# Supplementary material for: The Oct1 homolog Nubbin is a repressor of NF-κB-dependent immune gene expression that increases the tolerance to gut microbiota
Source: BMC Biol. 2013 Sep 6;11:99. doi: 10.1186/1741-7007-11-99 (PMC3849502; doi:10.1186/1741-7007-11-99)
Supplement: Additional file 5 — Data set of gene set enrichment analysis for nub1 versus wild type comparison (carcass). [file 1741-7007-11-99-S5.xlsx]

## Sheet: Description_GSEA_CARCASS
Additional file 5. Gene Set Enrichment Analysis for CARCASS nub1 vs. wild type comparison (filtered genes for fold change >2 -> 642 transcripts/probe-ids)
Sheet: CARCASS_FoldChange>2
Sheet containing the filterd gene list for CARCASS nub1 vs. Wild-type (fold change>2). This list contains 642 probe-ids that where functionally analysed thorugh GSEA usign Cytoscape and BiNGO plug-in.
Sheet: GSEA_CARCASS_p0.01
Sheet containing the result from the Cytoscape GSEA analysis.
Description example:
						antibacterial humoral response
					GO ID	19731
					p-value	4.9708e-13
					Corrected p-value	7.0636e-10
					Cluster frequency	14/402 3.4%
					Total frequency	27/9601 0.2%
					Genes	Entrez Gene ID	Symbol	Fold Change	p-value

## Sheet: CARCASS_FoldChange>2
			Data Preprocessing: MAS5 (TGT=100) using Affymetrix Expression Console																																				FILTER FROM BACKGROUND
			WT_guts									WT_carcass									nub1_guts									nub1_carcass									Absent or Present call (Keep TRUE)					Averages				t-tests (unpaired, 2-sided)
			WT_guts1			WT_guts2			WT_guts3			WT_carcass1			WT_carcass2			WT_carcass3			nub1_guts1			nub1_guts2			nub1_guts3			nub1_carcass1			nub1_carcass2			nub1_carcass3			3 out of 3 (for all sample groups: Det. P-value<=0.05)				Below bkgr in all sample groups	WT_guts	WT_carcass	nub1_guts	nub1_carcass	nub1_guts vs WT_guts
Entrez Gene ID	Gene Symbol	Probe Set ID	YE01_WT_guts1_(Drosophila_2).mas5-Signal	YE01_WT_guts1_(Drosophila_2).mas5-Detection	YE01_WT_guts1_(Drosophila_2).mas5-Detection p-value	YE02_WT_guts2_(Drosophila_2).mas5-Signal	YE02_WT_guts2_(Drosophila_2).mas5-Detection	YE02_WT_guts2_(Drosophila_2).mas5-Detection p-value	YE03_WT_guts3_(Drosophila_2).mas5-Signal	YE03_WT_guts3_(Drosophila_2).mas5-Detection	YE03_WT_guts3_(Drosophila_2).mas5-Detection p-value	YE04_WT_carcass1_(Drosophila_2).mas5-Signal	YE04_WT_carcass1_(Drosophila_2).mas5-Detection	YE04_WT_carcass1_(Drosophila_2).mas5-Detection p-value	YE05_WT_carcass2_(Drosophila_2).mas5-Signal	YE05_WT_carcass2_(Drosophila_2).mas5-Detection	YE05_WT_carcass2_(Drosophila_2).mas5-Detection p-value	YE06_WT_carcass3_(Drosophila_2).mas5-Signal	YE06_WT_carcass3_(Drosophila_2).mas5-Detection	YE06_WT_carcass3_(Drosophila_2).mas5-Detection p-value	YE07_nub1_guts1_(Drosophila_2).mas5-Signal	YE07_nub1_guts1_(Drosophila_2).mas5-Detection	YE07_nub1_guts1_(Drosophila_2).mas5-Detection p-value	YE08_nub1_guts2_(Drosophila_2).mas5-Signal	YE08_nub1_guts2_(Drosophila_2).mas5-Detection	YE08_nub1_guts2_(Drosophila_2).mas5-Detection p-value	YE09_nub1_guts3_(Drosophila_2).mas5-Signal	YE09_nub1_guts3_(Drosophila_2).mas5-Detection	YE09_nub1_guts3_(Drosophila_2).mas5-Detection p-value	YE10_nub1_carcass1_(Drosophila_2).mas5-Signal	YE10_nub1_carcass1_(Drosophila_2).mas5-Detection	YE10_nub1_carcass1_(Drosophila_2).mas5-Detection p-value	YE11_nub1_carcass2_(Drosophila_2).mas5-Signal	YE11_nub1_carcass2_(Drosophila_2).mas5-Detection	YE11_nub1_carcass2_(Drosophila_2).mas5-Detection p-value	YE12_nub1_carcass3_(Drosophila_2).mas5-Signal	YE12_nub1_carcass3_(Drosophila_2).mas5-Detection	YE12_nub1_carcass3_(Drosophila_2).mas5-Detection p-value	WT_guts	WT_carcass	nub1_guts	nub1_carcass	TRUE=all sample groups	avg	avg	avg	avg	ratio	FC
44481	Met75Ca /// Met75Cb	1623318_s_at	8.95404	A	0.088557	36.0625	P	0.00049077	11.0637	P	0.0480985	8.1694	A	0.198363	0.598813	A	0.681117	3.1027	A	0.181343	4015.85	P	0.00049077	107.007	P	0.00049077	5642.33	P	0.00049077	13.1122	P	0.0151637	1026.05	P	0.00049077	34.7395	P	0.00049077	FALSE	FALSE	TRUE	TRUE	FALSE	18.6934	3.95697	3255.06	357.967	174.129	174.129
39205	CG18628	1629834_at	3757.45	P	0.00049077	4035	P	0.00049077	4027.92	P	0.00049077	0.451168	A	0.849855	4.5199	A	0.275462	0.516562	A	0.537511	2560.01	P	0.00049077	3506.17	P	0.00049077	4280	P	0.00049077	264.898	P	0.00049077	378.789	P	0.00049077	375.272	P	0.00049077	TRUE	FALSE	TRUE	TRUE	FALSE	3940.12	1.82921	3448.73	339.653	0.875284	-1.14249
38101	dpr20	1623063_at	9.27893	M	0.0547106	1.43389	A	0.181343	7.64556	P	0.0320196	12.2159	P	0.00550396	8.21749	P	0.00143241	6.99822	P	0.0239949	5.27283	A	0.181343	0.207045	A	0.611218	10.797	P	0.0151433	4.58925	P	0.0239949	2.11931	A	0.165268	6.82624	A	0.088557	FALSE	TRUE	FALSE	FALSE	FALSE	6.11946	9.14385	5.42562	4.5116	0.886618	-1.12788
41536	desat2	1637550_at	30.0751	A	0.135974	6.78499	A	0.388782	22.3882	A	0.254899	14.7125	A	0.181343	7.2662	A	0.364945	9.20662	A	0.537511	481.488	P	0.00214285	251.511	P	0.00260662	329.668	P	0.00175518	680.222	P	0.00094359	691.307	P	0.000761638	750.769	P	0.00143241	FALSE	FALSE	TRUE	TRUE	FALSE	19.7494	10.3951	354.222	707.433	17.9358	17.9358
35829	CG11669 /// DsecCG11669	1639262_at	65.0078	P	0.00094359	83.9393	P	0.000612512	63.2394	P	0.000761638	8.28693	A	0.088557	2.70737	A	0.216313	4.96086	A	0.181284	1874.76	P	0.00049077	1794.47	P	0.00049077	1729.81	P	0.00049077	64.276	P	0.00049077	16.0157	P	0.000761638	35.6419	P	0.00049077	TRUE	FALSE	TRUE	TRUE	FALSE	70.7288	5.31839	1799.68	38.6446	25.4448	25.4448
31862	CG15369	1639982_at	0.823295	A	0.957858	0.654536	A	0.963203	34.9027	P	0.00260662	0.564546	A	0.993425	0.575566	A	0.976005	1.16341	A	0.681117	18.8142	A	0.0990615	9.20095	A	0.150145	10.654	A	0.318883	27.6593	P	0.00459071	33.6007	P	0.00550396	59.5374	P	0.000612512	FALSE	FALSE	FALSE	TRUE	FALSE	12.1268	0.767842	12.8897	40.2658	1.06291	1.06291
41832	CG4210	1628896_a_at	186.236	P	0.00049077	251.435	P	0.00049077	198.976	P	0.00049077	1.43865	A	0.864026	0.756411	A	0.681117	3.96935	A	0.34162	204.67	P	0.00049077	221.154	P	0.00049077	192.55	P	0.00049077	106.238	P	0.00049077	103.673	P	0.00049077	76.6256	P	0.00049077	TRUE	FALSE	TRUE	TRUE	FALSE	212.216	2.0548	206.125	95.5123	0.971299	-1.02955
246648	Cyp12d1-d /// Cyp12d1-p	1633401_s_at	21.0177	A	0.254899	39.9288	A	0.088557	19.7816	A	0.181343	1.79463	A	0.724538	1.61977	A	0.681117	3.41858	A	0.562354	210.312	P	0.00175518	122.207	P	0.00116472	208.023	P	0.00214285	110.198	P	0.00049077	92.5547	P	0.00049077	107.646	P	0.00116472	FALSE	FALSE	TRUE	TRUE	FALSE	26.9094	2.27766	180.181	103.466	6.69583	6.69583
36484	AttC	1641419_at	124.272	P	0.00049077	18.4825	P	0.00926888	24.7825	P	0.00143241	19.0973	P	0.0109718	42.0581	P	0.000612512	114.147	P	0.00049077	267.883	P	0.00049077	1389.51	P	0.00049077	631.079	P	0.00049077	3588.84	P	0.00049077	2533.07	P	0.00049077	1781.72	P	0.00049077	TRUE	TRUE	TRUE	TRUE	TRUE	55.8458	58.4341	762.823	2634.54	13.6595	13.6595
34218	CG32984	1636449_at	2.8717	A	0.364945	4.22352	A	0.53752	0.846199	A	0.681117	0.701626	A	0.818657	0.76397	A	0.462489	1.18445	A	0.562354	3.75368	A	0.318883	7.51831	P	0.036797	1.29994	A	0.834732	31.135	P	0.00094359	29.5785	P	0.00116472	27.8275	P	0.00094359	FALSE	FALSE	FALSE	TRUE	FALSE	2.64714	0.88335	4.19065	29.5137	1.58309	1.58309
36171	shn	1625195_s_at	48.7351	P	0.000612512	44.0002	P	0.000612512	41.2129	P	0.000612512	29.1927	P	0.000612512	18.2923	P	0.000612512	20.1339	P	0.00049077	144.756	P	0.000612512	161.102	P	0.00049077	173.174	P	0.00049077	787.262	P	0.00049077	462.27	P	0.00049077	512.964	P	0.00049077	TRUE	TRUE	TRUE	TRUE	TRUE	44.6494	22.5396	159.677	587.499	3.57625	3.57625
---	---	1624819_s_at	2.63048	A	0.48748	4.66521	A	0.437646	4.8015	A	0.235169	0.890932	A	0.864026	1.36054	A	0.724538	4.16032	A	0.318883	76.2283	P	0.00049077	59.7297	P	0.00049077	74.2028	P	0.00049077	46.8305	P	0.00049077	42.9653	P	0.00049077	54.0154	P	0.00049077	FALSE	FALSE	TRUE	TRUE	FALSE	4.0324	2.13726	70.0536	47.9371	17.3727	17.3727
31248	sgg	1630774_s_at	14.1999	P	0.0177324	14.856	M	0.0620214	8.31412	A	0.0990615	11.6923	P	0.0151637	6.98714	P	0.0319869	7.01865	P	0.00550396	236.404	P	0.00049077	182.196	P	0.00049077	267.648	P	0.00049077	154.303	P	0.000761638	145.519	P	0.000612512	179.478	P	0.000612512	FALSE	TRUE	TRUE	TRUE	FALSE	12.4567	8.56604	228.749	159.767	18.3636	18.3636
246456	CG30098	1637120_at	1.28126	A	0.877253	1.11627	A	0.889551	1.73254	A	0.818716	1.1374	A	0.877253	4.12249	A	0.53752	0.864406	A	0.783744	2.13682	A	0.877253	14.4048	A	0.0789057	0.874168	A	0.849855	49.8685	P	0.00459071	27.4683	P	0.00657518	36.3852	P	0.0239949	FALSE	FALSE	FALSE	TRUE	FALSE	1.37669	2.04143	5.80528	37.9073	4.21684	4.21684
36186	CG34227	1634525_at	2160.69	P	0.00049077	2010.12	P	0.000612512	1875.19	P	0.000612512	11.3484	A	0.364945	10.7179	A	0.296809	7.44181	A	0.296809	1097.8	P	0.000612512	1315.38	P	0.000612512	1303.01	P	0.000612512	202.363	P	0.00143241	177.995	P	0.00143241	161.516	P	0.00175518	TRUE	FALSE	TRUE	TRUE	FALSE	2015.33	9.83606	1238.73	180.625	0.614654	-1.62693
---	---	1631697_at	3.50748	A	0.0789057	22.8922	A	0.088557	1.28736	A	0.235169	7.24372	P	0.0277364	3.75985	A	0.070073	4.08168	A	0.0990615	38.6444	P	0.0480985	29.591	P	0.00214285	52.8518	P	0.0421419	144.291	P	0.00094359	72.9623	P	0.00459071	56.9182	P	0.00116472	FALSE	FALSE	TRUE	TRUE	FALSE	9.22903	5.02841	40.3624	91.3904	4.37342	4.37342
35824	LvpH	1639401_at	777.41	P	0.00049077	1090.35	P	0.00049077	869.791	P	0.00049077	2.84901	A	0.462489	18.5101	P	0.036797	18.2567	P	0.0421419	6960.6	P	0.00049077	5264.94	P	0.00049077	7084.05	P	0.00049077	305.627	P	0.00049077	139.397	P	0.000612512	261.831	P	0.00049077	TRUE	FALSE	TRUE	TRUE	FALSE	912.517	13.2053	6436.53	235.618	7.0536	7.0536
246565	CG30360	1637567_at	277.866	P	0.00049077	470.629	P	0.00049077	335.791	P	0.00049077	9.55674	P	0.0151637	4.57375	M	0.0619751	6.32644	P	0.0177324	4341.75	P	0.00049077	3309.65	P	0.00049077	4677.17	P	0.00049077	164.799	P	0.00049077	59.4502	P	0.00049077	112.957	P	0.00049077	TRUE	FALSE	TRUE	TRUE	FALSE	361.429	6.81898	4109.52	112.402	11.3702	11.3702
32674	CG6639 /// RSG7	1625698_at	0.786071	A	0.745101	1.29922	A	0.635054	5.18112	A	0.537511	0.583365	A	0.783687	2.81126	A	0.181343	1.95635	A	0.462489	4.17468	A	0.388782	72.2162	P	0.00049077	13.3415	P	0.0129214	318.386	P	0.00049077	44.2996	P	0.00094359	36.9935	P	0.000612512	FALSE	FALSE	FALSE	TRUE	FALSE	2.42214	1.78366	29.9108	133.226	12.3489	12.3489
35827	CG8693 /// DsimCG8693	1631806_at	353.352	P	0.00049077	263.735	P	0.00049077	227.646	P	0.00049077	7.79371	A	0.070073	5.21527	P	0.036797	8.26443	P	0.0277665	3950.14	P	0.00049077	2450.35	P	0.00049077	3664.63	P	0.00049077	53.7517	P	0.00049077	9.06118	P	0.00782677	21.377	P	0.00175518	TRUE	FALSE	TRUE	TRUE	FALSE	281.578	7.09114	3355.04	28.0633	11.9151	11.9151
32328	CG9940	1635826_s_at	4.38552	P	0.0319869	3.85932	A	0.165268	5.96913	P	0.0177324	5.1817	A	0.51252	2.0943	A	0.364914	3.62327	M	0.0620214	64.4363	P	0.00049077	47.255	P	0.00049077	41.7705	P	0.00094359	60.1571	P	0.00049077	52.7886	P	0.00049077	52.0606	P	0.00049077	FALSE	FALSE	TRUE	TRUE	FALSE	4.73799	3.63309	51.1539	55.0021	10.7965	10.7965
42796	CG31148	1637647_at	445.848	P	0.00049077	342.164	P	0.00049077	189.64	P	0.00049077	5.2276	A	0.216313	3.1764	A	0.296809	6.61414	M	0.0620214	3927.72	P	0.00049077	2810.96	P	0.00049077	4291.71	P	0.00049077	101.682	P	0.00049077	13.8015	P	0.00214285	52.5163	P	0.00049077	TRUE	FALSE	TRUE	TRUE	FALSE	325.884	5.00605	3676.8	55.9998	11.2825	11.2825
36434	CG13324 /// DyakGE13403	1639268_at	73.0602	P	0.00928336	449.747	P	0.00214285	123.41	P	0.00928336	7.77186	A	0.318883	0.329771	A	0.937979	0.228331	A	0.972264	1858.57	P	0.000761638	1608.81	P	0.00049077	1894.1	P	0.000612512	47.0913	P	0.00116472	26.7188	P	0.00214285	44.898	P	0.00094359	TRUE	FALSE	TRUE	TRUE	FALSE	215.406	2.77666	1787.16	39.5694	8.29672	8.29672
---	---	1631349_s_at	10.9202	P	0.0109555	6.29062	P	0.0480575	12.4358	P	0.00214285	1.27052	A	0.462489	3.52475	A	0.165268	5.11208	P	0.00928336	63.9442	P	0.00049077	49.5317	P	0.00049077	64.5457	P	0.000761638	46.6322	P	0.00049077	39.0252	P	0.00049077	44.6831	P	0.00049077	TRUE	FALSE	TRUE	TRUE	FALSE	9.88221	3.30245	59.3405	43.4468	6.00478	6.00478
40157	Ir76a	1633880_s_at	2.45372	A	0.611218	2.82717	A	0.681117	5.80551	A	0.413046	8.61256	A	0.198363	0.453246	A	0.834732	0.478996	A	0.90116	26.9782	P	0.0480985	22.3485	P	0.0177324	25.6713	P	0.0320196	38.5804	P	0.00657518	38.6175	P	0.00657518	38.5564	P	0.00550396	FALSE	FALSE	TRUE	TRUE	FALSE	3.69547	3.1816	24.9993	38.5847	6.76486	6.76486
---	---	1639054_s_at	44.4433	P	0.00049077	34.1414	P	0.00049077	57.4732	P	0.00049077	22.1114	P	0.00049077	29.8432	P	0.00094359	22.9468	P	0.000612512	86.0436	P	0.00049077	164.926	P	0.00049077	66.4861	P	0.00049077	311.15	P	0.00049077	321.556	P	0.00049077	269.344	P	0.00049077	TRUE	TRUE	TRUE	TRUE	TRUE	45.3526	24.9671	105.819	300.683	2.33324	2.33324
36686	CG8093	1634515_at	283.127	P	0.000612512	405.418	P	0.000612512	261.099	P	0.000761638	3.89545	A	0.462489	7.33656	A	0.070073	1.04534	A	0.635054	3691.46	P	0.00049077	2357.52	P	0.00049077	3330.91	P	0.00049077	53.6212	P	0.000612512	7.81321	P	0.0480985	9.27284	P	0.0151637	TRUE	FALSE	TRUE	TRUE	FALSE	316.548	4.09245	3126.63	23.5691	9.87727	9.87727
38107	CG13905	1637224_at	321.179	P	0.00049077	189.291	P	0.00049077	235.595	P	0.00049077	60.9434	P	0.00049077	26.1831	P	0.00143241	32.4008	P	0.00049077	1757.55	P	0.00049077	1879.56	P	0.00049077	2173.36	P	0.00049077	377.489	P	0.00049077	545.056	P	0.00049077	437.925	P	0.00049077	TRUE	TRUE	TRUE	TRUE	TRUE	248.688	39.8425	1936.82	453.49	7.78815	7.78815
2768847	CG33459	1640410_at	8.85186	A	0.275462	6.76701	A	0.235169	3.31789	A	0.51252	3.07138	A	0.216313	2.34901	A	0.51252	2.33229	A	0.48748	16.8452	P	0.00260662	22.8613	P	0.00175518	19.501	P	0.00459071	37.2474	P	0.00094359	24.7645	P	0.00049077	19.3672	P	0.00260662	FALSE	FALSE	TRUE	TRUE	FALSE	6.31225	2.58423	19.7358	27.1264	3.12659	3.12659
33446	CG15394	1635945_at	68.6894	P	0.00049077	51.8406	P	0.000612512	79.858	P	0.00049077	33.185	P	0.00116472	27.4129	P	0.00049077	23.836	P	0.00116472	452.596	P	0.00049077	537.61	P	0.00049077	768.602	P	0.00049077	275.315	P	0.00049077	292.963	P	0.00049077	286.946	P	0.00049077	TRUE	TRUE	TRUE	TRUE	TRUE	66.796	28.1446	586.269	285.075	8.77702	8.77702
34203	CG9463	1637357_at	757.984	P	0.00049077	868.345	P	0.00049077	848.32	P	0.00049077	0.567139	A	0.900939	3.754	A	0.110449	1.37448	A	0.48748	3507.51	P	0.00049077	1635.8	P	0.00049077	3584.86	P	0.00049077	21.8516	P	0.00214285	14.5181	P	0.0239949	18.5603	P	0.00175518	TRUE	FALSE	TRUE	TRUE	FALSE	824.883	1.89854	2909.39	18.31	3.52704	3.52704
40776	Osi19	1628555_at	114.815	P	0.00260662	188.469	P	0.00116472	84.4469	P	0.00381521	1.71541	A	0.462489	4.18076	A	0.413046	2.97083	A	0.388782	2.53446	A	0.635054	2.27124	A	0.51252	5.32678	A	0.537511	22.7257	P	0.00260662	34.4058	P	0.00143241	26.8594	P	0.00550396	TRUE	FALSE	FALSE	TRUE	FALSE	129.244	2.95567	3.37749	27.9969	0.0261327	-38.2662
42338	CG16727	1629718_at	49.9574	P	0.00782677	58.6504	P	0.00315926	65.5605	P	0.00315926	8.55288	A	0.275462	4.5345	A	0.296809	5.2303	A	0.364945	371.903	P	0.00049077	284.604	P	0.00049077	346.933	P	0.00049077	48.7728	P	0.00094359	71.623	P	0.00094359	52.8806	P	0.000761638	TRUE	FALSE	TRUE	TRUE	FALSE	58.0561	6.10589	334.48	57.7588	5.76133	5.76133
38386	CG14957	1629738_at	7.57689	A	0.364945	7.73041	A	0.0990615	7.16653	A	0.216313	4.05795	A	0.216313	0.428043	A	0.586955	0.389429	A	0.80187	10.508	A	0.165268	10.9027	A	0.150145	6.99097	A	0.611244	12.4674	P	0.00143241	17.1917	P	0.00094359	16.0726	P	0.000761638	FALSE	FALSE	FALSE	TRUE	FALSE	7.49127	1.62514	9.46721	15.2439	1.26376	1.26376
32708	CG18258	1632452_at	90.8329	P	0.00550396	43.5071	P	0.0239949	56.0138	P	0.0239949	3.45763	A	0.413046	4.3736	A	0.364945	2.56279	A	0.462489	647.233	P	0.00049077	304.435	P	0.00049077	546.662	P	0.00049077	9.07522	P	0.00657518	24.8654	P	0.000612512	8.48518	P	0.0239949	TRUE	FALSE	TRUE	TRUE	FALSE	63.4513	3.46467	499.443	14.1419	7.87128	7.87128
317900	CG32185	1634366_at	45.8975	P	0.00116472	4.84443	A	0.34162	25.8479	P	0.0177324	1.83673	A	0.703191	17.1004	A	0.088557	10.6239	A	0.110449	18.2241	A	0.122747	403.568	P	0.00049077	180.943	P	0.00049077	746.546	P	0.00049077	427.685	P	0.00049077	94.2069	P	0.00094359	FALSE	FALSE	FALSE	TRUE	FALSE	25.5299	9.85365	200.912	422.813	7.86966	7.86966
42351	CG11407 /// CG11659 /// CG6300	1634097_s_at	27.3119	A	0.110449	17.9793	P	0.036797	21.8347	A	0.0990615	2.57765	A	0.611218	0.875997	A	0.911443	4.87554	A	0.48748	187.32	P	0.00143241	185.188	P	0.000612512	145.51	P	0.00116472	20.7803	P	0.0177324	29.1303	P	0.0151637	26.3893	P	0.00657518	FALSE	FALSE	TRUE	TRUE	FALSE	22.3753	2.7764	172.672	25.4333	7.7171	7.7171
34800	CG7916	1623817_at	4836.35	P	0.00049077	3759.65	P	0.00049077	3282.03	P	0.00049077	19.7497	P	0.0206634	13.1422	P	0.00550396	12.4934	P	0.0151637	6978.57	P	0.00049077	5146.23	P	0.00049077	6896.84	P	0.00049077	220.152	P	0.00049077	11.2666	P	0.0151637	69.1205	P	0.00094359	TRUE	TRUE	TRUE	TRUE	TRUE	3959.34	15.1284	6340.54	100.18	1.60141	1.60141
318000	Ank2 /// CG32373	1630163_at	44.9109	P	0.00550396	53.7735	P	0.00260662	41.2394	P	0.00459071	5.31083	A	0.462489	11.1716	A	0.135974	9.31154	A	0.0789057	81.4505	P	0.00214285	80.4954	P	0.00143241	76.1315	P	0.00116472	77.9772	P	0.00175518	79.3346	P	0.00094359	78.7438	P	0.00116472	TRUE	FALSE	TRUE	TRUE	FALSE	46.6413	8.598	79.3591	78.6852	1.70148	1.70148
53507	Ugt86Dd	1641481_at	59.6002	P	0.00143241	62.0113	P	0.0021381	65.6539	P	0.00175518	16.5329	P	0.00094359	21.2465	P	0.00175518	10.2108	P	0.00782677	1265.53	P	0.00049077	1095.14	P	0.00049077	1380.94	P	0.00049077	146.642	P	0.00049077	137.924	P	0.00049077	121.738	P	0.00049077	TRUE	TRUE	TRUE	TRUE	TRUE	62.4218	15.9967	1247.2	135.434	19.9802	19.9802
35050	CG18563	1623871_at	3.75891	A	0.437646	3.94456	A	0.611218	8.66491	A	0.0700242	4.42803	A	0.364945	4.07191	A	0.165268	4.1366	A	0.537511	1.52945	A	0.818657	9.52469	P	0.00782677	10.4687	A	0.364945	45.396	P	0.00116472	13.3578	P	0.0129214	11.5033	P	0.0320196	FALSE	FALSE	FALSE	TRUE	FALSE	5.45613	4.21218	7.17427	23.419	1.3149	1.3149
34060	Uro	1625436_at	468	P	0.00116472	402.833	P	0.00116472	461.115	P	0.00094359	69.1137	P	0.000612512	31.247	P	0.00315926	27.0596	P	0.00315926	2669.69	P	0.00049077	2128.17	P	0.00049077	2388.91	P	0.00049077	291.685	P	0.00049077	361.022	P	0.00049077	382.185	P	0.00049077	TRUE	TRUE	TRUE	TRUE	TRUE	443.983	42.4734	2395.59	344.964	5.39568	5.39568
44548	lola	1627324_at	6.60926	A	0.110449	9.36816	A	0.088557	7.50644	P	0.0239949	11.9417	P	0.00782677	5.74668	A	0.0990062	8.12108	P	0.0239949	41.4725	P	0.000761638	37.5834	P	0.000761638	60.4634	P	0.00049077	66.4957	P	0.00049077	63.375	P	0.000612512	78.1844	P	0.00049077	FALSE	FALSE	TRUE	TRUE	FALSE	7.82795	8.60316	46.5064	69.3517	5.94107	5.94107
3355151	scro	1635675_at	16.4007	A	0.110449	6.64827	A	0.46248	6.40251	A	0.34162	0.905624	A	0.834792	3.26312	A	0.275462	6.17832	M	0.0620214	12.4775	A	0.0789057	13.3826	P	0.0177324	4.0527	M	0.0547106	28.5358	P	0.00214285	27.0703	P	0.00116472	27.7621	P	0.00116472	FALSE	FALSE	FALSE	TRUE	FALSE	9.81716	3.44902	9.97094	27.7894	1.01566	1.01566
34467	CG17107	1636330_at	12.6791	A	0.537511	10.9201	A	0.562354	9.06718	A	0.437646	38.557	A	0.0789057	22.1781	A	0.070073	20.5778	A	0.0789057	25.7816	A	0.296809	28.2144	A	0.088557	23.2561	A	0.216313	315.105	P	0.000761638	158.31	P	0.00094359	175.758	P	0.00175518	FALSE	FALSE	FALSE	TRUE	FALSE	10.8888	27.1043	25.7507	216.391	2.36489	2.36489
33073	Ser6	1639903_at	428.231	P	0.00049077	472.2	P	0.00049077	424.373	P	0.00049077	5.51236	A	0.364945	7.81504	A	0.296809	6.31399	A	0.296809	3396.21	P	0.000612512	2484.64	P	0.00049077	3586.6	P	0.00049077	67.2567	P	0.00143241	33.9843	P	0.00381521	50.2512	P	0.00214285	TRUE	FALSE	TRUE	TRUE	FALSE	441.601	6.54713	3155.82	50.4974	7.1463	7.1463
36692	scb	1629803_a_at	32.1632	P	0.0129214	45.2482	P	0.00459071	51.1297	P	0.0109718	23.4712	P	0.0151637	16.2316	P	0.0177324	21.22	P	0.0109718	296.368	P	0.00049077	296.049	P	0.000612512	370.735	P	0.000612512	168.788	P	0.00049077	132.707	P	0.00049077	154.381	P	0.00094359	TRUE	TRUE	TRUE	TRUE	TRUE	42.847	20.3076	321.051	151.958	7.49295	7.49295
48335	GstD2	1630258_at	46.5502	P	0.0277665	41.4244	P	0.00928336	55.2132	P	0.00550396	14.1545	A	0.181343	4.69716	A	0.413046	14.5841	A	0.150145	723.435	P	0.00049077	465.279	P	0.00049077	678.037	P	0.00049077	84.8139	P	0.000612512	61.9871	P	0.00143241	101.066	P	0.00049077	TRUE	FALSE	TRUE	TRUE	FALSE	47.7293	11.1452	622.25	82.6223	13.0371	13.0371
36700	CG8157	1638301_at	8.90091	A	0.275462	2.27353	A	0.764831	34.4432	P	0.00459071	0.94764	A	0.318883	6.8608	A	0.181343	5.21731	A	0.110449	3.54684	A	0.51252	11.9056	P	0.00657518	4.58844	A	0.318883	28.7541	P	0.000612512	32.4761	P	0.00049077	35.1601	P	0.00049077	FALSE	FALSE	FALSE	TRUE	FALSE	15.2059	4.34191	6.68031	32.1301	0.439324	-2.27622
318626	CG31205	1640666_at	20.359	P	0.00143241	21.5988	P	0.0177324	22.5703	P	0.0129214	97.8371	P	0.00094359	112.895	P	0.00049077	82.3416	P	0.000761638	86.2953	P	0.000489353	33.4517	P	0.000612512	27.5388	P	0.00049077	664.696	P	0.00049077	725.454	P	0.00049077	734.245	P	0.00049077	TRUE	TRUE	TRUE	TRUE	TRUE	21.5094	97.6911	49.0953	708.132	2.28251	2.28251
34381	CG13138	1636595_a_at	3.00188	A	0.34162	5.01988	A	0.150145	5.1312	A	0.181343	7.40968	A	0.275462	2.11734	A	0.388782	4.66587	A	0.56237	4.63501	A	0.364945	7.03214	P	0.0206634	3.22677	A	0.296809	49.1256	P	0.00175518	30.0766	P	0.00381521	23.4667	P	0.00459071	FALSE	FALSE	FALSE	TRUE	FALSE	4.38432	4.73097	4.96464	34.223	1.13236	1.13236
43250	CG6283	1636343_at	1111.36	P	0.00049077	1374.43	P	0.00049077	1217.8	P	0.00049077	10.7509	A	0.235169	2.55904	A	0.462489	3.72229	A	0.296809	4073.05	P	0.00049077	2644	P	0.00049077	4044.66	P	0.00049077	52.6406	P	0.00049077	19.97	P	0.0239949	44.2352	P	0.00116472	TRUE	FALSE	TRUE	TRUE	FALSE	1234.53	5.67742	3587.24	38.9486	2.90575	2.90575
---	---	1633238_at	0.524492	A	0.635054	7.97644	A	0.235169	6.23846	A	0.235169	19.4064	A	0.110449	0.143585	A	0.65838	0.49809	A	0.586955	36.3933	P	0.0129214	34.1976	P	0.00657518	28.3225	A	0.070073	10.2144	P	0.0206634	11.6262	P	0.00928336	19.0338	P	0.0129214	FALSE	FALSE	FALSE	TRUE	FALSE	4.91313	6.68269	32.9712	13.6248	6.71082	6.71082
35210	CG17350	1628644_at	2.27403	A	0.51252	1.25119	A	0.537511	0.756511	A	0.724538	1.05143	A	0.681117	2.31913	A	0.275462	5.50206	A	0.296809	15.0742	A	0.150145	16.2305	P	0.0239949	28.4432	P	0.0277665	20.0157	P	0.0129214	19.2227	P	0.0206634	21.546	P	0.0277665	FALSE	FALSE	FALSE	TRUE	FALSE	1.42724	2.95754	19.916	20.2614	13.9542	13.9542
---	---	1641367_at	64.8207	P	0.00049077	55.5528	P	0.00049077	44.0748	P	0.000761638	9.85422	A	0.181343	7.20391	P	0.00315926	5.19233	P	0.0320196	148.587	P	0.00049077	124.887	P	0.00049077	237.629	P	0.00049077	51.6872	P	0.00049077	44.6416	P	0.00049077	54.5204	P	0.00049077	TRUE	FALSE	TRUE	TRUE	FALSE	54.8161	7.41682	170.367	50.2831	3.10798	3.10798
37488	CG4363	1630740_at	1288.91	P	0.00049077	1383.45	P	0.00049077	1221.61	P	0.00049077	7.43844	A	0.462489	13.9291	P	0.0480575	15.2657	P	0.0277665	4262.43	P	0.00049077	3113.83	P	0.00049077	4402.68	P	0.00049077	102.525	P	0.000612512	46.638	P	0.00116472	97.9906	P	0.000761638	TRUE	FALSE	TRUE	TRUE	FALSE	1297.99	12.2111	3926.31	82.3846	3.02492	3.02492
35715	CG1399	1626672_at	6.16205	A	0.165268	5.43397	A	0.0990615	4.74489	A	0.122747	0.516767	A	0.611218	2.01745	A	0.364945	0.567691	A	0.611485	7.74253	A	0.135974	5.51054	P	0.0277665	4.19783	A	0.088557	5.00221	P	0.0277665	6.81143	P	0.0421419	8.84041	P	0.036797	FALSE	FALSE	FALSE	TRUE	FALSE	5.44697	1.03397	5.81697	6.88468	1.06793	1.06793
34409	CG5091 /// CG5096	1639478_at	1502.54	P	0.000612512	1641.34	P	0.000612512	1538.8	P	0.00049077	14.8071	P	0.00214285	20.7248	P	0.00094359	15.0542	P	0.00094359	1833.24	P	0.00049077	1506.71	P	0.00049077	1887.59	P	0.00049077	122.462	P	0.00049077	107.393	P	0.00049077	94.314	P	0.00049077	TRUE	TRUE	TRUE	TRUE	TRUE	1560.89	16.862	1742.52	108.056	1.11636	1.11636
43304	Cyp6a18	1633947_at	63.2142	P	0.000761638	66.2928	P	0.00049077	93.3828	P	0.00049077	2.35884	A	0.437646	5.03458	A	0.165268	5.87379	P	0.0129214	267.269	P	0.00049077	189.664	P	0.00049077	194.655	P	0.00049077	23.3366	P	0.000612512	36.361	P	0.00094359	24.7862	P	0.00094359	TRUE	FALSE	TRUE	TRUE	FALSE	74.2966	4.4224	217.196	28.1613	2.92336	2.92336
33438	Cyp309a1	1626324_at	154.814	P	0.000612512	159.415	P	0.000612512	137.702	P	0.000761638	5.89812	A	0.275462	5.24187	A	0.364945	3.06127	A	0.462489	323.383	P	0.00116472	228.994	P	0.00143241	390.086	P	0.00094359	36.8646	P	0.00214285	20.2548	P	0.00928336	29.8008	P	0.000761638	TRUE	FALSE	TRUE	TRUE	FALSE	150.644	4.73375	314.154	28.9734	2.08541	2.08541
40472	CG11425	1633796_at	29.0923	A	0.070073	29.4266	P	0.036797	25.7559	A	0.070073	14.7176	A	0.181343	17.714	M	0.0546669	18.8607	A	0.088557	78.3957	P	0.00094359	56.7875	P	0.00116472	65.2924	P	0.00315926	97.2652	P	0.00049077	103.987	P	0.00094359	89.5712	P	0.000612512	FALSE	FALSE	TRUE	TRUE	FALSE	28.0916	17.0974	66.8252	96.9413	2.37883	2.37883
45326	Lsp2	1641634_at	3.31479	A	0.413046	10.1731	A	0.388782	26.6712	A	0.070073	187.782	P	0.00049077	176.738	P	0.00049077	23.2636	P	0.00550396	30.0999	M	0.0620214	40.0269	P	0.0151637	22.3392	A	0.150145	727.829	P	0.00049077	413.702	P	0.00049077	1009.04	P	0.00049077	FALSE	TRUE	FALSE	TRUE	FALSE	13.3864	129.261	30.822	716.856	2.30249	2.30249
40213	CG7017	1623981_at	18.8186	P	0.0421419	13.3345	P	0.00381521	41.2907	P	0.00315926	12.1318	A	0.070073	4.55207	P	0.0277665	4.43374	P	0.0277665	150.386	P	0.00094359	92.3081	P	0.000761638	202.435	P	0.000612512	22.5956	P	0.00214285	10.4679	P	0.00381521	9.78347	P	0.0277665	TRUE	FALSE	TRUE	TRUE	FALSE	24.4812	7.0392	148.376	14.2823	6.06081	6.06081
50310	CG8620	1623714_at	36.9592	P	0.0177324	42.3243	P	0.0177324	67.0587	P	0.00459071	11.5409	A	0.48748	4.28578	A	0.611218	1.79292	A	0.586955	126.385	P	0.00049077	126.826	P	0.00049077	136.925	P	0.00049077	31.0893	P	0.0129214	34.1628	P	0.0320196	30.6322	P	0.0206634	TRUE	FALSE	TRUE	TRUE	FALSE	48.7807	5.87319	130.046	31.9614	2.66592	2.66592
37058	CG10911	1624342_at	6061.9	P	0.00049077	6556	P	0.00049077	4702.9	P	0.00049077	45.9896	P	0.00260662	99.4772	P	0.000761638	56.8214	P	0.000761638	6779.22	P	0.00049077	5112.87	P	0.00049077	6975.47	P	0.00049077	217.43	P	0.00049077	73.3552	P	0.00094359	176.582	P	0.00049077	TRUE	TRUE	TRUE	TRUE	TRUE	5773.6	67.4294	6289.19	155.789	1.0893	1.0893
33530	gkt	1624269_at	10.1897	P	0.0421419	14.2679	M	0.0547106	15.0921	P	0.0206634	26.4876	P	0.0177324	26.6418	P	0.00459071	22.2605	P	0.00550396	41.3767	P	0.00143241	76.8716	P	0.00049077	36.085	P	0.00143241	137.941	P	0.00049077	134.759	P	0.00049077	137.244	P	0.00049077	FALSE	TRUE	TRUE	TRUE	FALSE	13.1832	25.13	51.4444	136.648	3.90227	3.90227
43052	CG10514	1638424_at	766.446	P	0.00049077	697.292	P	0.00049077	753.973	P	0.00049077	54.8431	P	0.00049077	55.9498	P	0.00049077	63.5245	P	0.00049077	2485.21	P	0.00049077	1583.39	P	0.00049077	1983.57	P	0.00049077	274.218	P	0.00049077	331.083	P	0.00049077	323.771	P	0.00049077	TRUE	TRUE	TRUE	TRUE	TRUE	739.237	58.1058	2017.39	309.69	2.72902	2.72902
37489	CG4377	1624993_at	974.057	P	0.00049077	1146.9	P	0.00049077	945.25	P	0.00049077	8.81077	A	0.0990615	11.5751	M	0.0547106	11.4021	A	0.0990615	3333.6	P	0.00049077	2934.41	P	0.00049077	3426.85	P	0.00049077	79.2137	P	0.00550396	27.7738	P	0.0480985	62.3768	P	0.00928336	TRUE	FALSE	TRUE	TRUE	FALSE	1022.07	10.596	3231.62	56.4548	3.16183	3.16183
246669	Obp57b /// Obp57c	1641288_at	46.685	P	0.0206634	27.8977	P	0.00315926	30.8907	P	0.00175518	29.9334	P	0.00657518	25.4264	P	0.00381521	18.4385	P	0.00143241	149.426	P	0.00175518	109.142	P	0.00049077	138.803	P	0.00116472	127.052	P	0.000612512	121.636	P	0.00049077	134.06	P	0.00094359	TRUE	TRUE	TRUE	TRUE	TRUE	35.1578	24.5994	132.457	127.583	3.76749	3.76749
---	---	1638885_at	0.985057	A	0.462489	4.07609	A	0.0789057	8.91749	P	0.00928336	4.63557	A	0.070073	3.96377	P	0.0480985	2.1597	A	0.388782	16.6551	P	0.0129214	12.1044	P	0.00175518	17.6914	P	0.00459071	16.8527	P	0.00116472	19.0964	P	0.00049077	19.1317	P	0.00116472	FALSE	FALSE	TRUE	TRUE	FALSE	4.65955	3.58634	15.4836	18.3603	3.32299	3.32299
33706	Jon25Biii	1624506_at	9642.81	P	0.00049077	9912.42	P	0.00049077	7214.85	P	0.00049077	31.4911	P	0.0129214	46.8599	P	0.00175518	52.907	P	0.00116472	9626.77	P	0.00049077	7128.5	P	0.00049077	10126.4	P	0.00049077	1003.23	P	0.00049077	270.419	P	0.00049077	274.11	P	0.00049077	TRUE	TRUE	TRUE	TRUE	TRUE	8923.36	43.7527	8960.57	515.92	1.00417	1.00417
37110	GstE5	1624732_at	185.816	P	0.00094359	164.576	P	0.00049077	215.778	P	0.000612512	18.5981	P	0.036797	7.784	A	0.235169	7.5647	A	0.254847	943.526	P	0.00049077	736.118	P	0.00049077	891.035	P	0.00049077	64.3756	P	0.000612512	49.5878	P	0.00049077	57.4537	P	0.000612512	TRUE	FALSE	TRUE	TRUE	FALSE	188.723	11.3156	856.893	57.139	4.54048	4.54048
36994	CG6484 /// DsecCG6484	1626734_at	522.817	P	0.00049077	581.414	P	0.00049077	502.426	P	0.00049077	32.8145	P	0.00094359	36.8812	P	0.00049077	26.6477	P	0.00049077	3214.96	P	0.00049077	2136.86	P	0.00049077	3361.28	P	0.00049077	93.6826	P	0.00049077	43.6484	P	0.00049077	80.651	P	0.00049077	TRUE	TRUE	TRUE	TRUE	TRUE	535.552	32.1145	2904.37	72.6607	5.42313	5.42313
43666	CG15550	1631753_at	0.442801	A	0.992173	0.89028	A	0.889551	1.33068	A	0.877253	1.46565	A	0.889551	1.26765	A	0.724538	4.396	A	0.462489	7.69607	A	0.681117	1.40258	A	0.724538	1.28952	A	0.745101	15.6993	P	0.000761638	11.4629	P	0.0277665	8.28771	P	0.00550396	FALSE	FALSE	FALSE	TRUE	FALSE	0.887921	2.37643	3.46273	11.8167	3.89982	3.89982
---	---	1640242_s_at	285.016	P	0.00049077	218.937	P	0.00049077	232.598	P	0.00049077	48.2029	P	0.00049077	46.6024	P	0.000612512	44.9119	P	0.000610806	196.704	P	0.00049077	193.998	P	0.00049077	180.227	P	0.00049077	242.742	P	0.00049077	218.539	P	0.00049077	225.88	P	0.000612512	TRUE	TRUE	TRUE	TRUE	TRUE	245.517	46.5724	190.31	229.054	0.77514	-1.29009
32419	CG9512	1631072_at	135.055	P	0.00049077	143.433	P	0.00116472	146.182	P	0.00049077	169.927	P	0.00049077	196.197	P	0.00049077	152.158	P	0.00049077	1357.49	P	0.00049077	762.964	P	0.00049077	849.69	P	0.00049077	819.486	P	0.00049077	797.977	P	0.00049077	923.435	P	0.00049077	TRUE	TRUE	TRUE	TRUE	TRUE	141.557	172.761	990.048	846.966	6.99399	6.99399
3771779	CG11919 /// CG18003	1634699_a_at	127.991	P	0.00214285	131.34	P	0.00260662	147.007	P	0.00175518	49.8997	P	0.00657518	44.9113	P	0.00657518	34.6803	P	0.00550396	386.062	P	0.00049077	331.14	P	0.00049077	384.259	P	0.000612512	198.747	P	0.000612512	234.828	P	0.000612512	196.488	P	0.00094359	TRUE	TRUE	TRUE	TRUE	TRUE	135.446	43.1638	367.153	210.021	2.7107	2.7107
39870	PGRP-SB1	1636490_at	347.315	P	0.00049077	216.355	P	0.000612512	319.713	P	0.000612512	234.522	P	0.000612512	431.963	P	0.00049077	273.645	P	0.000612512	236.748	P	0.00049077	638.05	P	0.00049077	489.649	P	0.00049077	2012.15	P	0.00049077	1452.2	P	0.00049077	1075.6	P	0.00049077	TRUE	TRUE	TRUE	TRUE	TRUE	294.461	313.377	454.816	1513.31	1.54457	1.54457
42336	CG17751	1630528_at	147.333	P	0.000612512	128.124	P	0.000612512	152.375	P	0.000761638	13.5014	P	0.000759593	12.8862	P	0.00094359	12.939	P	0.0021381	498.772	P	0.000612512	242.377	P	0.000612512	353.087	P	0.000612512	55.6138	P	0.000612512	65.6266	P	0.000612512	66.2844	P	0.000612512	TRUE	TRUE	TRUE	TRUE	TRUE	142.611	13.1089	364.746	62.5083	2.55763	2.55763
43689	CG1544	1641199_a_at	19.0515	P	0.00459071	26.3526	P	0.00175518	22.5023	P	0.00315926	5.03297	A	0.254899	7.09395	M	0.0547106	5.5808	A	0.462489	58.4028	P	0.0021381	39.44	P	0.000941148	44.8885	P	0.00143241	24.232	P	0.000761638	28.1112	P	0.00049077	31.8422	P	0.000612512	TRUE	FALSE	TRUE	TRUE	FALSE	22.6355	5.90257	47.5771	28.0618	2.10188	2.10188
33548	CG15408	1640529_at	169.471	P	0.00049077	124.314	P	0.00049077	165.265	P	0.00049077	6.38747	A	0.135974	16.9143	P	0.00381521	11.9907	P	0.0177324	429.872	P	0.00049077	267.291	P	0.00049077	323.39	P	0.00049077	39.8925	P	0.00049077	72.0202	P	0.00049077	52.8557	P	0.00049077	TRUE	FALSE	TRUE	TRUE	FALSE	153.017	11.7641	340.185	54.9228	2.22319	2.22319
36636	AttA /// AttB	1627551_s_at	1633.6	P	0.00175518	520.76	P	0.00214285	768.665	P	0.00214285	141.614	P	0.0277665	347.961	P	0.00459071	246.344	P	0.00315926	128.623	P	0.036797	799.051	P	0.00143241	315.561	P	0.0151637	1705.15	P	0.00381521	970.215	P	0.00315926	759.322	P	0.00260662	TRUE	TRUE	TRUE	TRUE	TRUE	974.342	245.306	414.411	1144.89	0.425325	-2.35115
3771920	PGRP-LD /// Pmi	1629385_s_at	18.2843	P	0.0177324	20.0044	A	0.122747	20.7885	A	0.122747	14.4312	A	0.198363	8.50353	A	0.0789057	13.3768	P	0.0320196	37.3848	P	0.0109718	27.8907	P	0.00143241	38.9097	P	0.0129032	60.3651	P	0.00049077	48.6034	P	0.000612512	59.3517	P	0.00049077	FALSE	FALSE	TRUE	TRUE	FALSE	19.6924	12.1038	34.7284	56.1068	1.76355	1.76355
31046	CG3699	1629853_at	676.869	P	0.00049077	721.937	P	0.00049077	673.296	P	0.00049077	38.4618	P	0.00049077	40.409	P	0.000489353	21.8011	P	0.00175518	1578.91	P	0.00049077	1086.21	P	0.00049077	1500.18	P	0.00049077	127.44	P	0.00049077	149.67	P	0.00049077	185.683	P	0.00049077	TRUE	TRUE	TRUE	TRUE	TRUE	690.701	33.5573	1388.43	154.264	2.01018	2.01018
---	---	1635258_s_at	10.4405	P	0.00315926	14.0917	P	0.00049077	17.2417	P	0.00094359	10.2829	P	0.00315926	13.0404	P	0.00315926	13.413	P	0.00381521	79.7876	P	0.00049077	74.8998	P	0.00049077	102.863	P	0.00049077	60.6385	P	0.00049077	49.1779	P	0.000612512	58.9516	P	0.00049077	TRUE	TRUE	TRUE	TRUE	TRUE	13.9246	12.2454	85.8501	56.256	6.16534	6.16534
41882	CG6125	1625022_a_at	119.395	P	0.00094359	140.653	P	0.000761638	118.008	P	0.000612512	27.0568	P	0.0239949	24.9934	P	0.0129214	19.323	P	0.00315926	414.938	P	0.00049077	331.498	P	0.00049077	388.933	P	0.00049077	112.965	P	0.00049077	111.769	P	0.00049077	100.864	P	0.00049077	TRUE	TRUE	TRUE	TRUE	TRUE	126.019	23.7911	378.456	108.532	3.00317	3.00317
326136	Npc2e	1623732_at	2539.27	P	0.000761638	1614.42	P	0.000612512	784.893	P	0.00116472	8.66249	A	0.318883	3.52483	A	0.764831	16.9709	M	0.0620214	7830.37	P	0.00049077	6275.97	P	0.00049077	8211.54	P	0.00049077	319.648	P	0.00175518	32.0544	P	0.0277665	128.963	P	0.00550396	TRUE	FALSE	TRUE	TRUE	FALSE	1646.19	9.71942	7439.29	160.222	4.51909	4.51909
32912	Mur18B	1641610_at	1728.1	P	0.00049077	1500.66	P	0.00049077	1505.19	P	0.00049077	179.386	P	0.00049077	135.855	P	0.00049077	138.926	P	0.00049077	4053.41	P	0.00049077	2967.33	P	0.00049077	3520.82	P	0.00049077	650.417	P	0.00049077	693.05	P	0.00049077	724.713	P	0.00049077	TRUE	TRUE	TRUE	TRUE	TRUE	1577.99	151.389	3513.85	689.394	2.2268	2.2268
37468	pirk	1632964_at	302.788	P	0.000761638	276.627	P	0.00094359	189.324	P	0.00214285	19.1101	P	0.0151637	15.1028	P	0.036797	8.94734	A	0.116426	1139.74	P	0.00049077	934.372	P	0.00049077	1227.68	P	0.00049077	54.1416	P	0.00116472	31.5387	P	0.00782677	23.9397	P	0.0151637	TRUE	FALSE	TRUE	TRUE	FALSE	256.247	14.3867	1100.6	36.54	4.29507	4.29507
317942	CG32259	1626328_at	9.82799	P	0.00550396	11.628	M	0.0620214	6.99706	P	0.0421419	6.20956	A	0.0789057	4.8738	A	0.150085	7.59006	P	0.0177097	13.8457	P	0.00214285	13.9048	P	0.00381521	9.81912	P	0.00459071	40.3998	P	0.00175518	14.0545	P	0.00116472	29.6205	P	0.00175518	FALSE	FALSE	TRUE	TRUE	FALSE	9.48434	6.22447	12.5232	28.0249	1.32041	1.32041
36218	thetaTry	1623165_at	4708.1	P	0.000761638	4608.25	P	0.00094359	3645.7	P	0.00175518	15.8088	P	0.0151637	11.0493	P	0.0277665	18.1916	P	0.00782677	5255.1	P	0.00094359	3373.34	P	0.000612512	5630.62	P	0.000612512	94.742	P	0.00143241	39.8854	P	0.00381521	65.6568	P	0.00315926	TRUE	TRUE	TRUE	TRUE	TRUE	4320.68	15.0166	4753.02	66.7614	1.10006	1.10006
36183	Listericin	1633812_at	2156.72	P	0.00049077	1564.88	P	0.00049077	1587.75	P	0.00049077	62.0012	P	0.0129214	55.603	P	0.00214285	55.4317	P	0.00143241	912.286	P	0.00049077	1205.69	P	0.00049077	908.21	P	0.00049077	387.663	P	0.00049077	225.864	P	0.00049077	153.421	P	0.00049077	TRUE	TRUE	TRUE	TRUE	TRUE	1769.78	57.6786	1008.73	255.649	0.569972	-1.75447
50190	Nplp4	1624362_at	37.4759	P	0.0177324	52.0689	P	0.0129214	47.9994	P	0.036797	12.3496	A	0.413046	5.10869	A	0.462489	9.04054	A	0.364945	198.52	P	0.00049077	98.6713	P	0.000612512	166.328	P	0.00049077	43.1187	P	0.0206634	31.7121	P	0.0239949	41.5534	P	0.0206634	TRUE	FALSE	TRUE	TRUE	FALSE	45.8481	8.83294	154.506	38.7947	3.36997	3.36997
326138	CG31431	1627176_at	174.921	P	0.00049077	162.665	P	0.00049077	154.826	P	0.000612512	17.2686	M	0.0620214	21.0417	A	0.070073	19.3723	P	0.0320196	188.068	P	0.00175518	145.983	P	0.00116472	204.823	P	0.00116472	77.7752	P	0.00260662	92.1467	P	0.00143241	81.347	P	0.00315926	TRUE	FALSE	TRUE	TRUE	FALSE	164.138	19.2276	179.625	83.7563	1.09435	1.09435
42730	CG17109	1639391_at	336.362	P	0.00049077	351.227	P	0.00049077	350.546	P	0.00049077	5.10447	A	0.135974	6.88787	P	0.0480985	8.21843	P	0.0206634	512.149	P	0.000489353	311.7	P	0.00049077	567.97	P	0.00049077	23.7021	P	0.00782677	31.1051	P	0.000761638	33.2052	P	0.00049077	TRUE	FALSE	TRUE	TRUE	FALSE	346.045	6.73692	463.94	29.3375	1.34069	1.34069
33593	CG3604	1635968_at	146.461	P	0.00049077	136.25	P	0.000612512	123.241	P	0.000612512	6.98735	M	0.0620214	3.9223	A	0.216313	2.85466	A	0.150145	749.335	P	0.00049077	690.33	P	0.00049077	698.22	P	0.00049077	22.4192	P	0.00550396	22.4414	P	0.00094359	14.5153	P	0.00214285	TRUE	FALSE	TRUE	TRUE	FALSE	135.317	4.5881	712.628	19.7919	5.26635	5.26635
34188	CG13091	1630532_at	4.66278	A	0.51252	5.73406	A	0.34162	2.71278	A	0.635054	18.0443	P	0.0480985	13.1259	P	0.0239949	12.2082	P	0.0177324	52.9627	P	0.00315926	53.9735	P	0.00175518	28.7742	P	0.00550396	87.5213	P	0.00094359	39.6111	P	0.00381521	55.9199	P	0.00381521	FALSE	TRUE	TRUE	TRUE	FALSE	4.36988	14.4594	45.2368	61.0174	10.352	10.352
5740234	CG34284	1638809_at	432.614	P	0.00657518	489.866	P	0.00550396	501.643	P	0.00550396	33.2794	P	0.0277665	21.9647	P	0.036797	17.775	P	0.0421419	1101.33	P	0.00049077	1000.7	P	0.00049077	832.358	P	0.00049077	80.7604	P	0.00049077	128.958	P	0.00049077	93.7935	P	0.00049077	TRUE	TRUE	TRUE	TRUE	TRUE	474.708	24.3397	978.13	101.171	2.06049	2.06049
43545	Jon99Ci	1624092_at	4285.31	P	0.00049077	4922.62	P	0.00049077	3993.71	P	0.00049077	53.5475	P	0.00260662	96.7286	P	0.000612512	36.7567	P	0.00550396	8451.97	P	0.00049077	5157.5	P	0.00049077	8043.1	P	0.00049077	247.416	P	0.00049077	173.398	P	0.00049077	353.243	P	0.00049077	TRUE	TRUE	TRUE	TRUE	TRUE	4400.55	62.3443	7217.52	258.019	1.64014	1.64014
38031	CG13876	1638975_at	13.8953	P	0.000612512	10.2324	P	0.0239674	18.5052	P	0.00143241	12.7693	P	0.0177324	26.1255	P	0.000761638	18.1867	P	0.000612512	53.9511	P	0.00094359	72.3649	P	0.00049077	42.5169	P	0.00049077	75.4064	P	0.00049077	81.537	P	0.000489353	78.9411	P	0.00049077	TRUE	TRUE	TRUE	TRUE	TRUE	14.211	19.0272	56.2776	78.6281	3.96015	3.96015
38397	RpL28	1633905_at	20.9876	P	0.0109718	15.1405	P	0.0109718	21.7105	P	0.00143241	22.555	P	0.00214285	18.8889	P	0.00459071	21.0738	P	0.000761638	19.6791	P	0.00260662	38.9499	P	0.000761638	23.4538	P	0.00175114	80.8644	P	0.00049077	74.9763	P	0.000612512	101.26	P	0.00049077	TRUE	TRUE	TRUE	TRUE	TRUE	19.2795	20.8393	27.3609	85.7001	1.41917	1.41917
33250	CG13947	1628376_x_at	3.8436	A	0.783687	7.85524	A	0.745101	56.2037	A	0.0789057	526.697	P	0.000761638	550.375	P	0.000612512	404.215	P	0.000612512	2.53987	A	0.864026	581.564	P	0.000612512	33.4164	A	0.296809	1674.73	P	0.00049077	2100.14	P	0.00049077	2166.09	P	0.00049077	FALSE	TRUE	FALSE	TRUE	FALSE	22.6342	493.762	205.84	1980.32	9.09421	9.09421
42483	CG5697	1632045_at	223.886	P	0.00049077	234.144	P	0.00049077	323.493	P	0.00049077	14.5451	P	0.000612512	18.1266	P	0.00928336	10.5237	P	0.00049077	571.982	P	0.00049077	390.525	P	0.00049077	409.246	P	0.00049077	52.3691	P	0.00049077	63.7937	P	0.00049077	55.5478	P	0.00049077	TRUE	TRUE	TRUE	TRUE	TRUE	260.508	14.3985	457.251	57.2369	1.75523	1.75523
39012	CG13309	1629955_at	1368.12	P	0.00049077	1360.22	P	0.00049077	1497.79	P	0.00049077	101.719	P	0.00381521	85.6254	P	0.00381521	70.0949	P	0.00381521	3136.74	P	0.00049077	2201.76	P	0.00049077	2489.88	P	0.00049077	309.653	P	0.000612512	360.068	P	0.00049077	352.263	P	0.000612512	TRUE	TRUE	TRUE	TRUE	TRUE	1408.71	85.8133	2609.46	340.661	1.85237	1.85237
3771872	Hsp22 /// Hsp67Bb	1630487_s_at	47.9522	P	0.00175518	23.9929	P	0.00143241	42.3987	P	0.000612512	2.20061	A	0.462489	5.39496	A	0.110449	11.5841	P	0.0320196	100.581	P	0.000612512	92.3225	P	0.00049077	78.765	P	0.000761638	22.5566	P	0.00175518	25.0664	P	0.00049077	27.9969	P	0.00214285	TRUE	FALSE	TRUE	TRUE	FALSE	38.1146	6.39323	90.5562	25.2066	2.37589	2.37589
32420	CG9509	1631420_at	792.677	P	0.00049077	775.328	P	0.00049077	811.51	P	0.00049077	39.7097	P	0.00175518	36.2371	P	0.00094359	41.1052	P	0.00214285	1192.84	P	0.00049077	946.351	P	0.00049077	1089.99	P	0.00049077	146.306	P	0.00049077	172.882	P	0.00049077	142.292	P	0.000612512	TRUE	TRUE	TRUE	TRUE	TRUE	793.172	39.0174	1076.4	153.827	1.35708	1.35708
43497	Obp99b	1623675_at	11.005	P	0.036797	8.48122	A	0.165268	10.9055	A	0.0990615	6.88402	A	0.110449	11.9301	M	0.0620214	9.85417	P	0.0421419	75.9642	P	0.00260662	20.931	M	0.0547106	16.3244	A	0.110449	62.6761	P	0.00214285	39.1128	P	0.00175518	115.93	P	0.00094359	FALSE	FALSE	FALSE	TRUE	FALSE	10.1306	9.55611	37.7399	72.5731	3.72534	3.72534
38858	PGRP-SD	1633545_at	251.248	P	0.00260662	130.678	P	0.00315926	166.349	P	0.00459071	71.1851	P	0.00782677	94.3542	P	0.00550396	57.7564	P	0.00550396	101.002	P	0.00049077	164.528	P	0.00049077	166.169	P	0.00049077	405.735	P	0.00049077	267.016	P	0.00049077	207.481	P	0.00049077	TRUE	TRUE	TRUE	TRUE	TRUE	182.758	74.4319	143.9	293.411	0.787379	-1.27004
43065	CG10560	1627144_at	310.038	P	0.000761638	274.7	P	0.000612512	325.712	P	0.000761638	41.6974	P	0.00928336	39.1473	P	0.00550396	39.5326	P	0.00550396	617.217	P	0.000612512	524.63	P	0.000612512	511.766	P	0.000612512	150.878	P	0.000761638	154.873	P	0.000761638	159.571	P	0.000761638	TRUE	TRUE	TRUE	TRUE	TRUE	303.483	40.1258	551.204	155.107	1.81626	1.81626
39510	CG10725	1638716_a_at	1372.46	P	0.00049077	1201.71	P	0.00049077	789.913	P	0.00049077	68.8077	P	0.00049077	36.6223	P	0.000761638	97.5219	P	0.00049077	3155.22	P	0.00049077	1490.26	P	0.00049077	4171.35	P	0.00049077	394.569	P	0.00049077	202.539	P	0.00049077	185.118	P	0.00049077	TRUE	TRUE	TRUE	TRUE	TRUE	1121.36	67.6506	2938.94	260.742	2.62087	2.62087
42830	RpS19b	1634464_at	6.95869	A	0.216313	2.27453	A	0.537511	6.74286	A	0.165268	2.21177	A	0.462489	8.75027	A	0.0990615	4.98708	A	0.150145	6.24431	A	0.198363	2.72679	A	0.296809	5.17759	A	0.198363	22.8528	P	0.00116472	10.8578	P	0.036797	27.5442	P	0.00049077	FALSE	FALSE	FALSE	TRUE	FALSE	5.32536	5.31637	4.71623	20.4183	0.885618	-1.12916
43053	CG11892	1624892_s_at	1041.33	P	0.00049077	1057.78	P	0.00049077	1142.26	P	0.00049077	92.365	P	0.000612512	105.088	P	0.000612512	102.58	P	0.00049077	2636.99	P	0.00049077	1706.17	P	0.00049077	2026.38	P	0.00049077	319.193	P	0.00049077	412.426	P	0.00049077	416.656	P	0.00049077	TRUE	TRUE	TRUE	TRUE	TRUE	1080.45	100.011	2123.18	382.758	1.96508	1.96508
39063	PGRP-LC	1641723_a_at	36.732	P	0.00381521	31.5214	P	0.0320196	26.6536	P	0.0320196	20.8623	P	0.00928336	19.5723	P	0.00459071	12.7839	P	0.00782677	93.607	P	0.00049077	76.0401	P	0.00049077	108.546	P	0.000612512	69.9114	P	0.00049077	68.8673	P	0.00049077	63.8301	P	0.000761638	TRUE	TRUE	TRUE	TRUE	TRUE	31.6357	17.7395	92.7308	67.5363	2.93121	2.93121
42578	fit	1627088_at	56.1325	P	0.00143241	118.445	P	0.000612512	88.9845	P	0.00049077	725.456	P	0.00049077	958.669	P	0.00049077	661.572	P	0.00049077	390.53	P	0.00049077	271.073	P	0.00049077	259.877	P	0.00049077	2817.42	P	0.00049077	2947.24	P	0.00049077	3137.69	P	0.00049077	TRUE	TRUE	TRUE	TRUE	TRUE	87.8541	781.899	307.16	2967.45	3.49625	3.49625
38264	CG1139	1636631_at	39.5046	P	0.00049077	53.184	P	0.00260662	53.5643	P	0.00260662	7.75803	A	0.165268	5.25546	P	0.0151637	0.78794	A	0.681117	160.657	P	0.000612512	114.373	P	0.000612512	178.376	P	0.000612512	16.0393	P	0.000612512	21.5612	P	0.00094359	14.6616	P	0.00175518	TRUE	FALSE	TRUE	TRUE	FALSE	48.751	4.60048	151.135	17.4207	3.10015	3.10015
32126	inaF-B /// inaF-D	1633646_at	8.98541	A	0.088557	5.47914	A	0.364914	12.3942	P	0.036797	13.6946	P	0.0206634	7.50207	P	0.036797	2.89215	A	0.388782	12.7727	P	0.0206634	12.3745	P	0.0206384	1.09791	A	0.462489	43.2013	P	0.00049077	19.2973	P	0.00381521	28.6781	P	0.0021381	FALSE	FALSE	FALSE	TRUE	FALSE	8.95291	8.0296	8.74836	30.3922	0.977153	-1.02338
37099	IM23	1629530_at	159.016	P	0.00260662	129.842	P	0.00260662	113.142	P	0.00550396	17.9189	P	0.0177324	61.6923	P	0.00214285	26.2875	P	0.0151637	256.764	P	0.00116472	713.112	P	0.000612512	446.427	P	0.000612512	1476.15	P	0.00049077	445.75	P	0.00049077	351.161	P	0.000761638	TRUE	TRUE	TRUE	TRUE	TRUE	134	35.2995	472.101	757.687	3.52314	3.52314
42231	CG14306	1625415_at	7.25965	A	0.437646	18.1852	A	0.135974	6.82656	A	0.51252	12.6796	P	0.0480985	6.64891	P	0.0129214	6.84995	P	0.0277665	1.83877	A	0.681117	5.16608	A	0.388782	15.6082	A	0.150145	4.29772	A	0.122747	2.39473	A	0.198363	4.65197	M	0.0620214	FALSE	TRUE	FALSE	FALSE	FALSE	10.7571	8.72614	7.53767	3.78147	0.700714	-1.42712
41313	Sodh-2	1634742_at	9.36469	A	0.181343	12.8552	M	0.0620214	20.5962	P	0.0151637	32.7259	P	0.00260662	31.0725	P	0.00315926	14.266	P	0.0480985	43.1777	P	0.00550396	54.3154	P	0.000612512	41.3792	P	0.00782677	90.5477	P	0.00049077	131.828	P	0.00049077	72.6414	P	0.00094359	FALSE	TRUE	TRUE	TRUE	FALSE	14.272	26.0215	46.2908	98.3389	3.24346	3.24346
---	---	1636031_at	2.30301	A	0.254899	1.02931	A	0.764831	0.754643	A	0.681117	6.63173	P	0.0320196	9.92883	P	0.0151637	10.2354	P	0.0480985	9.56857	A	0.135974	20.2874	P	0.000612512	4.38412	A	0.318883	33.4642	P	0.000612512	37.4104	P	0.000761638	30.1691	P	0.00116472	FALSE	TRUE	FALSE	TRUE	FALSE	1.36232	8.932	11.4134	33.6812	8.37786	8.37786
37266	Obp56d	1623659_at	4280.82	P	0.00049077	4126.01	P	0.00049077	3843.15	P	0.00049077	162.376	P	0.00049077	191.317	P	0.00049077	167.142	P	0.00049077	3216.11	P	0.00049077	2928.61	P	0.00049077	3686.6	P	0.00049077	682.809	P	0.00049077	610.307	P	0.00049077	669.317	P	0.00049077	TRUE	TRUE	TRUE	TRUE	TRUE	4083.33	173.612	3277.11	654.144	0.802557	-1.24602
34211	Tsp29Fa	1625439_at	3407.06	P	0.000612512	3500.2	P	0.000612512	2887.47	P	0.000612512	15.7318	A	0.110449	29.0041	P	0.00657518	21.732	P	0.0277665	4574.28	P	0.00049077	3314.72	P	0.00049077	4787.31	P	0.00049077	78.351	P	0.00049077	25.877	P	0.00143241	43.7855	P	0.000612512	TRUE	FALSE	TRUE	TRUE	FALSE	3264.91	22.1559	4225.43	49.3379	1.2942	1.2942
31706	Ykt6	1640976_at	38.8766	P	0.00260662	52.2298	P	0.00782677	41.461	P	0.00550396	47.9083	P	0.00116472	41.2424	P	0.00094359	47.7655	P	0.00143241	116.49	P	0.00094359	143.97	P	0.000761638	131.846	P	0.00260662	173.525	P	0.00094359	172.605	P	0.00049077	160.896	P	0.000612512	TRUE	TRUE	TRUE	TRUE	TRUE	44.1891	45.6388	130.769	169.009	2.9593	2.9593
2768846	CG33458	1625360_at	3.81558	A	0.537511	7.47462	A	0.254899	1.12164	A	0.681117	2.79862	A	0.586955	3.84098	A	0.388782	0.892016	A	0.801637	7.98962	A	0.318883	6.23285	P	0.0480985	11.6788	M	0.0547106	10.2147	P	0.00782677	7.83554	P	0.0206634	9.82256	P	0.00928336	FALSE	FALSE	FALSE	TRUE	FALSE	4.13728	2.51054	8.63377	9.29092	2.08682	2.08682
32018	CG2157	1634136_at	18.5754	P	0.036797	28.6719	P	0.0277665	22.2254	P	0.0239949	22.4102	P	0.00175518	21.6166	P	0.0151637	26.795	P	0.00175518	16.6084	A	0.198363	19.5988	P	0.0109718	10.3929	A	0.181343	77.4872	P	0.00049077	91.9197	P	0.000761638	92.1896	P	0.00049077	TRUE	TRUE	FALSE	TRUE	FALSE	23.1576	23.6073	15.5334	87.1988	0.670767	-1.49083
50198	CG13946	1639236_at	7.13517	P	0.0320196	6.51849	P	0.0151637	60.3605	P	0.000761638	7.18069	P	0.0421419	10.9744	P	0.0239949	5.58747	P	0.0239949	5.08821	A	0.0789057	6.4892	A	0.122747	4.04156	A	0.088557	30.5312	P	0.00550396	23.2717	P	0.00260662	32.1907	P	0.00214285	TRUE	TRUE	FALSE	TRUE	FALSE	24.6714	7.91421	5.20632	28.6645	0.211027	-4.73874
2768725	CG33474	1623345_at	9.39161	A	0.181343	10.5926	A	0.181343	6.30111	A	0.088557	9.20336	P	0.0421419	4.82842	A	0.165268	3.30108	A	0.413046	29.0298	P	0.00782677	27.1989	P	0.00928336	26.7495	P	0.00928336	25.0489	P	0.00315926	16.0146	P	0.00459071	21.4414	P	0.00260662	FALSE	FALSE	TRUE	TRUE	FALSE	8.76177	5.77762	27.6594	20.835	3.15683	3.15683
43084	CG5107	1634240_at	4839.63	P	0.00049077	5099.98	P	0.00049077	3958.85	P	0.00049077	72.0741	P	0.00928336	83.3661	P	0.00260662	82.9429	P	0.00459071	8305.58	P	0.00049077	5519.78	P	0.00049077	8306.91	P	0.00049077	260.457	P	0.00049077	198.364	P	0.000612512	376.401	P	0.00049077	TRUE	TRUE	TRUE	TRUE	TRUE	4632.82	79.461	7377.43	278.408	1.59243	1.59243
37052	CG10910	1624945_a_at	1267.17	P	0.00049077	1570.38	P	0.00049077	1457.52	P	0.00049077	17.5324	P	0.00116472	15.69	P	0.00049077	16.7004	P	0.00214285	2472.43	P	0.00049077	1907.21	P	0.00049077	3160.9	P	0.00049077	63.2249	P	0.000612512	40.385	P	0.00049077	71.1547	P	0.00049077	TRUE	TRUE	TRUE	TRUE	TRUE	1431.69	16.6409	2513.52	58.2549	1.75563	1.75563
43054	CG31104	1634815_at	374.757	P	0.00049077	435.581	P	0.00049077	397.34	P	0.00049077	7.8494	A	0.198363	11.2364	A	0.070073	7.09429	A	0.150145	1820.82	P	0.00049077	1168.13	P	0.00049077	1841.04	P	0.00049077	36.2046	P	0.00260662	20.7348	P	0.0109718	34.6656	P	0.00175518	TRUE	FALSE	TRUE	TRUE	FALSE	402.559	8.7267	1610	30.535	3.9994	3.9994
3346221	lectin-37Da /// lectin-37Db	1625671_at	1143.65	P	0.00049077	1751.94	P	0.00049077	1510.19	P	0.00049077	11.3877	P	0.036797	6.53118	A	0.235169	3.85271	A	0.462489	2080.46	P	0.00049077	1463.54	P	0.00049077	2551.99	P	0.00049077	36.8983	P	0.00143241	19.6803	P	0.00260662	16.9735	P	0.036797	TRUE	FALSE	TRUE	TRUE	FALSE	1468.59	7.25721	2032	24.5174	1.38364	1.38364
34409	CG5091 /// CG5096	1636630_s_at	250.373	P	0.00116472	265.537	P	0.000612512	261.624	P	0.000612512	8.20556	A	0.275462	6.12989	P	0.0277665	8.98679	P	0.00381521	422.978	P	0.00049077	316.59	P	0.000761638	390.283	P	0.000761638	29.3923	P	0.000612512	26.9788	P	0.000761638	25.2077	P	0.000612512	TRUE	FALSE	TRUE	TRUE	FALSE	259.178	7.77408	376.617	27.1929	1.45312	1.45312
42731	CG6733	1632228_at	420.988	P	0.00175518	428.412	P	0.00260662	497.69	P	0.00175518	41.5366	P	0.0177324	32.8955	P	0.00928336	31.5073	P	0.00657518	916.694	P	0.000612512	629.583	P	0.000612512	783.497	P	0.00094359	110.923	P	0.00260662	148.84	P	0.00175518	110.126	P	0.00315926	TRUE	TRUE	TRUE	TRUE	TRUE	449.03	35.3131	776.591	123.296	1.72949	1.72949
50246	CG2249	1636323_at	11.4245	P	0.00315926	4.85914	A	0.0990615	3.68925	A	0.462489	7.792	P	0.0239949	2.99509	P	0.0320196	3.07863	P	0.0367615	6.40051	P	0.0480985	9.8374	P	0.00459071	5.79192	A	0.181343	19.7386	P	0.00143241	15.861	P	0.00175518	12.7891	P	0.00782677	FALSE	TRUE	FALSE	TRUE	FALSE	6.65762	4.62191	7.34328	16.1296	1.10299	1.10299
---	---	1625736_at	2.91867	A	0.235169	2.65559	A	0.275462	0.941144	A	0.586955	14.9304	P	0.00315926	6.29223	P	0.0021381	9.14317	P	0.00049077	1.06143	A	0.745101	5.78796	P	0.0421419	1.64634	A	0.562354	5.24983	P	0.00049077	4.62073	A	0.070073	4.56904	A	0.135974	FALSE	TRUE	FALSE	FALSE	FALSE	2.1718	10.1219	2.83191	4.8132	1.30394	1.30394
50432	Peritrophin-15b	1631204_at	715.716	P	0.00049077	1052.38	P	0.00049077	918.475	P	0.00049077	10.6305	A	0.150145	0.907954	A	0.764831	1.07295	A	0.681117	918.871	P	0.00049077	653.363	P	0.00049077	997.837	P	0.00049077	17.6903	P	0.0109718	12.5165	P	0.0177324	13.5337	P	0.0320196	TRUE	FALSE	TRUE	TRUE	FALSE	895.523	4.2038	856.69	14.5802	0.956637	-1.04533
3885569	CG34026	1636470_at	2804.91	P	0.00049077	2562.85	P	0.00049077	2456.12	P	0.00049077	39.1167	P	0.00214285	50.3551	P	0.00049077	23.4389	P	0.00315926	5294.1	P	0.00049077	4093.86	P	0.000612512	5594.02	P	0.00049077	131.131	P	0.00049077	95.0456	P	0.00049077	165.331	P	0.00049077	TRUE	TRUE	TRUE	TRUE	TRUE	2607.96	37.6369	4993.99	130.503	1.9149	1.9149
36284	CG8964	1626742_at	45.3223	P	0.00928336	46.3956	P	0.0109718	41.567	P	0.00782677	15.6103	A	0.198363	7.54348	A	0.216313	5.78041	A	0.254899	22.3143	P	0.0129214	30.5821	P	0.00459071	29.9422	P	0.0177324	34.4179	P	0.00657518	32.8756	P	0.00657518	31.6614	P	0.00782677	TRUE	FALSE	TRUE	TRUE	FALSE	44.4283	9.64474	27.6129	32.985	0.621515	-1.60897
34297	CG17633 /// DsecCG17633	1625948_at	8193.15	P	0.00049077	7591.62	P	0.00049077	6068.31	P	0.00049077	36.6194	P	0.00175518	39.6344	P	0.00143241	37.1438	P	0.00315926	8896.93	P	0.00049077	5889.88	P	0.00049077	8545.48	P	0.00049077	198.935	P	0.00049077	33.2781	P	0.00459071	35.9563	P	0.00782677	TRUE	TRUE	TRUE	TRUE	TRUE	7284.36	37.7992	7777.43	89.3899	1.06769	1.06769
36368	CG12370	1631164_a_at	52.066	P	0.00094359	42.8529	P	0.000761638	46.2555	P	0.000612512	8.22948	A	0.0789057	2.3526	A	0.150145	9.18899	P	0.0239949	58.8768	P	0.000612512	33.133	P	0.000612512	61.3099	P	0.000612512	20.2002	P	0.00049077	23.5371	P	0.000612512	23.1021	P	0.000612512	TRUE	FALSE	TRUE	TRUE	FALSE	47.0581	6.59036	51.1066	22.2798	1.08603	1.08603
38691	CG6602	1632874_at	415.296	P	0.00049077	395.845	P	0.00049077	392.495	P	0.00049077	39.89	P	0.00049077	28.1313	P	0.00049077	26.9182	P	0.00049077	890.807	P	0.00049077	626.051	P	0.00049077	854.944	P	0.00049077	89.0698	P	0.00049077	117.665	P	0.00049077	113.706	P	0.00049077	TRUE	TRUE	TRUE	TRUE	TRUE	401.212	31.6465	790.601	106.814	1.97053	1.97053
38240	Cpr62Bb	1638472_at	15.3409	A	0.198363	25.4583	P	0.0206634	20.4212	P	0.036797	19.3216	M	0.0620214	18.2453	P	0.00459071	14.4021	P	0.0177097	19.6603	A	0.0990615	13.3211	A	0.088557	21.2115	A	0.0990615	53.3042	P	0.000761638	55.3774	P	0.000612512	66.5129	P	0.000612512	FALSE	FALSE	FALSE	TRUE	FALSE	20.4068	17.323	18.0643	58.3982	0.885209	-1.12968
33824	Gpdh	1634893_at	233.857	P	0.00260662	193.702	P	0.00214285	281.577	P	0.00550396	293.115	P	0.00315926	282.137	P	0.00381521	210.476	P	0.00315926	666.509	P	0.00381521	530.977	P	0.00175518	420.437	P	0.00315926	811.706	P	0.000761638	883.751	P	0.00094359	946.996	P	0.00175518	TRUE	TRUE	TRUE	TRUE	TRUE	236.379	261.909	539.308	880.818	2.28154	2.28154
43980	Lip2	1633667_at	1.56659	A	0.611218	0.80724	A	0.864026	4.64745	A	0.318883	1.14917	A	0.65838	4.05063	A	0.150145	5.43733	M	0.0547106	7.75432	A	0.198363	4.80871	A	0.150145	6.3102	A	0.318883	12.3359	P	0.0177324	11.1126	P	0.0480575	12.1947	P	0.0151637	FALSE	FALSE	FALSE	TRUE	FALSE	2.34043	3.54571	6.29108	11.8811	2.688	2.688
37087	CG14500	1623329_at	1872.87	P	0.00049077	1715.52	P	0.00049077	1699.59	P	0.000612512	3.06902	A	0.562354	4.44727	A	0.364945	7.9754	A	0.235169	5760.07	P	0.00049077	4374.45	P	0.00049077	6269.25	P	0.00049077	98.3054	P	0.00049077	21.2148	P	0.00214285	64.8947	P	0.000612512	TRUE	FALSE	TRUE	TRUE	FALSE	1762.66	5.16389	5467.92	61.4716	3.10209	3.10209
41379	PGRP-LB	1630741_s_at	274.342	P	0.000612512	245.404	P	0.00049077	244.66	P	0.000612512	18.2859	P	0.00260662	14.7923	P	0.00459071	13.1301	P	0.00380775	606.442	P	0.00049077	547.408	P	0.00049077	573.35	P	0.00049077	75.421	P	0.000612512	42.2667	P	0.000612512	35.6099	P	0.000761638	TRUE	TRUE	TRUE	TRUE	TRUE	254.802	15.4028	575.733	51.0992	2.25953	2.25953
117460	TotX	1625164_at	10.6909	P	0.00782677	16.9772	P	0.00657518	15.6789	P	0.00550396	44.472	P	0.00214285	89.6236	P	0.000612512	31.7417	P	0.00116472	9.82374	P	0.00657518	24.5226	P	0.00928336	90.821	P	0.00260662	213.05	P	0.000612512	184.866	P	0.00094359	145.355	P	0.000761638	TRUE	TRUE	TRUE	TRUE	TRUE	14.449	55.2791	41.7225	181.09	2.88757	2.88757
41836	Caf1	1626522_at	67.0514	P	0.0277665	74.2268	P	0.036797	99.4881	P	0.0421419	221.479	P	0.000761638	195.393	P	0.00094359	171.713	P	0.000761638	237.615	P	0.00459071	374.725	P	0.00175518	220.537	P	0.00550396	617.628	P	0.000612512	645.28	P	0.000612512	625.103	P	0.000612512	TRUE	TRUE	TRUE	TRUE	TRUE	80.2554	196.195	277.626	629.337	3.45927	3.45927
34182	Bace	1635453_at	7335.63	P	0.00049077	7684.99	P	0.00049077	5851.49	P	0.00049077	401.159	P	0.00049077	501.462	P	0.00049077	476.645	P	0.00049077	8126.31	P	0.00049077	6011.93	P	0.00049077	8667.22	P	0.00049077	1523.72	P	0.00049077	969.279	P	0.00049077	1918.86	P	0.00049077	TRUE	TRUE	TRUE	TRUE	TRUE	6957.37	459.755	7601.82	1470.62	1.09263	1.09263
32592	CG9914 /// DsecCG9914	1627854_at	1650.21	P	0.000612512	1732.82	P	0.000612512	1654.62	P	0.000612512	431.844	P	0.00049077	421.613	P	0.00049077	320.462	P	0.00049077	2685.85	P	0.000612512	2009.16	P	0.00049077	2166.49	P	0.000612512	1163.07	P	0.00049077	1309.79	P	0.00049077	1281.14	P	0.00049077	TRUE	TRUE	TRUE	TRUE	TRUE	1679.22	391.306	2287.17	1251.33	1.36204	1.36204
34637	CG16996	1626524_at	863.28	P	0.00049077	780.3	P	0.00049077	771.796	P	0.00049077	14.6931	A	0.150145	17.6528	P	0.0421419	15.2964	M	0.0620214	1955.17	P	0.00049077	1130.9	P	0.00049077	1881.63	P	0.00049077	47.6263	P	0.0277665	37.5519	P	0.0320196	66.2164	P	0.0421419	TRUE	FALSE	TRUE	TRUE	FALSE	805.125	15.8808	1655.9	50.4648	2.0567	2.0567
36477	CG4734	1639295_at	4246.18	P	0.00049077	2485.36	P	0.00049077	2423.76	P	0.00049077	120.181	P	0.00094359	16.5575	A	0.0789057	159.959	P	0.00116472	9654.48	P	0.00049077	7081.9	P	0.00049077	10404.7	P	0.00049077	674.136	P	0.00049077	220.196	P	0.00049077	600.704	P	0.00049077	TRUE	FALSE	TRUE	TRUE	FALSE	3051.77	98.8992	9047.04	498.345	2.96452	2.96452
33358	CG17650	1639313_at	9.06499	A	0.0789057	5.877	A	0.216313	4.68939	A	0.254899	0.97825	A	0.611218	5.47476	A	0.181343	2.97119	A	0.34162	3.03557	A	0.318883	9.16038	P	0.0421419	8.8175	A	0.254899	9.43286	P	0.0239949	8.85244	P	0.00550396	11.4539	P	0.00782677	FALSE	FALSE	FALSE	TRUE	FALSE	6.54379	3.1414	7.00448	9.91307	1.0704	1.0704
36263	Sln	1631649_at	0.474471	A	0.849915	0.866469	A	0.764831	0.830353	A	0.783687	0.976912	A	0.703191	1.56277	A	0.388782	7.05999	A	0.135974	7.11178	A	0.235114	4.93181	A	0.235169	5.99549	A	0.181343	12.2019	P	0.0109718	8.84825	P	0.00381521	9.18801	P	0.00928336	FALSE	FALSE	FALSE	TRUE	FALSE	0.723764	3.19989	6.01303	10.0794	8.30799	8.30799
34863	CG15279	1632160_s_at	68.0801	P	0.000612512	67.5656	P	0.000761638	96.6019	P	0.00049077	15.8731	P	0.0421419	6.45764	A	0.110449	10.2002	P	0.0151637	164.786	P	0.00049077	118.155	P	0.00049077	127.392	P	0.00049077	36.1758	P	0.000612512	33.9709	P	0.00094359	32.0693	P	0.000612512	TRUE	FALSE	TRUE	TRUE	FALSE	77.4158	10.8436	136.778	34.072	1.76679	1.76679
43390	CG9989	1634674_at	13.3221	A	0.254899	16.5752	A	0.296809	14.8021	A	0.34162	5.06566	A	0.51252	20.9424	P	0.00782677	12.4329	P	0.0421419	38.8742	P	0.0421419	53.556	P	0.00381521	38.5889	P	0.00782677	91.7697	P	0.00094359	26.9023	P	0.00928336	16.1671	P	0.0320196	FALSE	FALSE	TRUE	TRUE	FALSE	14.8998	12.8136	43.673	44.9464	2.93112	2.93112
318622	CG31198	1631537_at	4822.23	P	0.00049077	5051.09	P	0.00049077	4046.34	P	0.00049077	30.1715	P	0.0151637	41.8018	P	0.000761638	27.164	P	0.00260662	4714.1	P	0.00049077	3289.15	P	0.00049077	4862.94	P	0.00049077	119.907	P	0.000612512	93.0937	P	0.000612512	98.1593	P	0.000761638	TRUE	TRUE	TRUE	TRUE	TRUE	4639.88	33.0458	4288.73	103.72	0.924318	-1.08188
---	---	1626133_s_at	58.1963	A	0.165268	59.7441	A	0.254899	61.9959	A	0.110449	17.665	A	0.635054	27.2807	A	0.296809	30.8442	A	0.150145	114.506	P	0.0277665	89.285	P	0.00260662	110.115	P	0.0206634	77.7137	P	0.00782677	64.2369	P	0.0320196	94.8418	P	0.0151637	FALSE	FALSE	TRUE	TRUE	FALSE	59.9788	25.2633	104.635	78.9308	1.74454	1.74454
50191	CG15353	1626439_at	384.154	P	0.00657518	341.029	P	0.00550396	356.765	P	0.00782677	68.0329	P	0.0177324	66.8074	P	0.00928336	69.6058	P	0.00657518	834.74	P	0.00143241	455.776	P	0.00143241	730.494	P	0.00175518	227.464	P	0.00116472	173.365	P	0.00214285	236.821	P	0.00175518	TRUE	TRUE	TRUE	TRUE	TRUE	360.649	68.1487	673.67	212.55	1.86794	1.86794
33536	CG34406	1633192_at	10.2404	A	0.150145	1.15558	A	0.635054	6.27923	A	0.216313	11.3983	P	0.0421419	7.83279	M	0.0547106	9.05551	P	0.0421419	17.5335	A	0.135915	18.2888	P	0.00116472	9.23787	A	0.0990615	30.5434	P	0.00094359	30.1131	P	0.00049077	27.2567	P	0.00094359	FALSE	FALSE	FALSE	TRUE	FALSE	5.89175	9.42888	15.0201	29.3044	2.54934	2.54934
32174	Muc11A /// TwdlT	1636501_at	1497.44	P	0.00049077	1115.92	P	0.00049077	1263.09	P	0.00049077	252.699	P	0.000612512	263.954	P	0.000612512	192.151	P	0.000612512	2184.27	P	0.00049077	1756.69	P	0.00049077	1844.11	P	0.00049077	790.406	P	0.00049077	678.549	P	0.00049077	730.352	P	0.00049077	TRUE	TRUE	TRUE	TRUE	TRUE	1292.15	236.268	1928.35	733.102	1.49236	1.49236
31945	CG34104 /// Tequila	1640167_s_at	280.841	P	0.00049077	216.125	P	0.00049077	194.769	P	0.000489353	67.4701	P	0.00094359	76.2958	P	0.00049077	85.255	P	0.000612512	215.917	P	0.000489353	205.84	P	0.00049077	264.312	P	0.00049077	221.474	P	0.00049077	215.562	P	0.00049077	271.014	P	0.00049077	TRUE	TRUE	TRUE	TRUE	TRUE	230.578	76.3403	228.69	236.017	0.99181	-1.00826
43622	Jon99Fi	1626394_at	9290.57	P	0.000761638	9725.63	P	0.00094359	7926.72	P	0.000612512	10.7489	P	0.00049077	16.5819	P	0.00143241	39.751	P	0.00381521	9500.33	P	0.00049077	6191.98	P	0.00049077	8473	P	0.00049077	339.077	P	0.00049077	25.2867	P	0.00049077	37.944	P	0.00049077	TRUE	TRUE	TRUE	TRUE	TRUE	8980.97	22.3606	8055.1	134.102	0.896908	-1.11494
31463	SPR	1623478_at	45.0735	P	0.00049077	42.1966	P	0.00049077	41.4047	P	0.000761638	7.85529	P	0.0206634	8.25683	P	0.00260662	5.29431	M	0.0547106	368.393	P	0.00049077	224.95	P	0.00049077	342.251	P	0.00049077	25.8384	P	0.000612512	15.9597	P	0.00049077	23.9858	P	0.00116472	TRUE	FALSE	TRUE	TRUE	FALSE	42.8916	7.13548	311.865	21.928	7.271	7.271
35087	CG15155	1623491_at	391.298	P	0.00049077	307.969	P	0.00049077	399.291	P	0.00049077	32.1834	P	0.00143241	25.9788	P	0.00094359	32.3751	P	0.00094359	758.978	P	0.00049077	453.868	P	0.00049077	437.779	P	0.00049077	72.6568	P	0.00049077	97.6005	P	0.00049077	106.996	P	0.00049077	TRUE	TRUE	TRUE	TRUE	TRUE	366.186	30.1791	550.209	92.4176	1.50254	1.50254
31825	CG12662	1640682_at	7.24816	A	0.150145	6.40272	A	0.437646	1.48112	A	0.635054	6.90433	A	0.135974	7.43111	P	0.0320196	0.597598	A	0.51252	5.16655	A	0.275462	10.8012	P	0.0421419	16.2067	P	0.0277665	17.3738	P	0.00315926	12.246	P	0.00049077	15.9587	P	0.00116472	FALSE	FALSE	FALSE	TRUE	FALSE	5.044	4.97768	10.7248	15.1928	2.12625	2.12625
43598	CecB	1626530_at	67.1325	P	0.00315926	33.5325	P	0.0480985	46.9327	P	0.0129214	20.0254	P	0.00657518	17.0668	P	0.0277665	6.25931	P	0.0177324	14.9137	A	0.0789057	58.571	P	0.00143241	33.6938	P	0.0239949	140.789	P	0.000761638	57.5527	P	0.00214285	40.1824	P	0.00782677	TRUE	TRUE	FALSE	TRUE	FALSE	49.1992	14.4505	35.7262	79.5081	0.726153	-1.37712
---	---	1624543_s_at	102.429	P	0.000612512	116.033	P	0.000612512	98.3659	P	0.00049077	50.3641	P	0.00049077	45.9232	P	0.00049077	43.9191	P	0.00049077	657.994	P	0.00049077	405.063	P	0.00049077	538.317	P	0.00049077	171.266	P	0.00049077	128.545	P	0.00049077	127.733	P	0.00049077	TRUE	TRUE	TRUE	TRUE	TRUE	105.609	46.7355	533.791	142.515	5.05441	5.05441
38273	CG15822	1633334_at	52.1738	P	0.000761638	43.6839	P	0.00094359	49.6046	P	0.00094359	26.5975	P	0.00049077	19.2922	P	0.00116472	19.536	P	0.00260662	68.1163	P	0.00214285	47.3784	P	0.00214285	50.687	P	0.00657518	62.8745	P	0.00214285	75.5192	P	0.00214285	60.3004	P	0.00550396	TRUE	TRUE	TRUE	TRUE	TRUE	48.4874	21.8086	55.3939	66.2314	1.14244	1.14244
318677	CG31313	1631761_at	523.91	P	0.00049077	530.936	P	0.00049077	467.333	P	0.00049077	390.216	P	0.00049077	413.704	P	0.00049077	287.894	P	0.00049077	844.851	P	0.00049077	751.917	P	0.00049077	790.276	P	0.00049077	1179.21	P	0.00049077	1087.85	P	0.00049077	1047.91	P	0.00049077	TRUE	TRUE	TRUE	TRUE	TRUE	507.393	363.938	795.681	1104.99	1.56818	1.56818
36447	GLaz	1625947_at	160.423	P	0.000612512	144.111	P	0.000612512	150.271	P	0.000612512	52.7268	P	0.000612512	47.8043	P	0.000612512	41.1314	P	0.000612512	179.469	P	0.000612512	182.585	P	0.00049077	176.854	P	0.000612512	143.948	P	0.00049077	153.734	P	0.00049077	132.182	P	0.000612512	TRUE	TRUE	TRUE	TRUE	TRUE	151.602	47.2208	179.636	143.288	1.18492	1.18492
2769001	zormin	1626603_at	16.1954	A	0.364945	20.0258	A	0.275462	14.8747	A	0.318883	13.8448	P	0.0177324	9.81128	P	0.0480985	6.96786	P	0.0277665	18.9373	A	0.34162	11.4534	A	0.388782	19.121	A	0.364945	6.8413	A	0.198363	2.05288	A	0.437646	3.39246	A	0.165268	FALSE	TRUE	FALSE	FALSE	FALSE	17.0319	10.208	16.5039	4.09555	0.968997	-1.03199
34813	nimB1	1628174_at	2.92342	A	0.635054	1.71917	A	0.764831	1.75059	A	0.818657	7.86075	A	0.413046	9.93515	A	0.135974	8.12649	A	0.0990615	19.8427	A	0.413046	11.5641	A	0.254899	13.2461	A	0.437646	33.9954	P	0.0151637	25.8076	P	0.0177324	18.6123	P	0.0277665	FALSE	FALSE	FALSE	TRUE	FALSE	2.13106	8.6408	14.8843	26.1384	6.98447	6.98447
31726	CG2254 /// DsecGM11216	1626503_at	305.685	P	0.000761638	352.678	P	0.000761638	270.005	P	0.000761638	97.92	P	0.00260662	102.045	P	0.00175518	74.7967	P	0.00260662	2020.59	P	0.000612512	1183.55	P	0.000612512	1872.19	P	0.000612512	259.823	P	0.000761638	265.674	P	0.000761638	301.617	P	0.00094359	TRUE	TRUE	TRUE	TRUE	TRUE	309.456	91.5872	1692.11	275.705	5.46802	5.46802
42676	CG6954	1631608_at	46.8861	P	0.00214285	39.8208	P	0.00049077	46.3096	P	0.00094359	26.4504	P	0.00550396	26.9291	P	0.00143241	19.6382	P	0.00214285	46.8659	P	0.00116472	41.9444	P	0.00381521	28.7363	P	0.00657518	80.1388	P	0.000612512	60.87	P	0.00116472	78.2061	P	0.00049077	TRUE	TRUE	TRUE	TRUE	TRUE	44.3388	24.3392	39.1822	73.0717	0.883699	-1.13161
318893	CG33127	1626718_at	3103.86	P	0.00049077	3046.84	P	0.00049077	2718.8	P	0.00049077	8.21589	A	0.165208	11.7478	P	0.00550396	7.09882	P	0.00381521	3996.42	P	0.00049077	2991.94	P	0.00049077	4168.75	P	0.00049077	71.0759	P	0.00049077	14.691	P	0.00214285	31.7096	P	0.00049077	TRUE	FALSE	TRUE	TRUE	FALSE	2956.5	9.02083	3719.03	39.1588	1.25792	1.25792
2768938	CG33281	1634418_at	97.6287	P	0.00049077	91.1024	P	0.00049077	109.663	P	0.00049077	7.37525	P	0.0277665	5.18575	P	0.0239674	4.30865	M	0.0547106	175.875	P	0.00049077	140.251	P	0.00049077	148.078	P	0.00049077	14.1697	P	0.00094359	17.2936	P	0.00175518	18.7939	P	0.00094359	TRUE	FALSE	TRUE	TRUE	FALSE	99.4648	5.62322	154.734	16.7524	1.55567	1.55567
34677	PICK1	1623746_a_at	7.53288	A	0.318883	14.3907	A	0.150145	9.17388	A	0.235169	11.8985	A	0.235169	9.44611	P	0.0421419	7.01984	A	0.165268	13.6874	A	0.0990615	19.4425	P	0.00260662	16.2418	P	0.0239949	28.9589	P	0.00459071	26.868	P	0.00657518	28.4785	P	0.00782677	FALSE	FALSE	FALSE	TRUE	FALSE	10.3658	9.45482	16.4572	28.1018	1.58765	1.58765
32893	CG14191 /// DmauCG14191 /// DsimCG14191	1637963_at	804.966	P	0.00381521	427.661	P	0.00214285	540.621	P	0.00381521	13.8311	P	0.0421419	12.4273	A	0.0789057	17.2139	P	0.0320196	632.151	P	0.00175518	347.505	P	0.00094359	510.836	P	0.00260662	52.9606	P	0.00260662	41.639	P	0.00175518	34.3421	P	0.00550396	TRUE	FALSE	TRUE	TRUE	FALSE	591.083	14.4907	496.831	42.9806	0.840543	-1.18971
44921	Hsp70Ba /// Hsp70Bb /// Hsp70Bbb /// Hsp70Bc	1626821_s_at	36.2686	P	0.00782677	56.8522	P	0.00550396	91.4116	P	0.00094359	15.3306	P	0.0480985	33.1643	P	0.00143241	21.4567	P	0.00550396	129.226	P	0.00094359	146.199	P	0.00049077	29.3871	A	0.0789057	180.075	P	0.000612512	10.7319	P	0.0277665	110.31	P	0.000761638	TRUE	TRUE	FALSE	TRUE	FALSE	61.5108	23.3172	101.604	100.372	1.65181	1.65181
32821	Tsf1	1632430_at	532.119	P	0.00049077	595.163	P	0.00049077	596.638	P	0.00049077	546.504	P	0.00049077	1097.15	P	0.00049077	537.096	P	0.00049077	876.431	P	0.00049077	1554.07	P	0.00049077	1180.35	P	0.00049077	2718.61	P	0.00049077	1845.89	P	0.00049077	1847.89	P	0.00049077	TRUE	TRUE	TRUE	TRUE	TRUE	574.64	726.915	1203.62	2137.46	2.09456	2.09456
317907	CG32195	1640590_at	169.147	P	0.00116472	166.779	P	0.00175518	170.588	P	0.00143241	36.8412	P	0.00928336	32.855	P	0.00657518	35.189	P	0.0151637	363.087	P	0.00094359	247.595	P	0.000612512	343.832	P	0.00094359	97.7797	P	0.00214285	103.57	P	0.00143241	106.377	P	0.00143241	TRUE	TRUE	TRUE	TRUE	TRUE	168.838	34.9617	318.171	102.576	1.88448	1.88448
33439	Cyp309a2	1634664_at	19.4147	P	0.0239949	31.2828	P	0.0277665	13.3954	P	0.0421419	16.8197	P	0.00657518	14.377	P	0.0151637	5.21081	M	0.0620214	6.70977	A	0.198363	10.2059	P	0.036797	10.6145	A	0.088557	45.6524	P	0.00116472	30.1972	P	0.00143241	30.8953	P	0.00143241	TRUE	FALSE	FALSE	TRUE	FALSE	21.3643	12.1359	9.17675	35.5816	0.429537	-2.32809
33542	CG15406	1630334_at	372.438	P	0.00049077	278.043	P	0.000612512	386.657	P	0.000612512	23.7541	P	0.00657518	27.7755	P	0.0151637	26.875	P	0.00657518	497.964	P	0.00049077	409.024	P	0.00049077	459.819	P	0.000612512	61.0511	P	0.00094359	95.1263	P	0.00116472	73.4916	P	0.00175518	TRUE	TRUE	TRUE	TRUE	TRUE	345.713	26.1349	455.603	76.5563	1.31787	1.31787
34036	Cyp4d21	1639170_at	8.92678	A	0.275462	11.428	A	0.122747	9.15499	A	0.150145	6.07109	A	0.110393	6.43426	A	0.135974	4.629	A	0.413046	92.2253	P	0.000612512	42.5346	P	0.000761638	49.0579	P	0.00094359	13.3045	P	0.0129214	16.1916	P	0.0177324	19.8056	P	0.00657518	FALSE	FALSE	TRUE	TRUE	FALSE	9.83659	5.71145	61.2726	16.4339	6.22905	6.22905
31860	Obp8a	1631115_at	7.42349	A	0.34162	13.0607	A	0.165268	10.9571	A	0.198363	8.33484	A	0.122747	10.6983	A	0.0990615	9.71144	A	0.122747	32.5824	P	0.0421419	14.7255	A	0.0788545	30.9464	P	0.036797	28.8317	P	0.036797	25.5755	P	0.036797	27.7477	P	0.0151637	FALSE	FALSE	FALSE	TRUE	FALSE	10.4804	9.58154	26.0848	27.385	2.48891	2.48891
37500	CG9304	1627502_at	38.5311	P	0.00315926	39.1825	P	0.000761638	42.0332	P	0.00458212	73.2151	P	0.00928336	70.0823	P	0.00315926	62.2773	P	0.00381521	147.805	P	0.00049077	162.863	P	0.00049077	115.418	P	0.00049077	211.602	P	0.00049077	193.408	P	0.00049077	180.698	P	0.00049077	TRUE	TRUE	TRUE	TRUE	TRUE	39.9156	68.5249	142.029	195.236	3.55822	3.55822
36513	CG6191	1625281_at	79.4566	P	0.00928336	44.6458	P	0.0129214	48.7713	P	0.036797	64.0926	P	0.00315926	65.8866	P	0.00381521	63.8005	P	0.00381521	215.308	P	0.00049077	194.288	P	0.00094359	219.588	P	0.000761638	179.837	P	0.000612512	171.312	P	0.000612512	199.472	P	0.000761638	TRUE	TRUE	TRUE	TRUE	TRUE	57.6246	64.5932	209.728	183.541	3.63955	3.63955
48440	CG31672	1633843_at	18.8625	P	0.00928336	12.8763	P	0.0239949	13.0465	P	0.0206634	26.3853	P	0.00315926	20.7081	P	0.00315926	19.8867	P	0.00657518	19.8392	P	0.00550396	38.2121	P	0.00175518	22.4791	P	0.00459071	65.1998	P	0.00094359	62.0066	P	0.00116472	62.9488	P	0.00175518	TRUE	TRUE	TRUE	TRUE	TRUE	14.9284	22.3267	26.8435	63.3851	1.79814	1.79814
40659	Hcs	1640199_at	26.6516	P	0.00260662	34.5242	P	0.00143241	35.6964	P	0.00175518	82.745	P	0.00260662	75.7128	P	0.00143241	67.135	P	0.00175518	78.4644	P	0.00143241	90.185	P	0.00094359	67.8684	P	0.00049077	226.286	P	0.000761638	222.286	P	0.000761638	190.35	P	0.00116472	TRUE	TRUE	TRUE	TRUE	TRUE	32.2907	75.1976	78.8393	212.974	2.44155	2.44155
31498	CG15772	1640707_at	10.582	A	0.122747	1.1532	A	0.611218	13.262	P	0.0320196	4.87932	A	0.110449	3.58929	A	0.135974	1.92513	A	0.48748	5.61444	A	0.070073	7.22628	P	0.00657518	14.6865	P	0.00260662	10.9807	P	0.0109718	9.46918	P	0.00314638	8.86999	P	0.00260662	FALSE	FALSE	FALSE	TRUE	FALSE	8.33241	3.46458	9.17575	9.7733	1.10121	1.10121
43475	CG2010	1623151_a_at	13.4779	P	0.0277665	14.887	P	0.036797	3.57682	A	0.235169	18.058	P	0.00550396	15.8503	P	0.0109718	11.7378	M	0.0620214	22.4675	P	0.00782677	14.0082	P	0.0206634	16.0401	P	0.0421419	36.9556	P	0.00116472	40.862	P	0.000761638	50.7602	P	0.00116472	FALSE	FALSE	TRUE	TRUE	FALSE	10.6472	15.2154	17.5052	42.8593	1.64411	1.64411
33545	CG8837	1626081_at	43.7096	P	0.00459071	36.4865	P	0.00459071	48.7934	P	0.00381521	7.84632	A	0.216313	9.74627	P	0.0320196	6.76401	A	0.181343	46.9383	P	0.00928336	34.6883	P	0.00260662	41.234	P	0.00315926	21.7464	P	0.00459071	23.0829	P	0.00381521	23.4365	P	0.00550396	TRUE	FALSE	TRUE	TRUE	FALSE	42.9965	8.11887	40.9536	22.7553	0.952486	-1.04988
246553	CG30345 /// CG9766 /// DsimCG9766	1633959_s_at	180.826	P	0.000612512	225.634	P	0.000612512	194.522	P	0.000761638	80.2403	P	0.00049077	89.2917	P	0.00049077	67.9123	P	0.00049077	922.587	P	0.000612512	695.817	P	0.00049077	948.884	P	0.00049077	255.111	P	0.00049077	215.265	P	0.00049077	189.187	P	0.00049077	TRUE	TRUE	TRUE	TRUE	TRUE	200.327	79.1481	855.762	219.854	4.27182	4.27182
3355066	CG17684	1628797_at	9.66299	A	0.0990615	5.24789	A	0.216313	10.2311	P	0.0129214	22.7442	P	0.000761638	18.5513	P	0.00175518	23.4383	P	0.00315926	14.8326	P	0.00657518	31.5708	P	0.00175518	8.01049	A	0.235169	63.4454	P	0.00049077	60.6697	P	0.000612512	54.9679	P	0.000761638	FALSE	TRUE	FALSE	TRUE	FALSE	8.38065	21.5779	18.138	59.6943	2.16427	2.16427
39861	Galpha73B	1633439_at	230.872	P	0.00049077	194.818	P	0.00049077	167.193	P	0.00049077	8.95152	A	0.235169	7.42373	A	0.070073	7.89828	A	0.135974	400.723	P	0.00049077	291.615	P	0.00049077	413.614	P	0.00049077	24.3713	P	0.00550396	16.6708	P	0.00656392	26.0809	P	0.00657518	TRUE	FALSE	TRUE	TRUE	FALSE	197.628	8.09117	368.651	22.3743	1.86538	1.86538
35613	Tsp42Ed	1635191_at	1182.68	P	0.00049077	1301.76	P	0.00049077	1004.54	P	0.00049077	51.6344	P	0.00094359	32.9495	P	0.00143241	41.8202	P	0.00143241	2009.83	P	0.00049077	1317.84	P	0.00049077	2243.82	P	0.00049077	134.421	P	0.00049077	104.87	P	0.00049077	109.813	P	0.00049077	TRUE	TRUE	TRUE	TRUE	TRUE	1163	42.1347	1857.16	116.368	1.59688	1.59688
38479	CG1136	1629446_at	119.092	P	0.000761638	124.225	P	0.00116472	139.434	P	0.00116472	31.6259	P	0.0129214	21.1241	P	0.00315926	20.7334	P	0.00214285	162.98	P	0.00049077	110.747	P	0.00049077	143.612	P	0.00049077	66.9959	P	0.00049077	52.8193	P	0.00094359	82.305	P	0.000761638	TRUE	TRUE	TRUE	TRUE	TRUE	127.584	24.4945	139.113	67.3734	1.09036	1.09036
---	---	1630452_at	11.1481	P	0.0277665	8.66618	A	0.088557	10.7183	P	0.0109718	1.10486	A	0.724538	3.72531	M	0.0547106	3.51658	A	0.181343	13.3273	A	0.070073	13.5333	P	0.00381521	11.1903	P	0.0480985	7.95966	P	0.0480985	9.15071	P	0.0239949	5.72585	P	0.0277665	FALSE	FALSE	FALSE	TRUE	FALSE	10.1775	2.78225	12.6836	7.61207	1.24624	1.24624
36613	Cpr51A	1638869_at	201.55	P	0.00049077	329.765	P	0.00049077	349.665	P	0.00049077	8.43959	P	0.0480985	12.9425	P	0.00928336	6.19289	A	0.150085	312.059	P	0.00049077	163.051	P	0.00049077	273.067	P	0.00049077	26.686	P	0.000759593	24.9246	P	0.00175518	23.8085	P	0.00214285	TRUE	FALSE	TRUE	TRUE	FALSE	293.66	9.19165	249.392	25.1397	0.849255	-1.1775
40156	CG14102	1641235_at	18.4444	P	0.0421419	16.8883	P	0.0421419	13.4691	P	0.036797	32.8425	P	0.0129214	30.2665	P	0.00459071	36.1561	P	0.0129214	35.2757	P	0.00459071	44.1865	P	0.00214285	30.8378	P	0.00214285	89.6176	P	0.00143241	96.1279	P	0.00214285	85.6486	P	0.00315926	TRUE	TRUE	TRUE	TRUE	TRUE	16.2673	33.0884	36.7667	90.4647	2.26016	2.26016
49228	mod(mdg4)	1634258_at	30.4309	A	0.070073	33.67	A	0.070073	36.4301	P	0.0206634	43.3436	P	0.00175518	56.1512	P	0.000612512	54.6805	P	0.00049077	97.3417	P	0.0320196	143.72	P	0.00550396	88.2208	P	0.0277665	126.957	P	0.00049077	155.146	P	0.00049077	139.261	P	0.00049077	FALSE	TRUE	TRUE	TRUE	FALSE	33.5103	51.3917	109.761	140.455	3.27543	3.27543
42264	CG14292 /// DpseGA12884 /// DvirGJ14186	1635724_at	4083.21	P	0.00049077	4020.03	P	0.00049077	3656.77	P	0.00049077	357.934	P	0.00049077	260.379	P	0.00049077	240.113	P	0.00049077	5346.78	P	0.00049077	4234.53	P	0.00049077	5313.48	P	0.00049077	681.055	P	0.00049077	832.396	P	0.00049077	825.854	P	0.00049077	TRUE	TRUE	TRUE	TRUE	TRUE	3920	286.142	4964.93	779.768	1.26656	1.26656
31824	CG10962	1628935_at	18.8223	A	0.135974	22.7901	P	0.0480985	27.0332	P	0.0480985	19.8307	A	0.0789057	16.5687	P	0.0277665	19.6047	P	0.036797	136.591	P	0.00143241	112.863	P	0.00116472	98.9436	P	0.00116472	42.2436	P	0.00459071	50.76	P	0.00381521	57.6131	P	0.0109718	FALSE	FALSE	TRUE	TRUE	FALSE	22.8818	18.668	116.132	50.2056	5.07531	5.07531
38696	CG10469	1630363_at	976.794	P	0.00049077	781.62	P	0.00049077	784.218	P	0.00049077	23.617	P	0.00782677	16.1773	P	0.00381521	17.2242	P	0.0109718	2515.6	P	0.00049077	1632.68	P	0.00049077	2290.72	P	0.00049077	35.8868	P	0.000612512	74.0766	P	0.00049077	39.1263	P	0.000612512	TRUE	TRUE	TRUE	TRUE	TRUE	847.544	19.0062	2146.34	49.6966	2.53242	2.53242
36356	CG8834	1629566_at	1687.83	P	0.00049077	1649.62	P	0.00049077	1345.72	P	0.00049077	30.9393	A	0.0990615	44.2665	P	0.0151637	27.9184	P	0.0151637	4206.23	P	0.000612512	3472.79	P	0.00049077	4140.91	P	0.000612512	133.09	P	0.00550396	61.6482	P	0.0480985	85.9844	P	0.00657518	TRUE	FALSE	TRUE	TRUE	FALSE	1561.06	34.3747	3939.98	93.5742	2.52392	2.52392
34793	Sop2	1626492_s_at	184.601	P	0.00049077	175.854	P	0.00049077	205.391	P	0.00049077	134.105	P	0.00049077	128.366	P	0.00049077	135.308	P	0.00049077	533.341	P	0.00143241	509.275	P	0.00143241	539.937	P	0.00116472	344.322	P	0.00049077	377.172	P	0.00049077	345.871	P	0.00049077	TRUE	TRUE	TRUE	TRUE	TRUE	188.616	132.593	527.517	355.789	2.79679	2.79679
33708	Jon25Bi	1627869_at	7210.07	P	0.000612512	7682.16	P	0.00049077	5622.2	P	0.00049077	389.812	P	0.0109718	303.563	P	0.000761638	305.867	P	0.0151637	8034.87	P	0.00049077	6014.1	P	0.00049077	8460.49	P	0.00049077	659.135	P	0.00260662	486.481	P	0.00116472	1175.46	P	0.00175518	TRUE	TRUE	TRUE	TRUE	TRUE	6838.14	333.081	7503.15	773.692	1.09725	1.09725
33421	CG3609	1628271_at	412.368	P	0.00049077	467.562	P	0.00049077	482.718	P	0.00049077	163.373	P	0.00049077	172.78	P	0.00049077	162.69	P	0.00049077	2737.95	P	0.00049077	1940.69	P	0.00049077	2748.4	P	0.00049077	449.684	P	0.00049077	421.32	P	0.00049077	466.963	P	0.00049077	TRUE	TRUE	TRUE	TRUE	TRUE	454.216	166.281	2475.68	445.989	5.45046	5.45046
40318	CG10587 /// Scp2	1635398_at	612.532	P	0.00049077	500.439	P	0.00049077	468.38	P	0.00049077	98.6319	P	0.000612512	112.667	P	0.000612512	93.9149	P	0.000612512	411.993	P	0.000612512	306.696	P	0.00049077	242.704	P	0.00049077	280.984	P	0.00049077	248.931	P	0.00049077	280.664	P	0.00049077	TRUE	TRUE	TRUE	TRUE	TRUE	527.117	101.738	320.464	270.193	0.607957	-1.64485
31037	CG3711	1623320_at	41.5875	P	0.00094359	38.4367	P	0.00116472	43.9714	P	0.00094359	35.8282	P	0.000612512	37.5297	P	0.000612512	33.8043	P	0.00049077	48.4905	P	0.00260662	54.2681	P	0.00049077	64.1771	P	0.00116472	107.022	P	0.00049077	96.2235	P	0.00049077	79.9949	P	0.00049077	TRUE	TRUE	TRUE	TRUE	TRUE	41.3319	35.7207	55.6452	94.4135	1.3463	1.3463
37040	olf186-F	1637534_at	37.9361	P	0.00143241	43.4062	P	0.00116472	44.8029	P	0.000612512	96.3029	P	0.00214285	81.0626	P	0.00094359	84.1194	P	0.00214285	100.341	P	0.00116472	127.693	P	0.000761638	85.5093	P	0.00094359	222.733	P	0.00175518	215.305	P	0.00214285	252.043	P	0.00175518	TRUE	TRUE	TRUE	TRUE	TRUE	42.0484	87.1617	104.515	230.027	2.48558	2.48558
38383	CG14963	1638974_at	223.834	P	0.00049077	165.032	P	0.00049077	151.022	P	0.00049077	24.9727	P	0.00175518	33.2227	P	0.00049077	22.3884	P	0.00049077	45.9771	P	0.00049077	48.6482	P	0.00049077	42.3477	P	0.000612512	65.3302	P	0.00049077	69.2815	P	0.00049077	77.5194	P	0.00049077	TRUE	TRUE	TRUE	TRUE	TRUE	179.963	26.8613	45.6576	70.7104	0.253706	-3.94157
32906	CG14193	1629671_at	11.0603	P	0.0177324	10.4711	M	0.0619751	15.359	P	0.0177324	5.25795	A	0.275462	0.306558	A	0.635054	1.09198	A	0.586955	31.473	P	0.00214285	25.4005	P	0.00175518	33.9362	P	0.00094359	7.42474	P	0.00214285	4.65255	P	0.00656392	5.42218	P	0.0239949	FALSE	FALSE	TRUE	TRUE	FALSE	12.2968	2.21883	30.2699	5.83316	2.46161	2.46161
317828	CG32024	1633197_at	456.213	P	0.00049077	433.019	P	0.00049077	451.285	P	0.00049077	34.2704	P	0.00381521	28.4823	P	0.00657518	31.342	P	0.00260662	698.697	P	0.00049077	499.205	P	0.00049077	574.494	P	0.00049077	68.7631	P	0.00094359	96.1177	P	0.000612512	82.6938	P	0.00094359	TRUE	TRUE	TRUE	TRUE	TRUE	446.839	31.3649	590.799	82.5249	1.32217	1.32217
36651	NaPi-T	1623035_at	134.026	P	0.00049077	126.045	P	0.000612512	142.174	P	0.000612512	10.6757	P	0.0177324	7.48193	P	0.0277665	14.0657	P	0.00315926	236.024	P	0.00049077	173.649	P	0.00049077	194.099	P	0.00049077	28.2872	P	0.00116472	27.6588	P	0.000761638	28.3097	P	0.00094359	TRUE	TRUE	TRUE	TRUE	TRUE	134.082	10.7411	201.257	28.0852	1.501	1.501
33040	Pbprp2	1633703_s_at	57.456	P	0.00214285	61.2943	P	0.00094359	98.7591	P	0.00094359	134.285	P	0.000612512	160.703	P	0.000612512	117.565	P	0.00049077	96.3243	P	0.000612512	81.3218	P	0.000612512	84.0523	P	0.000761638	340.928	P	0.00049077	336.164	P	0.00049077	394.013	P	0.00049077	TRUE	TRUE	TRUE	TRUE	TRUE	72.5031	137.518	87.2328	357.035	1.20316	1.20316
37016	CG4975 /// CG4984	1634872_at	15.6497	A	0.181343	27.4387	P	0.0480985	29.6852	A	0.0990615	35.8155	P	0.0239949	48.8625	P	0.0129214	47.854	P	0.00928336	43.7172	P	0.0277665	70.1932	P	0.00550396	40.4687	P	0.00550396	108.461	P	0.000612512	118.271	P	0.000612512	114.921	P	0.00143241	FALSE	TRUE	TRUE	TRUE	FALSE	24.2579	44.1773	51.4597	113.884	2.12136	2.12136
32430	be	1624377_s_at	16.9453	P	0.0320196	13.6436	P	0.00381521	13.2615	P	0.0239949	12.6777	P	0.00381521	7.45125	P	0.00459071	10.4327	P	0.00380775	15.2392	P	0.00315926	11.6834	P	0.00381521	16.1468	P	0.00175518	26.5854	P	0.00049077	20.9583	P	0.00094359	30.2772	P	0.00094359	TRUE	TRUE	TRUE	TRUE	TRUE	14.6168	10.1872	14.3565	25.9403	0.982191	-1.01813
44790	TwdlT	1637562_at	55.5107	P	0.0151637	74.7814	P	0.0109718	52.0994	P	0.0177324	7.12952	A	0.296809	5.97766	A	0.088557	4.88078	A	0.254899	45.9515	P	0.0239949	30.1154	P	0.0206634	54.6974	P	0.0206634	18.2715	P	0.0421419	15.2019	P	0.0480985	12.246	P	0.036797	TRUE	FALSE	TRUE	TRUE	FALSE	60.7972	5.99598	43.5881	15.2398	0.716942	-1.39481
38693	CG6610	1631853_at	154.614	P	0.000612512	152.763	P	0.00049077	193.828	P	0.000612512	228.247	P	0.00049077	286.528	P	0.000612512	244.999	P	0.000612512	250.114	P	0.00049077	383.906	P	0.00049077	238.905	P	0.00049077	618.626	P	0.00049077	714.663	P	0.00049077	596.333	P	0.00049077	TRUE	TRUE	TRUE	TRUE	TRUE	167.068	253.258	290.975	643.207	1.74165	1.74165
31818	Rbm13	1625046_at	16.9338	A	0.216313	19.8239	A	0.198363	29.2556	A	0.165268	32.3366	M	0.0547106	27.3879	P	0.0421419	28.4809	P	0.0277665	19.1689	P	0.0480985	32.9973	P	0.0151637	34.4153	P	0.0239949	63.1962	P	0.00550396	72.3054	P	0.00782677	87.0527	P	0.0109718	FALSE	FALSE	TRUE	TRUE	FALSE	22.0044	29.4018	28.8605	74.1847	1.31158	1.31158
31621	iav	1625881_at	6.46377	A	0.388782	6.83011	A	0.181343	3.1221	A	0.537511	11.5539	A	0.0789057	0.568431	A	0.818657	2.69253	A	0.34162	10.5045	A	0.150145	12.2567	P	0.0177097	16.676	P	0.036797	11.3573	P	0.00214285	10.6987	P	0.00550396	15.2698	P	0.0177324	FALSE	FALSE	FALSE	TRUE	FALSE	5.47199	4.93827	13.1457	12.4419	2.40236	2.40236
246441	CG30080	1628387_s_at	75.8103	P	0.00214285	40.9915	P	0.00094359	46.6059	P	0.000612512	16.2262	P	0.0177324	13.7936	P	0.00094359	11.0055	P	0.00550396	41.5096	P	0.00381521	84.86	P	0.00550396	36.4084	P	0.00143241	188.421	P	0.00550396	21.5167	P	0.00214285	12.356	P	0.0129214	TRUE	TRUE	TRUE	TRUE	TRUE	54.4692	13.6751	54.2593	74.0978	0.996146	-1.00387
39886	CG13029	1634127_a_at	34.4751	P	0.0277665	16.1887	A	0.088557	21.2746	A	0.0789057	4.17074	A	0.216313	3.40112	A	0.34162	6.76496	A	0.0789057	2.42219	A	0.586955	9.46813	P	0.0320196	0.619964	A	0.65838	12.3227	P	0.036797	12.7969	P	0.0109718	11.0387	P	0.0151637	FALSE	FALSE	FALSE	TRUE	FALSE	23.9795	4.77894	4.17009	12.0528	0.173903	-5.75034
35520	CG7882	1625082_a_at	448.921	P	0.00049077	342.351	P	0.00049077	428.819	P	0.00049077	21.3681	A	0.0789057	29.5018	P	0.0151637	16.2409	P	0.0206634	630.506	P	0.00049077	424.636	P	0.00049077	521.782	P	0.00049077	58.9812	P	0.00260662	59.7473	P	0.00143241	49.9191	P	0.00094359	TRUE	FALSE	TRUE	TRUE	FALSE	406.697	22.3703	525.642	56.2158	1.29247	1.29247
42416	MtnC	1628446_at	2990.94	P	0.00049077	2051.9	P	0.00049077	2197.37	P	0.00049077	24.2538	P	0.00381521	13.7371	P	0.0177324	21.3383	P	0.00175518	3538.99	P	0.00049077	3255.1	P	0.00049077	2981.92	P	0.00049077	107.121	P	0.00049077	20.5782	P	0.00094359	45.3286	P	0.00049077	TRUE	TRUE	TRUE	TRUE	TRUE	2413.4	19.7764	3258.67	57.6759	1.35024	1.35024
32378	Fbxl4	1629569_at	9.89428	A	0.122747	21.0606	A	0.088557	21.5989	P	0.0239949	37.5882	P	0.00260662	27.197	P	0.00214285	39.7772	P	0.00094359	45.1663	P	0.000612512	51.9545	P	0.000612512	47.0094	P	0.00049077	92.3019	P	0.000612512	91.6913	P	0.000612512	78.3818	P	0.00116472	FALSE	TRUE	TRUE	TRUE	FALSE	17.5179	34.8541	48.0434	87.4584	2.74253	2.74253
36708	Mtk	1627613_at	702.964	P	0.00049077	288.992	P	0.00049077	765.008	P	0.00049077	655.623	P	0.00049077	1453.72	P	0.00049077	1031.66	P	0.00049077	308.404	P	0.000489353	1398.03	P	0.000612512	928.467	P	0.00049077	3276.6	P	0.00049077	2688.44	P	0.000612512	1893.96	P	0.00049077	TRUE	TRUE	TRUE	TRUE	TRUE	585.655	1047	878.302	2619.67	1.49969	1.49969
35706	CG2070	1641371_at	27.2077	P	0.00550396	16.0223	A	0.110449	16.7867	A	0.0990615	71.0801	P	0.000612512	53.8875	P	0.00049077	58.1337	P	0.00049077	41.1347	P	0.00175518	22.8503	P	0.00094359	20.6897	A	0.070073	150.069	P	0.00049077	141.283	P	0.00049077	166.108	P	0.00049077	FALSE	TRUE	FALSE	TRUE	FALSE	20.0056	61.0338	28.2249	152.487	1.41085	1.41085
36384	Galpha49B	1624798_s_at	28.0475	P	0.00175518	29.8166	P	0.00175518	32.883	P	0.00459071	21.8114	P	0.00782677	18.2859	P	0.00260662	24.8772	P	0.00315926	142.129	P	0.00094359	94.6232	P	0.000612512	141.914	P	0.00143241	56.1735	P	0.000612512	49.6873	P	0.000612512	56.4196	P	0.000761638	TRUE	TRUE	TRUE	TRUE	TRUE	30.249	21.6582	126.222	54.0935	4.17276	4.17276
33274	Lsp1beta	1628699_at	7.38318	A	0.150145	13.2439	P	0.0277665	7.50291	A	0.070073	13.338	P	0.00928336	33.6315	P	0.00116472	9.06608	P	0.00657518	21.3042	P	0.0480985	11.234	M	0.0547106	20.1883	A	0.070073	197.756	P	0.00094359	124.593	P	0.00094359	667.887	P	0.00049077	FALSE	TRUE	FALSE	TRUE	FALSE	9.37667	18.6785	17.5755	330.079	1.87439	1.87439
37026	CG6385	1639819_at	16.4274	A	0.110449	25.5462	P	0.0421419	21.2727	P	0.0320196	8.67675	A	0.181343	10.7433	P	0.0277665	12.083	P	0.036797	5.54244	P	0.0480985	11.37	P	0.0177324	8.27124	A	0.388782	24.5401	P	0.00214285	24.3369	P	0.0129214	29.4747	P	0.00381521	FALSE	FALSE	FALSE	TRUE	FALSE	21.0821	10.501	8.39455	26.1172	0.398183	-2.51141
40185	fln	1637335_at	6.98365	A	0.296809	9.33203	A	0.198305	8.9611	A	0.34162	329.931	P	0.00049077	282.32	P	0.00049077	257.272	P	0.00049077	11.5878	M	0.0620214	6.63927	M	0.0547106	7.47141	A	0.388782	573.104	P	0.00049077	837.893	P	0.00049077	750.683	P	0.00049077	FALSE	TRUE	FALSE	TRUE	FALSE	8.42559	289.841	8.56616	720.56	1.01668	1.01668
39255	CG42575	1626044_at	63.2413	P	0.00049077	95.6603	P	0.00094359	118.632	P	0.00049077	348.726	P	0.00049077	346.394	P	0.00049077	348.411	P	0.00049077	195.958	P	0.00049077	381.881	P	0.000612512	134.335	P	0.000612512	896.79	P	0.00049077	852.909	P	0.000612512	843.098	P	0.00049077	TRUE	TRUE	TRUE	TRUE	TRUE	92.5113	347.844	237.391	864.266	2.56608	2.56608
37020	CG6401	1635762_at	29.149	P	0.0320196	30.1168	M	0.0620214	30.9884	P	0.036797	39.5616	P	0.00550396	27.0357	P	0.00550396	36.8352	P	0.00782677	29.8299	P	0.00381521	52.6549	P	0.00143241	29.4611	P	0.00782677	87.0653	P	0.000761638	81.566	P	0.00094359	87.3757	P	0.00094359	FALSE	TRUE	TRUE	TRUE	FALSE	30.0847	34.4775	37.3153	85.3357	1.24034	1.24034
2768720	Cyp12d1-d	1639069_at	14.0882	M	0.0620214	23.6332	P	0.0129214	14.4376	P	0.0151637	6.37521	P	0.0109718	4.96519	P	0.0480985	5.08474	P	0.0421419	20.702	P	0.0277665	14.9383	P	0.0129214	19.578	P	0.0109718	13.8448	P	0.00260662	10.5319	P	0.00315926	16.2417	P	0.00260662	FALSE	TRUE	TRUE	TRUE	FALSE	17.3863	5.47504	18.4061	13.5395	1.05866	1.05866
33810	CG11034	1636409_at	57.5324	P	0.000612512	65.8102	P	0.00049077	45.9073	P	0.00094359	5.67675	A	0.254899	10.4696	P	0.0320196	11.2609	P	0.0151637	80.8048	P	0.000612512	68.6846	P	0.00116472	76.9789	P	0.00094359	24.5259	P	0.00143241	20.0218	P	0.00315926	23.1662	P	0.00381521	TRUE	FALSE	TRUE	TRUE	FALSE	56.4166	9.13576	75.4894	22.5713	1.33807	1.33807
---	---	1630915_at	55.577	P	0.0277665	47.1151	P	0.0421419	46.7792	P	0.0206634	46.1271	P	0.00459071	50.0827	P	0.00381521	47.2354	P	0.00260662	107.383	P	0.00657518	65.3656	P	0.00782677	84.3584	P	0.00657518	131.601	P	0.000761638	103.327	P	0.00143241	117.104	P	0.00175518	TRUE	TRUE	TRUE	TRUE	TRUE	49.8238	47.815	85.7022	117.344	1.72011	1.72011
318053	CG32495 /// GS	1633036_s_at	152.366	P	0.00315926	115.618	P	0.00143241	122.812	P	0.00116472	65.201	P	0.0151637	67.0151	P	0.0109718	56.9834	P	0.00459071	790.298	P	0.00049077	520.376	P	0.00049077	774.336	P	0.00049077	153.691	P	0.00094359	146.723	P	0.00049077	162.61	P	0.000761638	TRUE	TRUE	TRUE	TRUE	TRUE	130.265	63.0665	695.003	154.341	5.33529	5.33529
39172	CG6685	1624291_at	27.3197	P	0.00094359	36.1804	P	0.00143241	51.433	P	0.000761638	107.715	P	0.00049077	128.321	P	0.00049077	114.204	P	0.00049077	87.1366	P	0.000761638	141.181	P	0.000612512	59.0303	P	0.00049077	281.235	P	0.00049077	301.358	P	0.000612512	267.842	P	0.000612512	TRUE	TRUE	TRUE	TRUE	TRUE	38.3111	116.747	95.7828	283.478	2.50014	2.50014
35602	Spn42De	1626851_at	24.1638	P	0.00657518	22.3369	P	0.00657518	23.8879	P	0.00781398	6.45944	A	0.070073	4.61491	A	0.235169	2.2794	A	0.34162	38.2421	P	0.00315926	31.8322	P	0.00143241	60.2032	P	0.00116472	9.55058	P	0.0177324	12.189	P	0.0177324	10.5217	P	0.0421419	TRUE	FALSE	TRUE	TRUE	FALSE	23.4629	4.45125	43.4258	10.7537	1.85083	1.85083
35788	Pabp2	1629694_at	24.7046	P	0.00049077	19.3278	P	0.00049077	34.5288	P	0.000610806	28.6473	P	0.000612512	30.0655	P	0.00094359	30.1764	P	0.000489353	31.6086	P	0.000612512	52.3117	P	0.00049077	34.9903	P	0.000761638	80.5173	P	0.00049077	64.3234	P	0.00049077	69.7215	P	0.000612512	TRUE	TRUE	TRUE	TRUE	TRUE	26.1871	29.6297	39.6369	71.5207	1.51361	1.51361
35862	PGRP-SC2	1629118_at	5135.08	P	0.00049077	5306.73	P	0.00049077	4583.36	P	0.00049077	73.7521	P	0.00175518	79.4501	P	0.00094359	51.4281	P	0.000612512	6310.92	P	0.00049077	3746.47	P	0.00049077	5743.87	P	0.00049077	499.228	P	0.00049077	333.823	P	0.00049077	156.957	P	0.00049077	TRUE	TRUE	TRUE	TRUE	TRUE	5008.39	68.2101	5267.08	330.003	1.05165	1.05165
31649	CG4593	1623109_at	49.4806	P	0.0239949	55.569	P	0.0177324	56.0302	P	0.036797	101.356	P	0.0109718	117.031	P	0.00381521	157.01	P	0.00782677	125.16	P	0.0277665	145.091	P	0.0129214	117.812	P	0.00928336	263.59	P	0.00214285	318.382	P	0.00143241	322.33	P	0.00143241	TRUE	TRUE	TRUE	TRUE	TRUE	53.6932	125.132	129.354	301.434	2.40914	2.40914
43328	CG12880	1627721_at	27.3139	P	0.00315926	24.5988	P	0.00782677	29.3529	P	0.00214285	17.7572	P	0.00315926	21.3609	P	0.00381521	24.2884	P	0.00550396	31.5096	P	0.00049077	51.517	P	0.000612512	54.7656	P	0.000761638	55.0918	P	0.000612512	53.3805	P	0.000761638	44.044	P	0.000761638	TRUE	TRUE	TRUE	TRUE	TRUE	27.0885	21.1355	45.9307	50.8388	1.69558	1.69558
318664	CG31288	1625042_at	981.073	P	0.00049077	912.789	P	0.00049077	932.778	P	0.00049077	33.901	P	0.00315926	40.6534	P	0.0021381	31.4143	P	0.00094359	1878.89	P	0.00049077	1385.77	P	0.00049077	1854.37	P	0.00049077	76.5988	P	0.000612512	83.2507	P	0.000612512	92.853	P	0.000612512	TRUE	TRUE	TRUE	TRUE	TRUE	942.213	35.3229	1706.34	84.2342	1.81099	1.81099
42513	CG5810	1623523_at	0.420809	A	0.364945	3.61289	P	0.0480985	9.0916	P	0.0206634	1.77829	A	0.388782	2.31266	A	0.254899	3.67419	A	0.0789057	8.53697	M	0.0620214	8.7603	P	0.0151637	10.8324	P	0.000612512	6.18749	P	0.0277665	6.04265	P	0.0109718	6.21903	P	0.00381521	FALSE	FALSE	FALSE	TRUE	FALSE	4.3751	2.58838	9.37655	6.14972	2.14316	2.14316
34607	CG16965	1635812_at	101.622	P	0.00049077	126.513	P	0.00049077	89.5527	P	0.00049077	12.294	P	0.0151637	9.24814	P	0.00260662	9.28832	P	0.00175518	665.007	P	0.00049077	394.641	P	0.00049077	617.028	P	0.00049077	31.099	P	0.000612512	21.6378	P	0.00116472	20.505	P	0.00143241	TRUE	TRUE	TRUE	TRUE	TRUE	105.896	10.2768	558.892	24.4139	5.27776	5.27776
192506	CG5986	1624613_at	105.808	P	0.00143241	113.924	P	0.00116472	126.819	P	0.00175518	187.832	P	0.00175518	194.828	P	0.00214285	202.017	P	0.000761638	213.946	P	0.00049077	300.825	P	0.00049077	234.992	P	0.00049077	442.666	P	0.00049077	466.38	P	0.00049077	474.876	P	0.00049077	TRUE	TRUE	TRUE	TRUE	TRUE	115.517	194.892	249.921	461.307	2.1635	2.1635
43050	CG11878	1634591_at	616.386	P	0.00049077	933.8	P	0.00049077	667.01	P	0.00049077	21.2899	P	0.036797	11.6414	P	0.0421419	22.671	P	0.0206634	1497.04	P	0.00049077	1191.23	P	0.00049077	1774.18	P	0.00049077	36.6294	P	0.00657518	45.9135	P	0.00550396	49.0444	P	0.00657518	TRUE	TRUE	TRUE	TRUE	TRUE	739.065	18.5341	1487.48	43.8624	2.01265	2.01265
31797	spirit	1631650_a_at	46.5123	P	0.0206634	31.0442	A	0.070073	42.88	P	0.0206634	15.3085	A	0.216313	14.9672	P	0.0480985	11.4472	A	0.0990615	17.5588	M	0.0547106	28.1223	P	0.00657518	21.4936	A	0.150145	46.1412	P	0.00214285	27.4318	P	0.00928336	25.0421	P	0.0277665	FALSE	FALSE	FALSE	TRUE	FALSE	40.1455	13.9076	22.3915	32.8717	0.557759	-1.79289
31824	CG10962	1622908_a_at	71.6113	P	0.00782677	59.5662	P	0.00928336	59.4402	P	0.00381521	46.9918	P	0.00657518	38.4367	P	0.00550396	36.7773	P	0.00315926	396.819	P	0.00094359	371.977	P	0.00049077	392.291	P	0.00175518	84.9505	P	0.00214285	101.077	P	0.00143241	102.813	P	0.00214285	TRUE	TRUE	TRUE	TRUE	TRUE	63.5392	40.7353	387.029	96.2801	6.09118	6.09118
35322	phr6-4	1635020_s_at	39.7701	P	0.0239949	61.0369	P	0.00214285	63.246	P	0.00782677	125.619	P	0.00049077	144.636	P	0.00049077	155.228	P	0.00049077	79.821	P	0.00214285	136.682	P	0.000612512	61.2918	P	0.00550396	331.738	P	0.00049077	342.135	P	0.000612512	330.972	P	0.00049077	TRUE	TRUE	TRUE	TRUE	TRUE	54.6843	141.828	92.5982	334.948	1.69332	1.69332
35248	TepIV	1634552_at	443.557	P	0.00049077	406.176	P	0.00049077	389.989	P	0.000761638	152.452	P	0.00214285	150.052	P	0.00143241	111.553	P	0.00094359	655.375	P	0.00049077	707.687	P	0.00049077	830.622	P	0.00049077	374.549	P	0.00049077	294.062	P	0.000612512	308.579	P	0.00049077	TRUE	TRUE	TRUE	TRUE	TRUE	413.241	138.019	731.228	325.73	1.7695	1.7695
34799	CG8997 /// DsimCG8997	1629520_at	8838.74	P	0.00049077	8081.98	P	0.00049077	6239.74	P	0.00049077	40.2077	P	0.00782677	39.2189	P	0.00459071	25.798	P	0.00459071	8014.55	P	0.00049077	5868.68	P	0.00049077	8205.91	P	0.00049077	756.654	P	0.000612512	36.8712	P	0.00049077	159.666	P	0.000612512	TRUE	TRUE	TRUE	TRUE	TRUE	7720.15	35.0749	7363.05	317.73	0.953744	-1.0485
41954	sxe2	1623935_at	9.65352	P	0.0151637	19.3262	P	0.0177324	9.93182	M	0.0620214	12.208	P	0.0277665	11.924	P	0.036797	9.96029	P	0.0239949	22.1047	P	0.00260662	30.0963	P	0.00094359	16.6119	P	0.000489353	26.3688	P	0.00315926	25.1621	P	0.00782677	28.3083	P	0.00143241	FALSE	TRUE	TRUE	TRUE	FALSE	12.9705	11.3641	22.9377	26.6131	1.76845	1.76845
33764	TotM	1623635_at	52.6878	P	0.000612512	54.1311	P	0.00049077	54.2613	P	0.000489353	105.373	P	0.00049077	171.204	P	0.00049077	106.931	P	0.00049077	11.4954	P	0.00657518	92.6365	P	0.00049077	254.393	P	0.00049077	349.618	P	0.00049077	364.56	P	0.00049077	115.14	P	0.000612512	TRUE	TRUE	TRUE	TRUE	TRUE	53.6934	127.836	119.508	276.44	2.22575	2.22575
35727	CG12824	1633707_at	1001.37	P	0.00049077	997.202	P	0.00049077	927.771	P	0.00049077	19.5959	P	0.00928336	10.6079	P	0.0239949	11.4881	P	0.0151637	1423.24	P	0.00049077	1136.91	P	0.00049077	1531.11	P	0.00049077	33.3931	P	0.000612512	31.7178	P	0.000612512	32.412	P	0.00175518	TRUE	TRUE	TRUE	TRUE	TRUE	975.448	13.8973	1363.75	32.5076	1.39808	1.39808
3885606	CG34043	1630667_at	344.817	P	0.00094359	279.204	P	0.000761638	291.052	P	0.000761638	42.2033	P	0.00116472	35.6718	P	0.00143241	24.8013	P	0.00214285	330.007	P	0.000761638	328.335	P	0.000761638	233.867	P	0.00116472	73.329	P	0.000761638	88.2379	P	0.00094359	78.2119	P	0.00094359	TRUE	TRUE	TRUE	TRUE	TRUE	305.024	34.2254	297.403	79.9263	0.975015	-1.02563
42606	CG7084	1630335_s_at	322.333	P	0.00049077	325.352	P	0.00049077	317.283	P	0.00049077	31.8949	P	0.00657518	19.2155	P	0.00928336	26.6406	P	0.00928336	455.326	P	0.00049077	269.443	P	0.00049077	330.411	P	0.00049077	52.2782	P	0.00381521	60.7353	P	0.00550396	68.5246	P	0.00214285	TRUE	TRUE	TRUE	TRUE	TRUE	321.656	25.917	351.727	60.5127	1.09349	1.09349
---	---	1629770_at	6.79761	A	0.135974	9.03302	A	0.165268	5.13743	A	0.165268	10.9265	P	0.0206634	10.4013	P	0.0480985	9.46853	P	0.0320196	3.19529	A	0.437646	8.33237	A	0.070073	8.7239	A	0.122747	3.91019	A	0.254899	8.51842	P	0.0277665	2.07082	A	0.296809	FALSE	TRUE	FALSE	FALSE	FALSE	6.98935	10.2654	6.75052	4.83314	0.965829	-1.03538
---	CG40115	1641245_a_at	14.4947	P	0.0177324	21.174	P	0.0151637	20.7372	P	0.0177324	10.6365	A	0.198363	10.6593	P	0.0177324	5.30162	A	0.216313	5.18155	A	0.235169	9.39876	A	0.088557	12.9732	P	0.0206634	17.7459	P	0.00782677	20.0119	P	0.00928336	24.0686	P	0.00657518	TRUE	FALSE	FALSE	TRUE	FALSE	18.8019	8.86581	9.18449	20.6088	0.488486	-2.04714
41038	CG8145	1633861_at	64.2952	P	0.0177324	56.5877	P	0.0277665	41.3497	P	0.0151637	41.939	P	0.0129214	49.0403	P	0.0206634	38.8422	P	0.036797	76.4012	P	0.00049077	98.5144	P	0.00049077	84.5046	P	0.00049077	104.121	P	0.00049077	99.7663	P	0.00049077	97.7572	P	0.00049077	TRUE	TRUE	TRUE	TRUE	TRUE	54.0775	43.2738	86.4734	100.548	1.59906	1.59906
3771738	CG9510 /// CG9515	1640488_a_at	315.395	P	0.00049077	392.106	P	0.00049077	343.015	P	0.00049077	80.9103	P	0.00049077	98.9324	P	0.00049077	49.2935	P	0.00049077	296.677	P	0.00049077	222.672	P	0.00049077	310.186	P	0.00049077	189.097	P	0.00049077	188.051	P	0.00049077	153.576	P	0.00049077	TRUE	TRUE	TRUE	TRUE	TRUE	350.172	76.3788	276.512	176.908	0.789646	-1.26639
35573	Tdc1	1635665_at	81.7179	P	0.00260662	76.2396	P	0.00459071	82.7633	P	0.00260662	16.8249	A	0.0789057	12.9682	P	0.0239674	13.5202	P	0.0320196	69.3902	P	0.00459071	47.2022	P	0.00381521	73.0395	P	0.00315926	35.3122	P	0.00550396	28.288	P	0.00381521	36.6173	P	0.00782677	TRUE	FALSE	TRUE	TRUE	FALSE	80.2403	14.4378	63.2106	33.4058	0.787767	-1.26941
40866	CG14606	1640556_at	87.8117	P	0.000941148	89.0218	P	0.000761638	79.8135	P	0.00094359	9.09488	P	0.00657518	6.80829	P	0.00143241	9.15553	P	0.00143241	104.701	P	0.00094359	78.1133	P	0.00049077	76.9649	P	0.00175518	16.8963	P	0.00116472	19.7079	P	0.00116472	21.219	P	0.00315926	TRUE	TRUE	TRUE	TRUE	TRUE	85.549	8.3529	86.5931	19.2744	1.01221	1.01221
35162	CG10650	1641038_at	2046.57	P	0.00049077	2183.17	P	0.00049077	1827.11	P	0.00049077	24.8386	A	0.088557	41.6644	P	0.0277665	28.0503	P	0.0129214	4846.47	P	0.00049077	3368.27	P	0.00049077	4870.65	P	0.00049077	111.99	P	0.00260662	48.1021	P	0.00782677	79.4809	P	0.00381521	TRUE	FALSE	TRUE	TRUE	FALSE	2018.95	31.5178	4361.8	79.8576	2.16043	2.16043
---	---	1633130_at	92.677	P	0.000612512	66.0996	P	0.000612512	73.5657	P	0.00175518	39.2476	P	0.00459071	36.4967	P	0.00315926	27.9094	P	0.00175518	178.618	P	0.00116472	166.69	P	0.000761638	192.969	P	0.000761638	82.8517	P	0.00116472	79.2828	P	0.00094359	76.7285	P	0.00049077	TRUE	TRUE	TRUE	TRUE	TRUE	77.4474	34.5513	179.426	79.621	2.31674	2.31674
40916	pyd3	1630038_at	222.93	P	0.00049077	223.167	P	0.00049077	222.415	P	0.00049077	99.4501	P	0.000612512	106.349	P	0.000612512	86.4009	P	0.000612512	344.201	P	0.00049077	302.51	P	0.00049077	300.753	P	0.00049077	197.198	P	0.00049077	264.563	P	0.00049077	211.167	P	0.00049077	TRUE	TRUE	TRUE	TRUE	TRUE	222.837	97.3999	315.822	224.31	1.41727	1.41727
32283	CG15745	1630173_a_at	120.098	P	0.00049077	104.872	P	0.00049077	123.949	P	0.000489353	26.4397	P	0.00094359	21.7365	P	0.00049077	22.4113	P	0.00049077	126.363	P	0.00049077	112.016	P	0.000612512	151.601	P	0.000761638	63.6871	P	0.000761638	55.6313	P	0.000612512	43.0898	P	0.000761638	TRUE	TRUE	TRUE	TRUE	TRUE	116.306	23.5292	129.993	54.1361	1.11768	1.11768
34044	TepII	1630067_a_at	111.251	P	0.00049077	92.8436	P	0.000612512	100.218	P	0.000612512	80.4055	P	0.000612512	87.6002	P	0.00049077	62.4812	P	0.00049077	126.343	P	0.00049077	188.02	P	0.00049077	168.603	P	0.00049077	312.468	P	0.00049077	167.802	P	0.00049077	136.656	P	0.00049077	TRUE	TRUE	TRUE	TRUE	TRUE	101.437	76.829	160.989	205.642	1.58708	1.58708
35575	CG3270	1625434_at	311.402	P	0.00049077	302.442	P	0.00049077	314.914	P	0.00049077	26.9568	P	0.0109718	25.9727	P	0.00550396	24.6702	P	0.00657518	597.054	P	0.00049077	392.129	P	0.00049077	486.813	P	0.00049077	50.318	P	0.000612512	64.1939	P	0.00049077	63.9127	P	0.00094359	TRUE	TRUE	TRUE	TRUE	TRUE	309.586	25.8666	491.999	59.4748	1.58921	1.58921
246393	CG30016	1626600_at	391.101	P	0.00049077	365.748	P	0.00049077	457.959	P	0.00049077	25.3832	P	0.00214285	36.5587	P	0.00550396	23.261	P	0.00782677	536.119	P	0.00049077	409.03	P	0.00049077	432.011	P	0.00049077	46.6397	P	0.00049077	78.5107	P	0.00049077	70.555	P	0.00094359	TRUE	TRUE	TRUE	TRUE	TRUE	404.936	28.401	459.053	65.2351	1.13364	1.13364
31366	CG15570	1634154_at	3.25152	A	0.586955	1.71566	A	0.65838	18.7604	A	0.181343	59.8397	P	0.00459071	57.5263	P	0.00459071	122.297	P	0.00116472	7.83166	A	0.562354	47.9913	P	0.00315926	0.995178	A	0.724538	180.565	P	0.000612512	189.889	P	0.000612512	179.618	P	0.000761638	FALSE	TRUE	FALSE	TRUE	FALSE	7.90918	79.8877	18.9394	183.357	2.39461	2.39461
---	---	1629352_at	214.609	P	0.00049077	151.478	P	0.00049077	195.394	P	0.00049077	132.062	P	0.000761638	129.196	P	0.000612512	144.143	P	0.00049077	382.807	P	0.00049077	311.448	P	0.00049077	372.812	P	0.00049077	299.181	P	0.00049077	323.293	P	0.00049077	307.652	P	0.00049077	TRUE	TRUE	TRUE	TRUE	TRUE	187.16	135.134	355.689	310.042	1.90045	1.90045
36269	cuff	1626928_at	19.0022	P	0.00116472	18.7	P	0.00657518	20.1857	P	0.00143241	24.2863	P	0.00116472	33.1346	P	0.00049077	36.7758	P	0.00049077	16.5306	P	0.00143241	41.477	P	0.00049077	13.0466	P	0.0239949	77.0061	P	0.00049077	70.571	P	0.00049077	68.3102	P	0.00049077	TRUE	TRUE	TRUE	TRUE	TRUE	19.2959	31.3989	23.6847	71.9625	1.22745	1.22745
36742	CG8249	1640126_at	48.721	P	0.0109718	45.7692	P	0.0206634	44.7903	P	0.00459071	17.8864	P	0.036797	14.1505	P	0.0206634	11.1184	P	0.0239949	117.3	P	0.00260662	90.1282	P	0.00175518	128.175	P	0.00214285	36.0144	P	0.00928336	31.4246	P	0.00550396	31.1188	P	0.00459071	TRUE	TRUE	TRUE	TRUE	TRUE	46.4268	14.3851	111.868	32.8526	2.40955	2.40955
---	---	1634033_s_at	46.9219	P	0.00260662	31.9639	P	0.00214285	43.3723	P	0.000612512	40.6028	P	0.000612512	44.6228	P	0.000612512	35.5692	P	0.00049077	68.4299	P	0.00214285	47.6012	P	0.00049077	45.1365	P	0.00094359	92.8788	P	0.000761638	97.154	P	0.000612512	84.971	P	0.000612512	TRUE	TRUE	TRUE	TRUE	TRUE	40.7527	40.2649	53.7225	91.6679	1.31826	1.31826
36666	Cyp6a8	1640755_at	61.0407	P	0.00175518	53.9725	P	0.00116472	65.1683	P	0.000612512	20.9564	P	0.00657518	29.3545	P	0.00116472	14.9919	P	0.00459071	214.012	P	0.00049077	230.795	P	0.00049077	223.215	P	0.00049077	50.5319	P	0.00116472	46.6359	P	0.00049077	50.313	P	0.00214285	TRUE	TRUE	TRUE	TRUE	TRUE	60.0605	21.7676	222.674	49.1603	3.70749	3.70749
31764	Corp	1641082_at	29.0371	P	0.00928336	29.2749	P	0.00459071	35.7029	P	0.00459071	102.933	P	0.00049077	103.604	P	0.000761638	99.8728	P	0.00049077	52.2981	P	0.00143241	135.405	P	0.00049077	53.6819	P	0.00143241	217.095	P	0.00049077	232.723	P	0.00049077	242.12	P	0.00049077	TRUE	TRUE	TRUE	TRUE	TRUE	31.3383	102.137	80.4616	230.646	2.56752	2.56752
35635	Cyp9b2	1635008_at	734.695	P	0.00049077	1080.57	P	0.00049077	809.218	P	0.00049077	124.553	P	0.00049077	118.843	P	0.00049077	91.3036	P	0.00049077	4836.88	P	0.00049077	3203.97	P	0.00049077	4621.23	P	0.00049077	296.847	P	0.00049077	184.862	P	0.00049077	273.614	P	0.00049077	TRUE	TRUE	TRUE	TRUE	TRUE	874.827	111.566	4220.69	251.774	4.8246	4.8246
41744	CG8538	1637942_at	5.49458	A	0.34162	8.75315	A	0.235169	6.70718	A	0.165268	8.93702	A	0.165268	12.3244	P	0.0277665	14.2713	P	0.0320196	14.0845	M	0.0547106	9.08963	A	0.088557	17.93	P	0.0206634	29.7972	P	0.00381521	21.9086	P	0.00459071	28.2915	P	0.00550396	FALSE	FALSE	FALSE	TRUE	FALSE	6.98497	11.8442	13.7014	26.6658	1.96155	1.96155
32696	Arpc3B	1623961_at	655.212	P	0.00094359	705.1	P	0.000761638	680.239	P	0.00094359	10.9855	P	0.0239949	15.6597	P	0.036797	11.529	P	0.036797	806.663	P	0.000761638	640.794	P	0.000761638	790.404	P	0.000612512	30.4502	P	0.00782677	26.0358	P	0.00928336	29.4071	P	0.00782677	TRUE	TRUE	TRUE	TRUE	TRUE	680.184	12.7247	745.954	28.631	1.09669	1.09669
317827	CG32023	1637821_at	640.661	P	0.00214285	617.669	P	0.00175518	607.051	P	0.00175518	68.6081	M	0.0547106	45.367	P	0.0320196	39.8495	P	0.0480985	801.31	P	0.000612512	686.71	P	0.00049077	737.8	P	0.000612512	93.3527	P	0.0109718	126.139	P	0.00657518	125.71	P	0.00782677	TRUE	FALSE	TRUE	TRUE	FALSE	621.794	51.2748	741.94	115.067	1.19322	1.19322
33359	CG31664	1638139_at	5.68235	A	0.611244	6.45187	A	0.296809	13.7171	A	0.070073	14.9452	P	0.00928336	10.4098	M	0.0547106	12.8492	A	0.0990615	8.46531	A	0.088557	12.3964	M	0.0547106	14.8298	M	0.0619751	35.9532	P	0.00381521	28.6221	P	0.00459071	20.9937	P	0.00550396	FALSE	FALSE	FALSE	TRUE	FALSE	8.61712	12.7348	11.8972	28.523	1.38064	1.38064
37139	CG5493	1627912_at	23.2512	P	0.0129214	5.19079	A	0.296809	11.6806	A	0.135974	42.1543	P	0.000612512	48.8503	P	0.00143241	43.1085	P	0.00049077	14.0512	P	0.0129214	11.8608	P	0.0277665	10.021	A	0.165268	123.272	P	0.00094359	88.4018	P	0.00094359	88.5515	P	0.00094359	FALSE	TRUE	FALSE	TRUE	FALSE	13.3742	44.7044	11.9777	100.075	0.89558	-1.11659
40992	CG7443	1639723_at	1940.51	P	0.00049077	1818.6	P	0.00049077	1735.96	P	0.00049077	54.5161	P	0.00049077	59.7627	P	0.00049077	98.0926	P	0.00049077	2480.68	P	0.00049077	1656.51	P	0.00049077	2754.39	P	0.00049077	155.932	P	0.00049077	161.245	P	0.00049077	158.139	P	0.00049077	TRUE	TRUE	TRUE	TRUE	TRUE	1831.69	70.7905	2297.19	158.438	1.25414	1.25414
32865	CG6891 /// CG6900	1636196_s_at	711.821	P	0.00049077	780.595	P	0.00049077	772.406	P	0.00049077	212.709	P	0.000612512	203.232	P	0.000612512	224.183	P	0.000612512	822.897	P	0.00049077	732.035	P	0.00049077	919.954	P	0.00049077	466.824	P	0.000612512	445.475	P	0.000612512	519.08	P	0.000612512	TRUE	TRUE	TRUE	TRUE	TRUE	754.94	213.375	824.962	477.126	1.09275	1.09275
35505	scaf	1640912_s_at	45.6571	P	0.00094359	42.1844	P	0.00049077	55.5071	P	0.000612512	13.6588	P	0.000612512	14.6344	P	0.00049077	12.0193	P	0.000761638	31.6008	P	0.000489353	20.0067	P	0.000612512	26.4317	P	0.00116472	25.3022	P	0.000612512	33.302	P	0.00049077	31.3446	P	0.000612512	TRUE	TRUE	TRUE	TRUE	TRUE	47.7829	13.4375	26.0131	29.9829	0.544401	-1.83688
38933	CG7194	1631098_at	213.18	P	0.00049077	244.716	P	0.00049077	207.788	P	0.00049077	33.3978	P	0.00049077	38.6876	P	0.00049077	42.0009	P	0.000612512	306.459	P	0.00049077	246.445	P	0.00049077	346.527	P	0.00049077	88.3846	P	0.00049077	78.8477	P	0.00049077	87.1038	P	0.00049077	TRUE	TRUE	TRUE	TRUE	TRUE	221.895	38.0288	299.81	84.7787	1.35114	1.35114
41408	CG6830	1624692_at	791.908	P	0.00049077	1013.9	P	0.00049077	763.638	P	0.00049077	26.5367	P	0.00782677	28.4711	P	0.00260662	24.1151	P	0.00175518	1770.46	P	0.00049077	1116.68	P	0.00049077	1796.66	P	0.00049077	68.4147	P	0.00094359	38.7649	P	0.00175518	68.7983	P	0.00094359	TRUE	TRUE	TRUE	TRUE	TRUE	856.483	26.3743	1561.27	58.6593	1.82288	1.82288
37007	Sema-1b	1636281_at	104.612	P	0.000612512	67.5054	P	0.000761638	110.904	P	0.00049077	114.239	P	0.00116472	135.961	P	0.000612512	104.138	P	0.000612512	188.363	P	0.00049077	193.291	P	0.00049077	167.16	P	0.000612512	265.89	P	0.00049077	228.214	P	0.00049077	286.301	P	0.00049077	TRUE	TRUE	TRUE	TRUE	TRUE	94.3406	118.113	182.938	260.135	1.93912	1.93912
42864	Npc2f	1634158_at	1968.85	P	0.00049077	1628.53	P	0.00049077	1526.04	P	0.00049077	14.8245	P	0.000761638	9.46831	P	0.00143241	6.27812	P	0.00782677	3817.36	P	0.00049077	3081.35	P	0.00049077	3690.56	P	0.00049077	55.811	P	0.000489353	11.8541	P	0.00143241	25.6952	P	0.00049077	TRUE	TRUE	TRUE	TRUE	TRUE	1707.81	10.1903	3529.76	31.1201	2.06684	2.06684
318594	CG31106	1625193_at	469.088	P	0.00049077	428.562	P	0.00049077	452.717	P	0.00049077	31.6067	P	0.00049077	17.3017	P	0.00049077	24.7659	P	0.00049077	724.312	P	0.00049077	547.309	P	0.00049077	639.815	P	0.00049077	46.3882	P	0.00049077	68.8582	P	0.00049077	46.8184	P	0.00049077	TRUE	TRUE	TRUE	TRUE	TRUE	450.123	24.5581	637.146	54.0216	1.41549	1.41549
39509	CG10154	1623226_at	40.9543	P	0.00315926	39.2701	P	0.00143241	68.571	P	0.000761638	8.44815	A	0.165268	6.55912	P	0.0480985	5.73312	A	0.275462	242.701	P	0.00049077	86.7003	P	0.00049077	298.295	P	0.00049077	15.0194	P	0.0277665	17.3062	P	0.00550396	13.2926	P	0.00782677	TRUE	FALSE	TRUE	TRUE	FALSE	49.5985	6.91346	209.232	15.2061	4.21851	4.21851
261623	CG18858 /// CG31683	1641570_s_at	317.1	P	0.00049077	336.184	P	0.000612512	282.426	P	0.00049077	358.067	P	0.00049077	346.412	P	0.00049077	360.168	P	0.00049077	576.719	P	0.00049077	622.761	P	0.00049077	646.99	P	0.00049077	762.246	P	0.00049077	767.852	P	0.00049077	810.66	P	0.000489353	TRUE	TRUE	TRUE	TRUE	TRUE	311.903	354.882	615.49	780.253	1.97333	1.97333
42337	CG17752	1627080_at	555.799	P	0.00049077	645.295	P	0.00049077	629.011	P	0.00049077	34.6401	P	0.00049077	27.9196	P	0.000612512	28.8237	P	0.00049077	577.677	P	0.00049077	369.681	P	0.00049077	429.336	P	0.00049077	59.7501	P	0.00049077	70.3518	P	0.00049077	70.5895	P	0.00049077	TRUE	TRUE	TRUE	TRUE	TRUE	610.035	30.4611	458.898	66.8971	0.752248	-1.32935
36398	CG13148	1626559_s_at	7.74448	A	0.364945	14.3639	A	0.181343	1.92093	A	0.537511	12.8005	A	0.150145	10.332	P	0.0421419	10.1951	A	0.198363	8.45449	A	0.254899	9.29204	A	0.070073	6.26603	A	0.275462	16.6175	P	0.00260662	27.5221	P	0.00782677	28.8493	P	0.00214285	FALSE	FALSE	FALSE	TRUE	FALSE	8.00978	11.1092	8.00419	24.3296	0.999302	-1.0007
318657	CG31279	1624609_at	7.5456	A	0.135974	4.48626	A	0.296809	10.2711	A	0.198363	13.7605	P	0.0206634	14.8689	P	0.00782677	17.3062	P	0.00175518	10.7344	A	0.135974	12.9603	P	0.00657518	10.3708	M	0.0620214	36.2842	P	0.000612512	28.3925	P	0.00049077	35.8558	P	0.00049077	FALSE	TRUE	FALSE	TRUE	FALSE	7.43431	15.3118	11.3551	33.5108	1.5274	1.5274
34814	nimB4	1625611_at	21.7749	P	0.0421419	22.675	P	0.0206634	21.7763	P	0.0239949	17.7803	P	0.0109718	21.2883	P	0.00175518	20.8812	P	0.00381521	23.0058	A	0.070073	14.7281	P	0.0320196	25.2753	P	0.0177324	52.0118	P	0.000612512	40.4677	P	0.00094359	38.5992	P	0.00049077	TRUE	TRUE	FALSE	TRUE	FALSE	22.0754	19.9833	21.0031	43.6929	0.951426	-1.05105
43599	CecC	1632719_at	22.8906	P	0.036797	1.14961	A	0.56237	15.4409	P	0.0129214	9.05135	A	0.462489	7.20874	A	0.296809	5.91384	A	0.122747	9.76363	A	0.0990615	50.3454	P	0.00381521	19.7703	P	0.00928336	173.833	P	0.00049077	59.107	P	0.00143241	63.4205	P	0.00094359	FALSE	FALSE	FALSE	TRUE	FALSE	13.1604	7.39131	26.6264	98.7867	2.02323	2.02323
31394	pon	1628732_at	93.2376	P	0.0129214	60.7383	P	0.0177324	72.4514	P	0.0109718	57.0342	P	0.000761638	62.1044	P	0.00049077	64.0671	P	0.00049077	29.6538	P	0.00116472	62.7325	P	0.00381521	26.6182	P	0.0206634	139.745	P	0.000612512	129.932	P	0.00049077	129.821	P	0.00049077	TRUE	TRUE	TRUE	TRUE	TRUE	75.4758	61.0685	39.6682	133.166	0.525575	-1.90268
41767	Cys	1640112_at	1958.16	P	0.00049077	1723.09	P	0.00049077	1739.73	P	0.00049077	788.265	P	0.00049077	860.535	P	0.00049077	650.409	P	0.00049077	2101.81	P	0.00049077	2036.87	P	0.00049077	2347.23	P	0.00049077	1775.7	P	0.00049077	1609.93	P	0.00049077	1622.31	P	0.00049077	TRUE	TRUE	TRUE	TRUE	TRUE	1806.99	766.403	2161.97	1669.31	1.19644	1.19644
31612	CG3168	1641320_s_at	2174.08	P	0.00049077	1844.95	P	0.00049077	1903.77	P	0.00049077	324.039	P	0.00049077	308.419	P	0.00049077	340.597	P	0.00049077	3765.23	P	0.00049077	2657.27	P	0.00049077	3295.18	P	0.00049077	680.057	P	0.00049077	687.37	P	0.00049077	743.972	P	0.00049077	TRUE	TRUE	TRUE	TRUE	TRUE	1974.27	324.352	3239.23	703.8	1.64072	1.64072
35777	CG8713	1634229_at	13.1088	A	0.181343	20.5931	A	0.088557	14.7196	A	0.0990615	30.9297	P	0.00175518	16.3512	P	0.00550396	16.7385	P	0.00928336	25.7344	P	0.0421419	24.5163	P	0.00381521	24.7793	P	0.0177324	45.8643	P	0.00049077	47.9932	P	0.000761638	44.4043	P	0.00049077	FALSE	TRUE	TRUE	TRUE	FALSE	16.1405	21.3398	25.01	46.0873	1.54952	1.54952
40210	CG7298	1628405_at	516.669	P	0.000612512	1100.57	P	0.000612512	950.449	P	0.000612512	8.84676	A	0.275462	16.0243	P	0.0421419	8.87897	A	0.198363	1478.81	P	0.00049077	1502.79	P	0.00049077	2171.84	P	0.00049077	53.9269	P	0.00550396	17.0031	P	0.0277665	64.0524	P	0.00657518	TRUE	FALSE	TRUE	TRUE	FALSE	855.896	11.25	1717.81	44.9941	2.00704	2.00704
42122	AttD	1631475_at	224.637	P	0.00049077	91.9233	P	0.000612512	306.529	P	0.00049077	11.6035	P	0.00381521	7.87424	P	0.00459071	15.906	P	0.00459071	60.6782	P	0.00260662	175.377	P	0.000612512	77.9229	P	0.00049077	153.4	P	0.00049077	112.94	P	0.00049077	21.7706	P	0.00550396	TRUE	TRUE	TRUE	TRUE	TRUE	207.696	11.7946	104.659	96.037	0.503905	-1.9845
32905	Mec2	1630375_at	1152.03	P	0.00094359	1171.91	P	0.00214285	1066.9	P	0.00175518	30.1155	P	0.0421419	24.7051	P	0.0239949	27.033	P	0.0151637	1150.44	P	0.00049077	804.217	P	0.00049077	1176.76	P	0.00049077	74.0829	P	0.00315926	51.1343	P	0.00782677	51.2751	P	0.00459071	TRUE	TRUE	TRUE	TRUE	TRUE	1130.28	27.2845	1043.8	58.8308	0.923491	-1.08285
36624	CG10131	1623555_at	18.8379	A	0.0990615	15.5123	P	0.0151433	27.4976	P	0.00315926	25.9233	P	0.00928336	24.7886	P	0.00260662	22.6101	P	0.0177324	36.6775	P	0.00116472	18.344	P	0.00315926	30.132	P	0.00782677	50.5487	P	0.00116472	45.1392	P	0.00315926	62.3463	P	0.00116472	FALSE	TRUE	TRUE	TRUE	FALSE	20.6159	24.4407	28.3845	52.678	1.37683	1.37683
34067	cdc14	1633153_at	19.2457	A	0.110449	23.4993	A	0.135974	22.6865	A	0.0789057	24.8847	A	0.070073	27.3442	P	0.00458212	20.299	A	0.0990615	25.0645	A	0.181343	24.1593	P	0.0480985	29.9847	P	0.036797	54.4628	P	0.00550396	40.5252	P	0.00782677	61.2124	P	0.00657518	FALSE	FALSE	FALSE	TRUE	FALSE	21.8105	24.176	26.4028	52.0668	1.21056	1.21056
39634	CG12310	1640683_at	17.7444	P	0.0421419	11.085	A	0.122747	79.3492	P	0.00782677	17.9392	P	0.00782677	11.5584	P	0.0239949	18.2911	P	0.0109718	77.1691	P	0.00928336	47.6017	P	0.00782677	159.702	P	0.00459071	34.5817	P	0.0277364	41.7972	P	0.00782677	26.4239	P	0.0177324	FALSE	TRUE	TRUE	TRUE	FALSE	36.0595	15.9296	94.8241	34.2676	2.62966	2.62966
45683	milt	1628458_at	217.732	P	0.00116472	139.559	P	0.00049077	163.854	P	0.000761638	101.041	P	0.00094359	103.386	P	0.00116472	91.396	P	0.000612512	415.983	P	0.000612512	374.596	P	0.00094359	449.846	P	0.00049077	186.831	P	0.000612512	214.826	P	0.00094359	234.194	P	0.000761638	TRUE	TRUE	TRUE	TRUE	TRUE	173.715	98.6077	413.475	211.95	2.38019	2.38019
32865	CG6891	1628314_a_at	248.536	P	0.00049077	298.018	P	0.000612512	273.649	P	0.00049077	111.603	P	0.00143241	74.945	P	0.00049077	92.5365	P	0.000761638	303.798	P	0.00049077	318.665	P	0.00049077	307.495	P	0.000612512	198.946	P	0.00049077	180.712	P	0.00049077	219.321	P	0.00049077	TRUE	TRUE	TRUE	TRUE	TRUE	273.401	93.0282	309.986	199.66	1.13382	1.13382
---	---	1631559_s_at	7.8761	A	0.275462	7.31275	A	0.275462	12.9912	A	0.070073	10.0131	A	0.216313	4.05514	A	0.165268	9.1743	P	0.0480575	12.0428	A	0.135974	10.0766	P	0.0320196	10.5525	A	0.116426	20.2451	P	0.00550396	10.3936	P	0.00550396	23.0802	P	0.00381521	FALSE	FALSE	FALSE	TRUE	FALSE	9.39336	7.74753	10.8906	17.9063	1.1594	1.1594
41274	CG6465	1634971_at	132.656	P	0.00381521	127.343	P	0.00459071	125.197	P	0.00550396	29.3041	M	0.0547106	16.9033	P	0.0206634	20.9634	P	0.0151637	265.659	P	0.000612512	210.416	P	0.000612512	224.801	P	0.000612512	44.2254	P	0.00656392	54.0569	P	0.00657518	45.8266	P	0.00657518	TRUE	FALSE	TRUE	TRUE	FALSE	128.399	22.3903	233.625	48.0363	1.81953	1.81953
50225	Prosap	1624849_at	31.5042	P	0.0177324	34.3954	P	0.0151637	27.3544	P	0.0239949	104.838	P	0.00214285	138.303	P	0.00116472	129.128	P	0.00116472	187.414	P	0.00175518	208.62	P	0.000761638	180.494	P	0.00175518	277.863	P	0.00049077	234.788	P	0.00049077	282.554	P	0.000612512	TRUE	TRUE	TRUE	TRUE	TRUE	31.0846	124.09	192.176	265.068	6.18235	6.18235
35281	CG16772 /// DmauCG16772 /// DsimCG16772	1631691_at	107.854	P	0.00782677	75.9979	P	0.0239949	96.2182	P	0.0129214	89.9631	P	0.00381521	83.9644	P	0.00175518	57.5069	P	0.00214285	58.0439	P	0.0277665	111.35	P	0.00143241	89.8712	P	0.0129214	411.835	P	0.000761638	172.262	P	0.00094359	199.744	P	0.00143241	TRUE	TRUE	TRUE	TRUE	TRUE	93.3567	77.1448	86.4216	261.28	0.925714	-1.08025
50468	CG17567	1639372_s_at	2.7	A	0.537511	10.8416	A	0.437646	2.57641	A	0.611218	25.9506	A	0.135974	16.6444	A	0.181343	19.7898	A	0.088557	29.9965	A	0.181343	34.1526	A	0.150145	11.0837	A	0.462489	46.6158	P	0.0239674	39.8658	P	0.0206634	46.1943	P	0.036797	FALSE	FALSE	FALSE	TRUE	FALSE	5.37268	20.7949	25.0776	44.2253	4.66761	4.66761
32199	Lsp1alpha	1631803_at	6.00426	A	0.388782	0.283326	A	0.745101	2.42828	A	0.586955	0.96247	A	0.586955	2.83334	A	0.562354	1.37948	A	0.48748	4.68923	A	0.413046	4.70522	A	0.34162	1.41346	A	0.562354	100.651	P	0.00049077	39.9504	P	0.00049077	429.788	P	0.00049077	FALSE	FALSE	FALSE	TRUE	FALSE	2.90529	1.7251	3.60264	190.13	1.24003	1.24003
---	---	1626074_at	174.401	P	0.00049077	141.053	P	0.00049077	166.386	P	0.00049077	126.94	P	0.000761638	128.844	P	0.00049077	92.3756	P	0.00049077	209.531	P	0.00049077	178.788	P	0.00049077	178.843	P	0.00049077	282.975	P	0.00049077	217.086	P	0.00049077	238.505	P	0.00049077	TRUE	TRUE	TRUE	TRUE	TRUE	160.613	116.053	189.054	246.188	1.17707	1.17707
39390	CAH2	1625185_at	225.501	P	0.00049077	195.419	P	0.00049077	244.319	P	0.00049077	61.2365	P	0.000941148	61.2548	P	0.00094359	66.1217	P	0.00049077	426.859	P	0.000612512	430.628	P	0.000761638	450.022	P	0.000612512	136.042	P	0.00094359	122.601	P	0.00094359	141.006	P	0.00116472	TRUE	TRUE	TRUE	TRUE	TRUE	221.746	62.871	435.836	133.216	1.96547	1.96547
33004	CG12655	1629443_at	49.627	P	0.0480985	41.9485	A	0.088557	55.7137	M	0.0620214	17.2074	A	0.0990615	13.1774	A	0.181343	16.3204	P	0.0320196	48.2004	M	0.0547106	55.9027	P	0.0206634	53.9838	M	0.0620214	30.5356	P	0.0206634	32.0561	P	0.0177324	36.3105	P	0.0206634	FALSE	FALSE	FALSE	TRUE	FALSE	49.0964	15.5684	52.6956	32.9674	1.07331	1.07331
---	---	1632140_at	0.792833	A	0.951901	1.70104	A	0.864026	1.96434	A	0.849855	7.428	A	0.296809	1.92817	A	0.48748	1.52571	A	0.586955	1.42938	A	0.818657	5.33591	A	0.181343	1.50203	A	0.889551	8.36798	P	0.0421419	11.8217	P	0.0320196	8.50067	P	0.0421037	FALSE	FALSE	FALSE	TRUE	FALSE	1.48607	3.62729	2.75577	9.56344	1.8544	1.8544
41598	CG17327	1626679_at	75.7702	P	0.00094359	65.8824	P	0.000761638	75.1546	P	0.00049077	134.576	P	0.00049077	136.845	P	0.00049077	116.956	P	0.00049077	113.588	P	0.00049077	164.759	P	0.00049077	108.11	P	0.00049077	251.904	P	0.00049077	302.774	P	0.00049077	263.056	P	0.00049077	TRUE	TRUE	TRUE	TRUE	TRUE	72.269	129.459	128.819	272.578	1.78249	1.78249
36032	Mef2	1626392_s_at	560.379	P	0.00049077	529.39	P	0.00049077	504.575	P	0.00049077	129.698	P	0.00049077	169.557	P	0.00049077	96.2414	P	0.00049077	1705.67	P	0.00049077	988.992	P	0.00049077	1432.9	P	0.00049077	255.754	P	0.00049077	273.022	P	0.00049077	301.854	P	0.00049077	TRUE	TRUE	TRUE	TRUE	TRUE	531.448	131.832	1375.85	276.877	2.58888	2.58888
36754	CG8366	1632519_at	15.3065	P	0.0421419	18.6589	A	0.070073	24.0088	P	0.0129214	43.2573	P	0.00315926	53.6795	P	0.00116472	65.8706	P	0.00094359	30.8796	P	0.0177324	73.8413	P	0.00116472	34.226	P	0.0239949	115.598	P	0.000612512	108.108	P	0.00049077	117.716	P	0.00049077	FALSE	TRUE	TRUE	TRUE	FALSE	19.3247	54.2691	46.3157	113.808	2.39671	2.39671
35948	Cyp4p3	1634731_at	55.1198	P	0.0177324	42.4129	P	0.0129214	50.7077	P	0.0109718	24.1569	A	0.088557	13.6458	A	0.165208	12.0583	M	0.0547106	70.5563	P	0.00459071	112.966	P	0.000612512	82.502	P	0.00116472	39.4242	P	0.00143241	35.6277	P	0.000941148	29.4472	P	0.0177324	TRUE	FALSE	TRUE	TRUE	FALSE	49.4135	16.6204	88.6748	34.833	1.79455	1.79455
---	copiaGIP	1632683_s_at	8784.4	P	0.00049077	9262.04	P	0.00049077	7738.39	P	0.00049077	2500.45	P	0.00049077	2682.15	P	0.00049077	2127.05	P	0.00049077	10102	P	0.00049077	7600.12	P	0.00049077	9840.72	P	0.00049077	5118.11	P	0.00049077	5021.3	P	0.00049077	5168.3	P	0.00049077	TRUE	TRUE	TRUE	TRUE	TRUE	8594.94	2436.55	9180.95	5102.57	1.06818	1.06818
261623	CG31683	1629877_at	86.7599	P	0.00049077	63.1155	P	0.00094359	86.8045	P	0.00049077	92.8218	P	0.00049077	97.1272	P	0.00049077	86.8266	P	0.00049077	122.757	P	0.00049077	155.872	P	0.00049077	108.613	P	0.00049077	203.593	P	0.00049077	193.065	P	0.00049077	182.792	P	0.000612512	TRUE	TRUE	TRUE	TRUE	TRUE	78.8933	92.2585	129.081	193.15	1.63614	1.63614
32056	rtv	1641039_at	33.5075	P	0.00928336	23.4245	P	0.0421419	24.5067	P	0.0239949	3.72431	A	0.437646	7.01617	A	0.0990615	7.04368	A	0.0990615	24.7658	P	0.00315926	15.7827	P	0.00459071	21.5525	P	0.0239949	12.2309	P	0.00657518	12.638	P	0.0206634	12.344	P	0.0320196	TRUE	FALSE	TRUE	TRUE	FALSE	27.1463	5.92805	20.7003	12.4043	0.762547	-1.31139
40350	CG12974	1632865_s_at	1173.65	P	0.00049077	1331.13	P	0.00049077	1071.36	P	0.00049077	11.4675	P	0.0421419	11.1894	P	0.0129214	8.49381	A	0.070073	1006.37	P	0.00049077	693.271	P	0.00049077	1112.3	P	0.00049077	25.1482	P	0.00214285	18.6123	P	0.00550396	21.219	P	0.0109718	TRUE	FALSE	TRUE	TRUE	FALSE	1192.05	10.3836	937.315	21.6599	0.786308	-1.27177
35215	Pax	1626624_s_at	90.0038	P	0.00094359	102.324	P	0.000761638	79.3987	P	0.000761638	99.9371	P	0.000612512	100.663	P	0.000761638	92.9336	P	0.000612512	175.063	P	0.00049077	194.065	P	0.00049077	195.081	P	0.00049077	202.486	P	0.00049077	190.708	P	0.00049077	218.895	P	0.00049077	TRUE	TRUE	TRUE	TRUE	TRUE	90.5754	97.8447	188.07	204.03	2.07639	2.07639
3354991	CG17167	1628847_a_at	74.0207	P	0.0277665	85.3075	P	0.0239949	73.1057	P	0.0277665	31.7135	P	0.00782677	27.3414	P	0.00116472	22.5904	P	0.00657518	73.0397	P	0.036797	60.0859	P	0.0206634	47.0474	P	0.036797	56.1551	P	0.00094359	56.5806	P	0.00094359	57.3945	P	0.00175518	TRUE	TRUE	TRUE	TRUE	TRUE	77.478	27.2151	60.0577	56.7101	0.775158	-1.29006
39543	CG17364	1635798_a_at	6.45183	P	0.0151637	9.92687	P	0.0151637	8.43228	P	0.0277665	9.5828	A	0.0789057	10.5534	M	0.0547106	6.8587	P	0.0277665	4.57374	A	0.437646	4.64459	P	0.036797	3.74172	A	0.296809	23.7326	P	0.0109718	15.8515	P	0.00782677	16.5421	P	0.00657518	TRUE	FALSE	FALSE	TRUE	FALSE	8.27033	8.99829	4.32002	18.7087	0.522351	-1.91442
41116	CG18473	1623903_at	168.098	P	0.00049077	166.873	P	0.00049077	166.644	P	0.00049077	28.973	P	0.00260662	14.6358	P	0.00315926	17.1957	P	0.00381521	261.599	P	0.00049077	212.675	P	0.00049077	231.443	P	0.00049077	37.7291	P	0.000612512	48.84	P	0.000612512	39.7997	P	0.000761638	TRUE	TRUE	TRUE	TRUE	TRUE	167.205	20.2682	235.239	42.1229	1.40689	1.40689
49228	mod(mdg4)	1640268_at	16.5102	A	0.088557	17.9118	P	0.0421419	22.003	A	0.070073	37.347	P	0.00094359	43.4902	P	0.000612512	51.5409	P	0.000761638	29.251	P	0.0421419	62.7557	P	0.00143241	45.4726	P	0.00550396	84.4178	P	0.000612512	96.4533	P	0.000612512	94.0529	P	0.000761638	FALSE	TRUE	TRUE	TRUE	FALSE	18.8083	44.126	45.8264	91.6413	2.4365	2.4365
36029	CG1441	1625474_s_at	68.8069	P	0.00094359	75.2308	P	0.00175518	92.598	P	0.00094359	25.6005	P	0.00175518	40.6537	P	0.00260662	31.42	P	0.00143241	104.337	P	0.00049077	49.0413	P	0.00049077	89.6351	P	0.000612512	83.1164	P	0.000612512	63.6165	P	0.00049077	56.0554	P	0.00049077	TRUE	TRUE	TRUE	TRUE	TRUE	78.8786	32.5581	81.0045	67.5961	1.02695	1.02695
42890	Orct2	1636800_at	40.8635	P	0.0480985	45.9093	A	0.0789057	44.0395	A	0.070073	33.8563	A	0.165268	25.2214	A	0.088557	27.4884	P	0.0320196	37.8485	A	0.165268	43.9393	P	0.0109718	45.5936	P	0.036797	49.4635	P	0.0177324	56.2309	P	0.0277665	73.9464	P	0.0206634	FALSE	FALSE	FALSE	TRUE	FALSE	43.6041	28.8554	42.4605	59.8803	0.973772	-1.02693
40844	CG1943	1623816_s_at	615.131	P	0.00049077	504.705	P	0.00049077	588.408	P	0.00049077	829.993	P	0.00049077	907.402	P	0.00049077	904.663	P	0.00049077	827.426	P	0.00049077	1292.94	P	0.000612512	878.745	P	0.000612512	1776.46	P	0.000612512	1810.7	P	0.00049077	1880.99	P	0.000612512	TRUE	TRUE	TRUE	TRUE	TRUE	569.414	880.686	999.702	1822.72	1.75567	1.75567
37100	IM1	1633053_at	858.317	P	0.000761638	702.594	P	0.00049077	829.81	P	0.000761638	246.521	P	0.000761638	595.314	P	0.00049077	382.876	P	0.000761638	487.007	P	0.00049077	1026.86	P	0.00049077	711.759	P	0.000612512	1537.4	P	0.00094359	550.959	P	0.000612512	474.493	P	0.000612512	TRUE	TRUE	TRUE	TRUE	TRUE	796.907	408.237	741.876	854.285	0.930945	-1.07418
36412	Cyp9h1	1624159_at	58.0775	P	0.000761638	52.0442	P	0.00094359	52.1037	P	0.00143241	16.4394	P	0.00782677	12.5976	P	0.00315926	8.0468	P	0.0239949	55.5825	P	0.00094359	48.0477	P	0.000761638	66.7682	P	0.000612512	29.1689	P	0.00049077	28.0178	P	0.000612512	19.3157	P	0.00049077	TRUE	TRUE	TRUE	TRUE	TRUE	54.0751	12.3613	56.7995	25.5008	1.05038	1.05038
35726	CG12825	1630003_at	1972.64	P	0.00049077	1827.08	P	0.00049077	1776.03	P	0.00049077	43.5756	P	0.00094359	32.6404	P	0.00214285	27.4374	P	0.00143241	2389.94	P	0.00049077	1867.31	P	0.00049077	2360.52	P	0.00049077	72.272	P	0.000612512	64.4959	P	0.000612512	76.8961	P	0.000612512	TRUE	TRUE	TRUE	TRUE	TRUE	1858.59	34.5511	2205.92	71.2214	1.18688	1.18688
35372	CG9259	1635498_at	807.939	P	0.00049077	712.567	P	0.00049077	1001.2	P	0.00049077	59.7606	P	0.000612512	58.8201	P	0.00094359	56.3283	P	0.00049077	1080.98	P	0.00049077	803.333	P	0.00049077	880.533	P	0.00049077	103.587	P	0.00049077	134.705	P	0.00049077	122.032	P	0.00049077	TRUE	TRUE	TRUE	TRUE	TRUE	840.568	58.303	921.615	120.108	1.09642	1.09642
---	---	1622906_at	25.203	P	0.00214285	52.6236	P	0.00094359	48.2533	P	0.00143241	122.118	P	0.00094359	126.034	P	0.00116472	140.84	P	0.00143241	85.6531	P	0.00782677	86.7887	P	0.00116472	79.9429	P	0.00782677	289.7	P	0.00094359	282.682	P	0.00094359	228.163	P	0.00094359	TRUE	TRUE	TRUE	TRUE	TRUE	42.0266	129.664	84.1282	266.848	2.00178	2.00178
31047	CG3690	1628284_at	50.1186	P	0.00049077	63.2131	P	0.00094359	72.7144	P	0.000612512	16.862	P	0.036797	11.2813	P	0.0239949	12.1688	P	0.00656392	148.31	P	0.00049077	102.096	P	0.00049077	118.903	P	0.00049077	26.7329	P	0.000761638	28.8605	P	0.000761638	27.3606	P	0.00143241	TRUE	TRUE	TRUE	TRUE	TRUE	62.0154	13.4374	123.103	27.6513	1.98503	1.98503
38782	CG15829	1633251_at	544.558	P	0.00049077	1357.26	P	0.00049077	960.267	P	0.00049077	11.2744	A	0.296809	1.16608	A	0.681117	8.73618	A	0.0990062	1096.7	P	0.00049077	798.629	P	0.00049077	1273.26	P	0.00049077	18.3863	P	0.00550396	9.29693	P	0.00928336	21.6718	P	0.036797	TRUE	FALSE	TRUE	TRUE	FALSE	954.03	7.05888	1056.19	16.4517	1.10709	1.10709
318734	CG31436	1626326_at	68.1574	P	0.00049077	57.4826	P	0.000612512	60.7371	P	0.00049077	7.15635	A	0.088557	10.7453	P	0.00049077	7.76993	P	0.00116182	45.2747	P	0.000612512	34.6076	P	0.000761638	52.151	P	0.00094359	18.386	P	0.00214285	17.103	P	0.00550396	16.9882	P	0.0109718	TRUE	FALSE	TRUE	TRUE	FALSE	62.1257	8.5572	44.0111	17.4924	0.70842	-1.41159
42846	spas	1629123_at	39.6574	P	0.0151637	63.5031	P	0.00928336	62.2564	P	0.00782677	143.811	P	0.00260662	147.563	P	0.00260662	159.746	P	0.00143241	137.269	P	0.00094359	163.482	P	0.00049077	105.283	P	0.000612512	316.295	P	0.00049077	304.433	P	0.00049077	300.944	P	0.00049077	TRUE	TRUE	TRUE	TRUE	TRUE	55.1389	150.373	135.345	307.224	2.45461	2.45461
33078	Ntf-2	1627046_at	266.809	P	0.00049077	264.021	P	0.00049077	266.031	P	0.00049077	507.203	P	0.00049077	467.457	P	0.00049077	500.161	P	0.00049077	246.932	P	0.00143241	443.192	P	0.00315926	283.9	P	0.00214285	903.714	P	0.00214285	1073.53	P	0.00260662	1035.35	P	0.00381521	TRUE	TRUE	TRUE	TRUE	TRUE	265.62	491.607	324.675	1004.2	1.22233	1.22233
319064	CG31997	1633712_at	624.399	P	0.00049077	594.412	P	0.00049077	554.241	P	0.00049077	87.2452	P	0.00049077	97.2191	P	0.00049077	76.0335	P	0.00049077	960.072	P	0.00049077	694.233	P	0.00049077	972.139	P	0.00049077	184.014	P	0.00049077	168.248	P	0.00049077	179.249	P	0.00049077	TRUE	TRUE	TRUE	TRUE	TRUE	591.017	86.8326	875.481	177.17	1.48131	1.48131
318649	CG31262	1630767_at	10.8627	P	0.0320196	15.9359	P	0.00550396	15.5257	P	0.00094359	74.5217	P	0.00049077	54.6475	P	0.00049077	78.8606	P	0.00049077	26.4347	P	0.00459071	62.0988	P	0.000612512	22.0502	P	0.0129214	147.106	P	0.00049077	134.651	P	0.00049077	141.602	P	0.00049077	TRUE	TRUE	TRUE	TRUE	TRUE	14.1081	69.3433	36.8612	141.12	2.61277	2.61277
37224	CG10062	1631555_at	127.309	P	0.00049077	136.684	P	0.00049077	106.909	P	0.000612512	10.2449	A	0.275462	6.03162	A	0.181343	7.94172	A	0.088557	156.413	P	0.000761638	122.938	P	0.00049077	217.199	P	0.00049077	16.3315	P	0.0177324	13.8276	P	0.0151637	19.1203	P	0.0151637	TRUE	FALSE	TRUE	TRUE	FALSE	123.634	8.07274	165.517	16.4264	1.33876	1.33876
32917	CG7992	1634463_at	419.062	P	0.00214285	399.827	P	0.00175518	360.998	P	0.00175518	18.9864	P	0.0421419	16.7446	P	0.00550396	15.1433	P	0.00315926	708.442	P	0.000761638	527.982	P	0.000612512	733.724	P	0.000612512	33.6666	P	0.00315926	35.1377	P	0.00315926	34.6119	P	0.00214285	TRUE	TRUE	TRUE	TRUE	TRUE	393.296	16.9581	656.716	34.4721	1.66978	1.66978
37079	CG42518 /// MED9	1634176_a_at	131.702	P	0.00260662	140.446	P	0.00143241	149.676	P	0.00094359	162.2	P	0.00049077	176.68	P	0.00049077	172.727	P	0.00049077	265.828	P	0.000612512	278.377	P	0.00049077	223.931	P	0.00049077	325.47	P	0.00049077	359.99	P	0.00049077	352.139	P	0.00049077	TRUE	TRUE	TRUE	TRUE	TRUE	140.608	170.536	256.045	345.866	1.82098	1.82098
40164	Deaf1	1635240_at	20.1072	P	0.0151637	20.6186	P	0.00928336	15.8512	P	0.036797	28.7975	P	0.00143241	27.8509	P	0.00049077	24.2964	P	0.00094359	30.9582	P	0.00143241	24.7893	P	0.00143241	18.3285	P	0.00214285	53.4838	P	0.000612512	53.7221	P	0.00094359	56.8947	P	0.000612512	TRUE	TRUE	TRUE	TRUE	TRUE	18.859	26.9816	24.692	54.7002	1.30929	1.30929
37843	sei	1629418_s_at	20.3925	P	0.0320196	30.4283	P	0.0109718	23.3806	P	0.0206634	69.7308	P	0.00094359	53.6361	P	0.000761638	57.1701	P	0.000612512	36.6338	P	0.00260662	72.4143	P	0.000761638	36.5041	P	0.00928336	128.735	P	0.00049077	123.99	P	0.00049077	113.019	P	0.00049077	TRUE	TRUE	TRUE	TRUE	TRUE	24.7338	60.179	48.5174	121.915	1.96158	1.96158
36123	Elp2	1627110_at	54.2232	P	0.00381521	50.9318	P	0.00459071	46.2205	P	0.00381521	67.724	P	0.00094359	57.196	P	0.00550396	56.0108	P	0.00116472	34.4334	P	0.00116472	66.0581	P	0.00094359	60.933	P	0.00175518	104.597	P	0.00049077	126.685	P	0.00049077	134.647	P	0.00049077	TRUE	TRUE	TRUE	TRUE	TRUE	50.4585	60.3103	53.8082	121.976	1.06638	1.06638
38013	mthl8	1633386_s_at	40.6247	P	0.00143241	54.9999	P	0.00459071	34.7205	P	0.00782677	33.1329	P	0.00459071	17.5897	P	0.0177324	16.2381	P	0.00657518	20.5722	P	0.00315926	17.9431	P	0.0109718	21.1178	P	0.00116472	10.4252	P	0.0421419	6.66657	A	0.165268	9.52756	A	0.0789057	TRUE	TRUE	TRUE	FALSE	FALSE	43.4484	22.3202	19.8777	8.8731	0.457502	-2.18578
36098	Prx2540-2	1633471_at	1349.61	P	0.00049077	1721.71	P	0.00049077	1382.31	P	0.00049077	216.815	P	0.00049077	216.63	P	0.00049077	172.392	P	0.00049077	1131.66	P	0.00049077	771.573	P	0.00049077	1255.03	P	0.00049077	443.81	P	0.00049077	384.935	P	0.00049077	396.271	P	0.00049077	TRUE	TRUE	TRUE	TRUE	TRUE	1484.54	201.946	1052.76	408.339	0.709145	-1.41015
43783	Syt7	1627821_s_at	1.016	A	0.586955	1.78793	A	0.235169	1.47652	A	0.437646	5.67169	P	0.00928336	4.44664	P	0.0367615	3.85383	A	0.150145	7.35285	A	0.165268	3.52145	A	0.0789057	6.54165	A	0.216313	9.09009	P	0.00214285	6.94341	P	0.00381521	12.215	P	0.00214285	FALSE	FALSE	FALSE	TRUE	FALSE	1.42681	4.65739	5.80531	9.41616	4.06873	4.06873
---	---	1633633_s_at	7.40654	A	0.235169	10.5042	A	0.165268	1.42517	A	0.537511	4.23247	A	0.122747	6.66619	P	0.00381521	6.07093	P	0.0239949	13.9471	A	0.150145	2.72878	A	0.275462	15.0254	A	0.122747	15.0878	P	0.00175518	8.72513	P	0.00315926	10.4802	P	0.0177324	FALSE	FALSE	FALSE	TRUE	FALSE	6.4453	5.65653	10.5671	11.4311	1.6395	1.6395
37264	Obp56a	1624074_at	1192.24	P	0.00049077	1070.02	P	0.00049077	866.884	P	0.00049077	31.9786	P	0.00214285	33.2792	P	0.00782677	23.2671	P	0.00928336	717.674	P	0.00049077	575.773	P	0.00049077	756.399	P	0.00049077	48.2943	P	0.00049077	69.3726	P	0.00049077	60.4767	P	0.00049077	TRUE	TRUE	TRUE	TRUE	TRUE	1043.05	29.5083	683.282	59.3812	0.655083	-1.52652
41682	CG9602	1633683_at	14.9105	A	0.110449	8.73624	A	0.165268	7.18213	A	0.296809	16.2758	P	0.0239949	11.1195	P	0.0320196	9.04637	P	0.00928336	8.6377	P	0.0277665	7.87582	A	0.0990615	1.37247	A	0.611218	4.06019	A	0.364945	4.76052	A	0.34162	7.69122	A	0.110449	FALSE	TRUE	FALSE	FALSE	FALSE	10.2763	12.1472	5.96199	5.50398	0.58017	-1.72363
50005	CG8369	1623342_at	552.658	P	0.00049077	578.731	P	0.00049077	535.61	P	0.00049077	341.197	P	0.000612512	342.666	P	0.00049077	270.469	P	0.00049077	834.2	P	0.00049077	841.523	P	0.00049077	901.084	P	0.00049077	680.842	P	0.00049077	661.112	P	0.00049077	574.625	P	0.00049077	TRUE	TRUE	TRUE	TRUE	TRUE	555.666	318.111	858.936	638.859	1.54578	1.54578
41706	Cyp6d5	1638562_a_at	3445.41	P	0.00049077	3324.86	P	0.00049077	3015.81	P	0.00049077	523.754	P	0.00049077	508.735	P	0.00049077	383.008	P	0.00049077	3978.44	P	0.00049077	3106.74	P	0.00049077	4047.09	P	0.00049077	312.676	P	0.000612512	199.924	P	0.000761638	193.697	P	0.00094359	TRUE	TRUE	TRUE	TRUE	TRUE	3262.03	471.832	3710.76	235.432	1.13756	1.13756
31460	CG16756	1626783_at	121.085	P	0.00657518	106.972	P	0.00657518	100.556	P	0.00657518	267.768	P	0.00094359	328.213	P	0.000612512	226.247	P	0.00049077	18.6002	P	0.0206634	25.0661	P	0.0129214	51.8608	P	0.00782677	154.222	P	0.00094359	133.866	P	0.00116472	121.862	P	0.00143241	TRUE	TRUE	TRUE	TRUE	TRUE	109.538	274.076	31.8424	136.65	0.290698	-3.44
318700	CG31373	1638417_at	1765.89	P	0.00049077	1534.9	P	0.00049077	1590.67	P	0.00049077	360.444	P	0.00049077	353.568	P	0.00049077	388.816	P	0.00049077	934.896	P	0.00049077	677.81	P	0.00049077	831.595	P	0.00049077	152.841	P	0.00049077	211.266	P	0.00049077	185.745	P	0.000612512	TRUE	TRUE	TRUE	TRUE	TRUE	1630.49	367.609	814.767	183.284	0.499707	-2.00117
37295	CG11788	1626286_at	18.6108	A	0.088557	33.9663	P	0.0480985	25.7082	P	0.0277665	79.5278	P	0.000761638	78.1608	P	0.000761638	91.2884	P	0.000612512	7.54416	A	0.462489	24.8917	P	0.0239949	12.9985	A	0.275462	33.5541	P	0.00928336	42.4564	P	0.00175518	47.9756	P	0.00657518	FALSE	TRUE	FALSE	TRUE	FALSE	26.0951	82.9923	15.1448	41.3287	0.58037	-1.72304
42885	Spase22-23	1641646_at	14.2171	P	0.00175518	7.9866	P	0.00381521	18.8443	P	0.00094359	12.9444	P	0.00315926	13.4911	P	0.00049077	15.418	P	0.00782677	9.92572	P	0.0100815	9.26227	P	0.00143241	10.1129	P	0.00381521	6.2597	P	0.000612512	8.08134	P	0.00260662	6.46935	P	0.00781398	TRUE	TRUE	TRUE	TRUE	TRUE	13.6827	13.9512	9.76696	6.9368	0.71382	-1.40091
---	---	1636132_at	37.4989	P	0.00049077	25.0231	P	0.00175518	23.2954	P	0.00049077	16.6966	P	0.0109718	16.0298	P	0.00928336	12.6013	P	0.00260662	22.7886	P	0.00094359	16.4934	P	0.00175518	24.5053	P	0.00116472	7.96448	P	0.0109718	6.90535	P	0.0320196	7.66283	A	0.088557	TRUE	TRUE	TRUE	FALSE	FALSE	28.6058	15.1092	21.2624	7.51088	0.74329	-1.34537
42944	tok	1641053_s_at	42.2747	P	0.00175518	25.5855	P	0.00175518	27.0527	P	0.00260662	63.0543	P	0.00094359	72.5306	P	0.00094359	62.3579	P	0.000761638	4.11532	A	0.48748	8.63489	P	0.0421419	15.79	A	0.0789057	30.4161	P	0.00381521	34.4957	P	0.00657518	33.4504	P	0.00550396	TRUE	TRUE	FALSE	TRUE	FALSE	31.6376	65.981	9.5134	32.7874	0.300699	-3.32559
32234	CG3775	1640399_at	59.349	P	0.00315926	39.0016	P	0.00260662	42.0876	P	0.00214285	100.325	P	0.00049077	104.934	P	0.00049077	84.5012	P	0.00049077	10.4484	A	0.122747	19.4116	P	0.0320196	14.7801	M	0.0620214	59.1234	P	0.00049077	48.1898	P	0.00049077	36.4178	P	0.00049077	TRUE	TRUE	FALSE	TRUE	FALSE	46.8127	96.5868	14.88	47.9103	0.317863	-3.14601
8673976	CG42397	1627552_at	5474.39	P	0.00049077	6112.98	P	0.00049077	4909.82	P	0.00049077	56.0856	P	0.00782677	87.6146	P	0.00094359	61.3805	P	0.00175518	4601.37	P	0.00049077	2525.49	P	0.00049077	4407.59	P	0.00049077	45.8662	P	0.00143241	23.93	P	0.00657518	31.9005	P	0.00928336	TRUE	TRUE	TRUE	TRUE	TRUE	5499.06	68.3603	3844.82	33.8989	0.699177	-1.43025
318563	CG31030	1625272_at	47.3689	P	0.000761638	56.4062	P	0.00175518	46.2655	P	0.00315926	24.9185	P	0.0109718	28.3423	P	0.00928336	30.5781	P	0.00782677	4.95246	A	0.275462	4.82051	A	0.462489	12.5731	A	0.181343	15.1189	P	0.0277665	10.3047	A	0.0789057	16.1364	M	0.0547106	TRUE	TRUE	FALSE	FALSE	FALSE	50.0135	27.9463	7.44868	13.8534	0.148933	-6.71442
33594	CG10031	1625457_at	117.719	P	0.00315926	87.4717	P	0.00782677	85.3757	P	0.00381521	177.895	P	0.00657518	169.621	P	0.00175518	141.148	P	0.00260662	79.0997	P	0.00214285	86.8462	P	0.00049077	120.574	P	0.00143241	84.0401	P	0.00049077	76.575	P	0.00094359	81.1797	P	0.00143241	TRUE	TRUE	TRUE	TRUE	TRUE	96.8555	162.888	95.5068	80.5983	0.986075	-1.01412
---	---	1627784_at	29.8409	P	0.00116472	21.8196	P	0.00143241	23.1827	P	0.00094359	17.6023	P	0.00550396	13.5988	P	0.000759593	11.818	P	0.00315926	7.83941	P	0.036797	7.84683	P	0.00550396	15.8452	P	0.00782677	9.0801	P	0.00260662	7.67571	P	0.00315926	4.47082	P	0.0480985	TRUE	TRUE	TRUE	TRUE	TRUE	24.9477	14.3397	10.5105	7.07554	0.4213	-2.3736
42296	CG11779 /// CG5835	1627354_at	601.909	P	0.00049077	575.562	P	0.00049077	560.487	P	0.00049077	67.5719	P	0.00049077	61.1379	P	0.00049077	68.3922	P	0.00049077	140.939	P	0.00049077	116.572	P	0.00049077	164.291	P	0.00049077	31.5789	P	0.00049077	33.5877	P	0.000612512	31.7569	P	0.000612512	TRUE	TRUE	TRUE	TRUE	TRUE	579.319	65.7007	140.601	32.3078	0.2427	-4.12031
45040	Spn43Ab	1635183_at	589.867	P	0.00049077	525.784	P	0.00049077	490.234	P	0.00049077	788.303	P	0.00049077	875.155	P	0.00049077	695.929	P	0.00049077	283.333	P	0.00214285	240.274	P	0.000612512	354.121	P	0.00116472	448.932	P	0.000612512	387.865	P	0.000612512	321.885	P	0.000612512	TRUE	TRUE	TRUE	TRUE	TRUE	535.295	786.463	292.576	386.227	0.54657	-1.82959
35843	rgr	1637105_at	12.8643	M	0.0620214	13.7397	P	0.00459071	9.79752	A	0.0990615	14.4578	P	0.0206634	12.8575	P	0.0421419	12.8534	P	0.0129214	10.3958	P	0.0320196	8.51434	P	0.0177097	13.1907	P	0.0206634	8.98285	P	0.0239949	5.30427	P	0.00928336	5.42913	P	0.0421419	FALSE	TRUE	TRUE	TRUE	FALSE	12.1339	13.3896	10.7003	6.57208	0.881854	-1.13397
35430	tsh	1626150_at	64.132	P	0.00049077	49.5851	P	0.00116472	61.5921	P	0.00143241	33.6914	P	0.00260662	24.5112	P	0.00459071	18.3705	P	0.00260662	15.1207	P	0.0239674	18.6527	P	0.00214285	25.0003	P	0.0129214	12.405	M	0.0547106	13.721	P	0.00315926	11.2887	P	0.0320196	TRUE	TRUE	TRUE	FALSE	FALSE	58.4364	25.5244	19.5913	12.4716	0.335258	-2.98278
31666	Atg5	1641621_at	90.8686	P	0.00049077	99.0869	P	0.00049077	121.734	P	0.00049077	135.425	P	0.00049077	139.941	P	0.00049077	139.32	P	0.00049077	44.2092	P	0.00049077	52.1704	P	0.00049077	38.9088	P	0.00049077	70.3994	P	0.00049077	69.9805	P	0.00049077	62.1048	P	0.00049077	TRUE	TRUE	TRUE	TRUE	TRUE	103.897	138.228	45.0962	67.4949	0.434048	-2.30389
42699	CG4725	1640956_at	14.2254	A	0.254899	2.58996	A	0.703191	2.11849	A	0.65838	30.8501	P	0.00550396	23.8202	P	0.00459071	20.8947	P	0.00260662	1.81262	A	0.745101	3.69536	A	0.635054	8.06971	A	0.611218	12.2659	M	0.0547106	12.9655	A	0.070073	11.6128	A	0.135915	FALSE	TRUE	FALSE	FALSE	FALSE	6.31129	25.1883	4.5259	12.2814	0.717112	-1.39448
36047	Def	1634271_at	2229.77	P	0.00049077	1889.88	P	0.00049077	2328.99	P	0.00049077	34.0188	P	0.00657518	25.1825	P	0.00143241	42.6748	P	0.000761638	2938.55	P	0.00049077	4033.93	P	0.00049077	4277.93	P	0.00049077	839.923	P	0.00049077	539.266	P	0.00049077	196.49	P	0.00049077	TRUE	TRUE	TRUE	TRUE	TRUE	2149.55	33.9587	3750.13	525.226	1.74462	1.74462
37547	CG5819	1624736_a_at	171.985	P	0.00049077	178.536	P	0.00049077	150.647	P	0.00049077	30.9979	P	0.00550396	26.2864	P	0.000612512	26.0688	P	0.00049077	176.962	P	0.00049077	118.749	P	0.000612512	198.257	P	0.000612512	14.0565	P	0.00928336	12.6699	P	0.0109718	13.9133	P	0.0320196	TRUE	TRUE	TRUE	TRUE	TRUE	167.056	27.7844	164.656	13.5466	0.985635	-1.01457
37053	CG5773	1640400_at	508.16	P	0.00175518	424.505	P	0.00214285	443.518	P	0.00260662	268.252	P	0.00143241	292.537	P	0.000612512	261.58	P	0.000761638	306.225	P	0.00928336	248.648	P	0.00175518	429.423	P	0.00260662	131.016	P	0.00657518	122.249	P	0.00214285	146.78	P	0.00459071	TRUE	TRUE	TRUE	TRUE	TRUE	458.728	274.123	328.099	133.349	0.715236	-1.39814
261617	CG31777	1640478_at	138.578	P	0.000761638	130.345	P	0.00116472	120.859	P	0.00143241	289.317	P	0.00049077	270.672	P	0.00049077	191.993	P	0.00049077	60.4036	P	0.0109718	39.5602	P	0.00260662	61.2636	P	0.0129214	108.298	P	0.00049077	145.744	P	0.00049077	111.557	P	0.00049077	TRUE	TRUE	TRUE	TRUE	TRUE	129.928	250.661	53.7425	121.866	0.413634	-2.4176
42295	Ppcs	1624604_a_at	50.461	P	0.00094359	44.9468	P	0.00094359	37.2058	P	0.00049077	109.838	P	0.000612512	102.145	P	0.000612512	107.995	P	0.000612512	53.7683	P	0.000761638	48.6316	P	0.00049077	52.449	P	0.00049077	46.6294	P	0.00116472	53.1608	P	0.000612512	55.7199	P	0.00116472	TRUE	TRUE	TRUE	TRUE	TRUE	44.2046	106.659	51.6163	51.8367	1.16767	1.16767
246425	CG18278 /// CG30059	1631549_s_at	36.5549	P	0.000761638	51.2184	P	0.000612512	61.3772	P	0.000612512	166.509	P	0.00049077	161.744	P	0.00049077	167.958	P	0.00049077	33.5541	P	0.00049077	48.5978	P	0.00049077	23.2756	P	0.000612512	69.768	P	0.00049077	83.2986	P	0.00049077	88.0239	P	0.00049077	TRUE	TRUE	TRUE	TRUE	TRUE	49.7168	165.403	35.1425	80.3635	0.706853	-1.41472
43105	LpR2	1628032_a_at	127.096	P	0.00049077	85.3882	P	0.00049077	132.118	P	0.00049077	173.666	P	0.00049077	260.926	P	0.00049077	173.787	P	0.00049077	35.6615	P	0.000612512	64.744	P	0.000612512	41.2029	P	0.00049077	122.191	P	0.00049077	98.1732	P	0.00049077	75.0458	P	0.00049077	TRUE	TRUE	TRUE	TRUE	TRUE	114.867	202.793	47.2028	98.4701	0.410933	-2.43349
42810	Lsd-1	1636510_a_at	831.312	P	0.00049077	783.02	P	0.000612512	734.336	P	0.000612512	369.014	P	0.000612512	369.496	P	0.000612512	363.924	P	0.000612512	87.1721	P	0.0206634	74.7442	P	0.00459071	126.25	P	0.00550396	174.477	P	0.000612512	174.962	P	0.000761638	185.595	P	0.000761638	TRUE	TRUE	TRUE	TRUE	TRUE	782.889	367.478	96.0554	178.345	0.122694	-8.15039
34485	CG17124	1633795_a_at	245.276	P	0.00657518	225.031	P	0.00381521	187.162	P	0.00459071	322.653	P	0.00049077	322.803	P	0.00049077	334.767	P	0.00049077	64.7351	P	0.00928336	81.9028	P	0.00928336	76.2165	P	0.00928336	157.288	P	0.000612512	166.696	P	0.00049077	149.796	P	0.00049077	TRUE	TRUE	TRUE	TRUE	TRUE	219.157	326.741	74.2848	157.927	0.338958	-2.95022
33941	Tsp	1641490_s_at	75.532	P	0.00260108	87.5291	P	0.00260662	69.8811	P	0.00260662	54.7229	P	0.00459071	52.0354	P	0.00143241	37.1145	P	0.00094359	30.9574	P	0.0239949	16.8151	P	0.0239674	43.9504	P	0.0277665	22.9631	P	0.00782677	26.6072	P	0.00315926	19.8127	P	0.00657518	TRUE	TRUE	TRUE	TRUE	TRUE	77.6474	47.9576	30.5743	23.1277	0.393758	-2.53963
326119	5PtaseI	1638509_at	11.9657	A	0.296809	24.7491	A	0.088557	24.8482	A	0.0789057	59.4562	P	0.00928336	52.0491	P	0.0129214	51.892	P	0.00782677	4.28854	A	0.745101	13.7662	P	0.036797	12.2975	A	0.0990615	24.2657	P	0.0177324	29.3741	P	0.0239949	25.1361	P	0.0151637	FALSE	TRUE	FALSE	TRUE	FALSE	20.521	54.4658	10.1174	26.2587	0.493028	-2.02828
5740851	CG41284 /// CG42598	1634671_a_at	0.850636	A	0.586955	1.55707	A	0.487477	8.68246	M	0.0547106	17.7225	P	0.00550396	14.1095	P	0.00049077	20.7006	P	0.00094359	0.284188	A	0.864026	5.44012	P	0.0239949	2.50472	A	0.537511	7.50669	P	0.00143241	9.05292	P	0.00049077	8.75314	P	0.00782677	FALSE	TRUE	FALSE	TRUE	FALSE	3.69672	17.5109	2.74301	8.43758	0.742012	-1.34769
32725	CG8611	1627032_a_at	71.0192	P	0.000761638	62.0581	P	0.00116472	68.7623	P	0.000612512	151.666	P	0.000612512	148.701	P	0.000612512	154.991	P	0.000761638	28.1837	P	0.00143241	16.2055	P	0.00214285	24.8469	P	0.00550396	61.4197	P	0.00094359	85.6623	P	0.000612512	71.8292	P	0.000761638	TRUE	TRUE	TRUE	TRUE	TRUE	67.2798	151.786	23.0787	72.9704	0.343025	-2.91524
44006	Fad2	1633820_at	662.218	P	0.00049077	321.238	P	0.00049077	298.371	P	0.00049077	1787.04	P	0.00049077	1936.23	P	0.00049077	1692.85	P	0.00049077	589.923	P	0.00049077	365.46	P	0.00049077	394.086	P	0.00049077	832.688	P	0.00049077	881.963	P	0.00049077	888.751	P	0.00049077	TRUE	TRUE	TRUE	TRUE	TRUE	427.276	1805.38	449.823	867.801	1.05277	1.05277
35359	CG9339	1631094_s_at	75.8878	P	0.00657518	102.082	P	0.00381521	102.817	P	0.00459071	129.776	P	0.00260662	136.819	P	0.00175518	144.7	P	0.00175518	54.0259	P	0.00094359	48.3287	P	0.00116472	68.6575	P	0.00260662	57.6876	P	0.00260662	75.1449	P	0.00260662	64.823	P	0.00214285	TRUE	TRUE	TRUE	TRUE	TRUE	93.5957	137.098	57.004	65.8852	0.609046	-1.64191
38979	CG6638	1635996_at	122.313	P	0.00143241	151.78	P	0.00094359	168.738	P	0.000761638	348.057	P	0.00049077	353.86	P	0.00049077	401.74	P	0.00049077	82.788	P	0.000761638	100.095	P	0.00049077	99.2628	P	0.00116472	164.616	P	0.00049077	187.379	P	0.00049077	178.164	P	0.00049077	TRUE	TRUE	TRUE	TRUE	TRUE	147.61	367.886	94.0487	176.72	0.637142	-1.56951
59235	Nplp3	1629317_at	4.99395	A	0.388782	41.2794	A	0.0789057	26.2808	A	0.088557	184.101	P	0.000612512	103.385	P	0.00143241	190.109	P	0.000612512	28.5233	A	0.110449	16.9859	A	0.110449	2.88927	A	0.437646	64.7458	P	0.00214285	84.1619	P	0.00175518	79.8128	P	0.00214285	FALSE	TRUE	FALSE	TRUE	FALSE	24.1847	159.198	16.1328	76.2402	0.667066	-1.4991
39020	GNBP3	1635470_at	84.0325	P	0.00094359	46.7087	P	0.00143241	49.0884	P	0.00214285	102.382	P	0.00782677	113.181	P	0.00782677	93.8388	P	0.00782677	13.84	A	0.235169	13.9645	P	0.0320196	18.3795	A	0.110449	60.1952	P	0.00928336	48.3585	P	0.00782677	39.4734	P	0.00928336	TRUE	TRUE	FALSE	TRUE	FALSE	59.9432	103.134	15.3947	49.3424	0.256821	-3.89376
36072	CG12214	1633975_s_at	396.216	P	0.00049077	377.159	P	0.00049077	337.362	P	0.00049077	330.665	P	0.00049077	323.62	P	0.00049077	349.01	P	0.00049077	381.546	P	0.00049077	300.904	P	0.00049077	449.776	P	0.00049077	167.851	P	0.00049077	144.906	P	0.00049077	164.875	P	0.00049077	TRUE	TRUE	TRUE	TRUE	TRUE	370.246	334.432	377.409	159.211	1.01935	1.01935
36597	Arc2	1632639_at	76.765	P	0.00143241	90.1379	P	0.000761638	77.4365	P	0.000761638	61.4402	P	0.00049077	82.8211	P	0.00049077	71.3627	P	0.00049077	69.4357	P	0.00143241	62.6131	P	0.00094359	73.7774	P	0.00094359	32.9625	P	0.00175518	39.6657	P	0.00094359	29.9813	P	0.00175518	TRUE	TRUE	TRUE	TRUE	TRUE	81.4465	71.8747	68.6088	34.2032	0.842379	-1.18711
38075	Reg-2	1641722_at	373.872	P	0.00049077	387.949	P	0.00049077	376.165	P	0.00049077	152.092	P	0.00049077	156.935	P	0.00049077	141.523	P	0.00049077	158.701	P	0.000612512	89.5194	P	0.00049077	158.27	P	0.00049077	70.2513	P	0.00049077	79.1304	P	0.00049077	64.5115	P	0.000612512	TRUE	TRUE	TRUE	TRUE	TRUE	379.329	150.183	135.497	71.2977	0.357202	-2.79954
3354890	CG40498	1634993_at	2.10425	A	0.611218	5.87627	A	0.388782	7.29633	M	0.0547106	13.7077	P	0.0239949	16.5674	P	0.00143241	12.9692	P	0.00928336	0.924348	A	0.911443	5.84537	A	0.181343	8.49412	A	0.122747	7.1644	A	0.070073	8.08599	A	0.070073	5.27558	P	0.0320196	FALSE	TRUE	FALSE	FALSE	FALSE	5.09229	14.4148	5.08794	6.84199	0.999147	-1.00085
36634	CG12858	1635705_at	3.3884	A	0.462489	5.90238	M	0.0547106	13.3416	P	0.00315926	10.2177	P	0.00657518	10.2656	P	0.0151637	12.3305	P	0.00315926	4.76964	A	0.296809	1.23508	A	0.586955	1.2617	A	0.586955	7.37463	P	0.00315926	3.78485	A	0.198363	4.39929	A	0.181343	FALSE	TRUE	FALSE	FALSE	FALSE	7.54413	10.9379	2.42214	5.18626	0.321063	-3.11466
42381	CG4783	1626028_at	4850.6	P	0.00049077	3901.73	P	0.00049077	3857.98	P	0.00049077	354.049	P	0.00049077	252.844	P	0.00049077	223.344	P	0.00049077	4139.62	P	0.00049077	2890.17	P	0.00049077	4356.33	P	0.00049077	170.847	P	0.00049077	119.493	P	0.00049077	103.095	P	0.00049077	TRUE	TRUE	TRUE	TRUE	TRUE	4203.44	276.746	3795.37	131.145	0.902922	-1.10752
31126	CG14798	1628701_a_at	21.5679	P	0.00550396	19.1777	P	0.00459071	26.5279	P	0.00260662	68.4952	P	0.000761638	66.3126	P	0.000610806	59.0615	P	0.000761638	10.2728	A	0.318883	17.1575	P	0.00214285	15.4759	P	0.0109718	28.6586	P	0.00175518	32.6291	P	0.000612512	30.3876	P	0.00143241	TRUE	TRUE	FALSE	TRUE	FALSE	22.4245	64.6231	14.3021	30.5584	0.637787	-1.56792
2768994	CG33493	1632911_at	103.015	P	0.00175518	81.9443	P	0.00049077	82.2161	P	0.00214285	139.296	P	0.00094359	145.089	P	0.000612512	115.597	P	0.000612512	8.6807	A	0.235169	23.8031	P	0.00214285	23.7123	P	0.00459071	57.8841	P	0.00094359	71.2014	P	0.00116472	59.9272	P	0.00175518	TRUE	TRUE	FALSE	TRUE	FALSE	89.0586	133.327	18.7321	63.0042	0.210334	-4.75434
36589	Ih	1633582_at	62.7117	P	0.000761638	44.8959	P	0.00094359	51.3459	P	0.00175518	97.3786	P	0.000612512	73.65	P	0.00049077	76.195	P	0.00049077	44.9297	P	0.00143241	35.6837	P	0.00094359	37.2777	P	0.00049077	36.8328	P	0.000612512	39.2527	P	0.00094359	40.7407	P	0.000612512	TRUE	TRUE	TRUE	TRUE	TRUE	52.9845	82.4078	39.297	38.9421	0.741671	-1.34831
318102	drd	1638195_at	25.9288	P	0.036797	28.4579	P	0.0480985	18.7374	A	0.135974	27.648	P	0.0239949	25.0609	P	0.036797	19.6023	P	0.0480985	25.6098	P	0.036797	15.1708	M	0.0620214	25.4993	P	0.00657518	14.9027	P	0.0421419	10.5194	P	0.0421419	8.58867	A	0.235169	FALSE	TRUE	FALSE	FALSE	FALSE	24.3747	24.1037	22.0933	11.3369	0.906405	-1.10326
---	---	1627899_at	14.2355	P	0.0206634	10.0541	P	0.0206634	12.4605	P	0.00175518	18.613	P	0.0129214	25.5463	P	0.00116182	25.8129	P	0.000612512	5.96798	A	0.165268	9.01515	P	0.00459071	6.60221	P	0.0480985	10.6911	P	0.00214285	10.6982	P	0.00459071	11.439	P	0.00315926	TRUE	TRUE	FALSE	TRUE	FALSE	12.25	23.3241	7.19512	10.9428	0.587354	-1.70255
38419	Drs	1635189_at	6320.64	P	0.00049077	6472.98	P	0.00049077	5581.85	P	0.00049077	247.178	P	0.00049077	437.38	P	0.00049077	413.019	P	0.00049077	7721.84	P	0.00049077	5997.71	P	0.00049077	7352.98	P	0.00049077	2939.22	P	0.00049077	1445.57	P	0.00049077	1021.59	P	0.00049077	TRUE	TRUE	TRUE	TRUE	TRUE	6125.16	365.859	7024.18	1802.12	1.14677	1.14677
40267	CG5932	1636583_at	4970.78	P	0.00049077	4464.36	P	0.00049077	3881.88	P	0.00049077	119.324	P	0.000761638	170.136	P	0.000761638	136.796	P	0.000612512	4446.23	P	0.00049077	2999.66	P	0.00049077	4440.17	P	0.00049077	82.3581	P	0.00094359	23.6443	P	0.0206634	93.9136	P	0.00094359	TRUE	TRUE	TRUE	TRUE	TRUE	4439	142.085	3962.02	66.6386	0.892547	-1.12039
31644	bou	1627319_at	169.766	P	0.00049077	180.468	P	0.00049077	162.871	P	0.00049077	157.509	P	0.000761638	163.328	P	0.00049077	179.517	P	0.00049077	49.3396	P	0.00782677	73.9817	P	0.000612512	62.4556	P	0.00094359	72.8689	P	0.000612512	80.8265	P	0.000612512	80.9643	P	0.00049077	TRUE	TRUE	TRUE	TRUE	TRUE	171.035	166.784	61.9256	78.2199	0.362064	-2.76194
37164	CG42351	1640505_at	55.5099	P	0.0480985	75.059	P	0.0277665	66.9304	P	0.0421419	199.519	P	0.00459071	167.329	P	0.00214285	145.718	P	0.00381521	39.235	A	0.181343	43.8791	A	0.110449	32.8945	A	0.122747	77.2464	P	0.036797	77.4406	P	0.0277665	85.668	P	0.0320196	TRUE	TRUE	FALSE	TRUE	FALSE	65.8331	170.855	38.6695	80.1183	0.587388	-1.70245
36170	CG12391	1641281_at	48.1964	P	0.00459071	55.349	P	0.00315926	53.1181	P	0.00143241	197.547	P	0.00049077	218.684	P	0.00049077	224.36	P	0.00049077	39.501	P	0.00260662	67.0762	P	0.00094359	35.3603	P	0.00550396	98.5669	P	0.00049077	106.616	P	0.00049077	94.5076	P	0.00049077	TRUE	TRUE	TRUE	TRUE	TRUE	52.2212	213.53	47.3125	99.897	0.906003	-1.10375
31228	tko	1626534_at	451.911	P	0.00049077	518.099	P	0.00049077	516.55	P	0.00049077	653.356	P	0.00049077	656.588	P	0.00049077	692.592	P	0.00049077	137.94	P	0.00049077	214.192	P	0.00049077	153.573	P	0.00049077	281.835	P	0.00049077	338.006	P	0.00049077	316.949	P	0.00049077	TRUE	TRUE	TRUE	TRUE	TRUE	495.52	667.512	168.569	312.263	0.340185	-2.93958
35496	CG30440	1634125_at	22.1047	P	0.00049077	33.9998	P	0.000761638	27.8646	P	0.00094359	82.4211	P	0.000612512	92.1721	P	0.00049077	83.7308	P	0.00049077	17.986	P	0.0109718	25.5792	P	0.000941148	21.336	P	0.00928336	45.9979	P	0.00143241	41.52	P	0.00049077	33.317	P	0.00049077	TRUE	TRUE	TRUE	TRUE	TRUE	27.9897	86.108	21.6337	40.2783	0.772917	-1.2938
39909	CG14059	1625664_at	42.7568	P	0.0206634	101.76	P	0.0151637	105.467	P	0.00782677	439.322	P	0.0177324	455.476	P	0.00459071	448.323	P	0.00657518	1.85123	A	0.783744	137.929	P	0.00315926	13.8252	A	0.235169	228.347	P	0.00782677	213.677	P	0.00782677	183.13	P	0.00550396	TRUE	TRUE	FALSE	TRUE	FALSE	83.3278	447.707	51.2019	208.385	0.614463	-1.62744
43431	CG11842	1641534_at	66.9854	P	0.00657518	40.027	P	0.00782677	57.3249	P	0.00928336	74.8711	P	0.00049077	77.5125	P	0.00049077	52.2012	P	0.00049077	23.5732	A	0.0789057	16.503	P	0.0239949	22.4994	A	0.070073	47.1761	P	0.00260662	27.2377	P	0.0129214	20.6526	P	0.0177324	TRUE	TRUE	FALSE	TRUE	FALSE	54.7791	68.1949	20.8585	31.6888	0.380775	-2.62622
246404	CG30031 /// CG4269	1635507_at	512.916	P	0.00049077	327.755	P	0.00049077	327.323	P	0.00049077	40.3727	P	0.00116472	17.4347	P	0.0277665	17.3414	P	0.00928336	217.353	P	0.000761638	351.861	P	0.00049077	415.514	P	0.00049077	78.7518	P	0.00049077	51.971	P	0.00049077	24.9815	P	0.00143241	TRUE	TRUE	TRUE	TRUE	TRUE	389.331	25.0496	328.242	51.9015	0.843093	-1.18611
326172	CG31918	1632694_at	15.2826	P	0.00049077	20.7489	P	0.00550396	21.0055	P	0.00143241	53.751	P	0.00049077	43.5525	P	0.00049077	53.4209	P	0.00049077	10.5117	P	0.00550396	12.968	P	0.000612512	11.3342	M	0.0547106	22.1505	P	0.00049077	21.7672	P	0.00049077	26.0518	P	0.00094359	TRUE	TRUE	FALSE	TRUE	FALSE	19.0123	50.2415	11.6046	23.3231	0.610374	-1.63834
44008	Hex-C	1630147_at	242.631	P	0.00049077	209.223	P	0.000612512	225.9	P	0.00049077	167.436	P	0.000612512	168.124	P	0.000612512	106.987	P	0.000612512	153.391	P	0.00049077	117.87	P	0.00049077	128.535	P	0.000612512	63.2754	P	0.00116472	84.1918	P	0.000761638	57.0437	P	0.00143241	TRUE	TRUE	TRUE	TRUE	TRUE	225.918	147.516	133.265	68.1703	0.589883	-1.69525
39730	pHCl	1636377_at	12.1474	P	0.0109718	8.93796	M	0.0620214	9.63152	A	0.235169	31.0303	P	0.00260108	21.1561	P	0.00214285	25.8315	P	0.00116472	7.24586	A	0.165268	7.18295	A	0.088557	13.041	P	0.0129214	12.1748	P	0.00315926	9.79298	P	0.0177324	14.0821	P	0.0129214	FALSE	TRUE	FALSE	TRUE	FALSE	10.239	26.006	9.1566	12.0166	0.894291	-1.1182
---	---	1625666_at	9.13086	A	0.235169	9.73269	A	0.110393	7.2393	A	0.198363	14.7581	P	0.00214285	11.7893	P	0.0239949	13.177	P	0.00782677	4.76674	A	0.296809	2.32188	A	0.537511	8.46742	A	0.0990615	6.60583	P	0.0239949	6.77499	A	0.0789057	4.96172	A	0.0990615	FALSE	TRUE	FALSE	FALSE	FALSE	8.70095	13.2415	5.18535	6.11418	0.595952	-1.67799
45655	dom	1628160_a_at	133.903	P	0.00116472	116.75	P	0.00175518	124.327	P	0.00143241	235.644	P	0.00116472	222.992	P	0.000612512	233.79	P	0.00049077	72.0498	P	0.0109718	59.3118	P	0.00459071	51.3762	P	0.00459071	118.333	P	0.00315926	93.9255	P	0.00459071	107.348	P	0.00657518	TRUE	TRUE	TRUE	TRUE	TRUE	124.993	230.809	60.9126	106.535	0.487328	-2.05201
35509	ap	1639498_a_at	22.7371	P	0.00214285	13.3765	P	0.00550396	18.9653	P	0.00260662	27.1643	P	0.00214285	32.5355	P	0.000612512	22.1181	P	0.00116472	15.7152	P	0.00928336	12.2267	P	0.00214285	20.9305	P	0.00459071	12.4771	P	0.00214285	14.6051	P	0.00459071	10.4126	P	0.0206634	TRUE	TRUE	TRUE	TRUE	TRUE	18.3596	27.2727	16.2908	12.4983	0.887315	-1.127
38975	CG6662	1633106_at	110.739	P	0.00049077	157.101	P	0.00049077	168.936	P	0.00049077	354.634	P	0.00049077	358.288	P	0.00049077	386.359	P	0.00049077	46.1911	P	0.00116472	125.239	P	0.00049077	80.1886	P	0.00049077	157.829	P	0.00049077	184.171	P	0.00049077	161.761	P	0.00049077	TRUE	TRUE	TRUE	TRUE	TRUE	145.592	366.427	83.873	167.92	0.576082	-1.73586
31316	CG12206	1630969_s_at	0.533975	A	0.562354	1.22816	A	0.34162	4.00294	A	0.181343	11.4857	P	0.0109718	6.93672	P	0.0239949	10.3058	P	0.00175518	1.54467	A	0.745101	2.50563	A	0.275462	4.43962	A	0.437646	4.9702	P	0.0177324	3.83759	A	0.296809	4.31575	P	0.0129214	FALSE	TRUE	FALSE	FALSE	FALSE	1.92169	9.57607	2.82997	4.37451	1.47265	1.47265
32925	CG8051	1636747_at	298.311	P	0.000612512	291.307	P	0.000612512	236.213	P	0.000612512	22.9227	P	0.00260662	21.1749	P	0.00550396	18.6656	P	0.0320196	169.26	P	0.000761638	106.675	P	0.000612512	196.824	P	0.000761638	9.77702	A	0.0789057	6.53159	A	0.254899	12.3166	P	0.0206634	TRUE	TRUE	TRUE	FALSE	FALSE	275.277	20.9211	157.586	9.54173	0.572465	-1.74683
33935	CG9232	1641647_at	344.32	P	0.00049077	351.927	P	0.00049077	316.345	P	0.00049077	291.321	P	0.00049077	337.019	P	0.00049077	233.077	P	0.00049077	330.779	P	0.00049077	256.048	P	0.00049077	351.913	P	0.00049077	125.218	P	0.00049077	142.702	P	0.00049077	124.738	P	0.00049077	TRUE	TRUE	TRUE	TRUE	TRUE	337.531	287.139	312.913	130.886	0.927067	-1.07867
41629	CG8630	1624398_at	45.9543	P	0.0177324	35.2263	P	0.0277665	37.0733	P	0.0151637	35.5418	P	0.0239949	27.5055	P	0.0109718	25.9224	P	0.0129214	48.584	P	0.0151637	21.4233	P	0.0129214	56.8734	P	0.00657518	10.5741	A	0.110449	14.7086	A	0.110449	14.9554	A	0.070073	TRUE	TRUE	TRUE	FALSE	FALSE	39.418	29.6566	42.2936	13.4127	1.07295	1.07295
40102	CG9619	1629811_at	2.57763	A	0.364945	0.8162	A	0.413046	7.5187	A	0.0789057	29.985	P	0.00214285	21.9556	P	0.00049077	22.2249	P	0.00094359	2.18073	A	0.562354	1.43352	A	0.235169	2.47944	A	0.388782	13.3711	P	0.00116472	10.0718	P	0.00049077	10.071	P	0.00260662	FALSE	TRUE	FALSE	TRUE	FALSE	3.63751	24.7218	2.03123	11.1713	0.558412	-1.79079
38134	CG9192	1640057_at	19.4396	A	0.0990615	7.58153	A	0.34162	11.8173	A	0.122747	18.6584	P	0.00781398	11.4814	P	0.0320196	12.9387	P	0.00315926	63.3349	P	0.0206634	16.8617	M	0.0547106	37.3548	A	0.088557	9.29404	P	0.0151637	5.49156	A	0.0789057	4.63049	A	0.254899	FALSE	TRUE	FALSE	FALSE	FALSE	12.9461	14.3595	39.1838	6.47203	3.02668	3.02668
37301	CG11200	1637056_s_at	257.224	P	0.00049077	260.76	P	0.00049077	230.577	P	0.00049077	269.166	P	0.00049077	227.622	P	0.00049077	239.815	P	0.00049077	177.018	P	0.00049077	122.525	P	0.00049077	125.556	P	0.00049077	99.851	P	0.00049077	111.29	P	0.00049077	120.64	P	0.00049077	TRUE	TRUE	TRUE	TRUE	TRUE	249.52	245.534	141.7	110.594	0.567889	-1.76091
39736	CG17032	1639353_at	136.597	P	0.00116472	130.134	P	0.00143241	109.003	P	0.00175518	132.31	P	0.00094359	131.041	P	0.000761638	97.5078	P	0.00116472	84.8815	P	0.00315926	43.82	P	0.00657518	59.2517	P	0.00381521	48.9202	P	0.00315926	58.8103	P	0.00315926	54.2456	P	0.00315926	TRUE	TRUE	TRUE	TRUE	TRUE	125.245	120.286	62.6511	53.992	0.50023	-1.99908
34123	CG8353	1632345_at	523.575	P	0.00049077	581.373	P	0.00049077	473.217	P	0.00049077	57.2969	P	0.000761638	53.9254	P	0.00049077	40.2042	P	0.00049077	463.751	P	0.000612512	321.289	P	0.000612512	600.114	P	0.00049077	20.3908	P	0.000761638	27.2707	P	0.000612512	20.2122	P	0.00315926	TRUE	TRUE	TRUE	TRUE	TRUE	526.055	50.4755	461.718	22.6245	0.877699	-1.13934
34891	dao	1627862_at	10.3192	A	0.0990615	12.9648	P	0.036797	9.82085	A	0.150145	22.342	P	0.00782677	19.605	P	0.00214285	22.8493	P	0.00381521	1.93728	A	0.388782	2.6194	A	0.413046	4.98906	A	0.364945	11.5415	P	0.0129214	10.2611	P	0.0320196	7.18698	P	0.0177324	FALSE	TRUE	FALSE	TRUE	FALSE	11.0349	21.5988	3.18191	9.6632	0.288349	-3.46802
---	---	1625316_s_at	14.3568	P	0.00782677	6.30572	A	0.135974	7.31408	A	0.198363	15.644	P	0.0177324	15.0227	P	0.00926888	10.8452	P	0.00782677	6.12359	A	0.181284	6.59645	A	0.070073	5.46062	A	0.364945	9.2043	P	0.0320196	6.78565	A	0.088557	2.53125	A	0.165268	FALSE	TRUE	FALSE	FALSE	FALSE	9.32554	13.8373	6.06022	6.17373	0.649852	-1.53881
192535	CG32032	1629205_at	45.7897	P	0.000612512	40.8745	P	0.00049077	35.2864	P	0.000612512	72.7626	P	0.00049077	82.9089	P	0.00049077	66.4097	P	0.00049077	26.3072	P	0.00782677	26.939	P	0.00175518	30.3135	P	0.00260662	35.699	P	0.000761638	34.9511	P	0.000612512	28.3524	P	0.00214285	TRUE	TRUE	TRUE	TRUE	TRUE	40.6502	74.0271	27.8532	33.0008	0.685193	-1.45944
41259	CG6293	1625688_at	162.04	P	0.00094359	153.63	P	0.000612512	222.324	P	0.00049077	876.304	P	0.00049077	907.19	P	0.00049077	907.453	P	0.00049077	125.118	P	0.00116472	171.407	P	0.00049077	95.2107	P	0.000761638	390.808	P	0.00049077	402.474	P	0.00049077	404.945	P	0.00049077	TRUE	TRUE	TRUE	TRUE	TRUE	179.331	896.982	130.578	399.409	0.728141	-1.37336
37639	CG3700 /// DmirCG3700 /// MED23	1630272_at	13.214	P	0.036797	15.3298	A	0.135974	13.6668	P	0.00928336	20.9599	P	0.0177324	22.0266	P	0.0239949	17.6495	P	0.00550396	7.39463	A	0.235169	9.17613	A	0.135974	11.0169	A	0.235169	8.80259	P	0.0239949	11.5761	P	0.0480985	6.58729	A	0.088557	FALSE	TRUE	FALSE	FALSE	FALSE	14.0702	20.212	9.1959	8.98866	0.653572	-1.53005
33098	CG32521	1634983_s_at	189.774	P	0.00049077	149.357	P	0.00049077	173.016	P	0.00049077	310.152	P	0.00049077	342.009	P	0.00049077	274.976	P	0.00049077	65.0655	P	0.000612512	72.4506	P	0.00049077	69.3887	P	0.000761638	148.998	P	0.00049077	133.853	P	0.00049077	128.429	P	0.00049077	TRUE	TRUE	TRUE	TRUE	TRUE	170.716	309.046	68.9683	137.093	0.403995	-2.47528
246670	Obp57a	1626586_at	1172.68	P	0.00049077	928.049	P	0.00049077	1063.99	P	0.00049077	124.58	P	0.00049077	158.498	P	0.000612512	117.587	P	0.00049077	883.155	P	0.00049077	646.93	P	0.00049077	792.458	P	0.00049077	51.1275	P	0.00049077	61.5196	P	0.000612512	63.9793	P	0.00049077	TRUE	TRUE	TRUE	TRUE	TRUE	1054.91	133.555	774.181	58.8755	0.733884	-1.36261
38561	CG11357	1632063_s_at	60.455	P	0.000761638	54.8586	P	0.00094359	77.4734	P	0.000612512	96.189	P	0.000612512	97.8723	P	0.00049077	93.7766	P	0.00049077	30.5926	P	0.00260662	37.6431	P	0.00116472	28.1295	P	0.00656392	39.182	P	0.00094359	43.5564	P	0.00175518	43.9825	P	0.00175518	TRUE	TRUE	TRUE	TRUE	TRUE	64.2623	95.946	32.1217	42.2403	0.499853	-2.00059
37163	Cyp12b2	1630170_at	47.6165	P	0.00116472	51.7258	P	0.00315926	41.4524	P	0.00260662	60.5434	P	0.000761638	59.0197	P	0.000612512	50.6097	P	0.00116472	60.8596	P	0.00116472	35.1602	P	0.00315926	53.4282	P	0.00143241	25.5845	P	0.00094359	25.9654	P	0.000761638	22.9316	P	0.000612512	TRUE	TRUE	TRUE	TRUE	TRUE	46.9316	56.7243	49.816	24.8272	1.06146	1.06146
33961	Nha1	1633268_s_at	360.032	P	0.000612512	277.46	P	0.000612512	310.13	P	0.000612512	46.836	P	0.000612512	53.4345	P	0.000612512	45.5099	P	0.000612512	309.458	P	0.00049077	245.94	P	0.00049077	308.574	P	0.00049077	18.0597	P	0.00049077	20.0421	P	0.000761638	25.6955	P	0.00116472	TRUE	TRUE	TRUE	TRUE	TRUE	315.874	48.5935	287.991	21.2658	0.911726	-1.09682
31529	CG6067	1623298_at	756.163	P	0.00049077	695.802	P	0.00049077	607.597	P	0.00049077	119.634	P	0.00175518	138.777	P	0.00143241	100.919	P	0.00214285	573.019	P	0.00049077	431.897	P	0.00049077	563.912	P	0.00049077	50.8998	P	0.00550396	49.0952	P	0.00315926	57.1838	P	0.0109718	TRUE	TRUE	TRUE	TRUE	TRUE	686.521	119.777	522.943	52.393	0.761729	-1.3128
34775	CG18507	1638724_at	184.668	P	0.00094359	142.341	P	0.000612512	141.805	P	0.000761638	39.95	P	0.000761638	58.0171	P	0.00049077	52.6208	P	0.00049077	68.76	P	0.00143241	47.62	P	0.00094359	71.8206	P	0.00116472	21.2734	P	0.00049077	24.0605	P	0.00049077	19.9424	P	0.000489353	TRUE	TRUE	TRUE	TRUE	TRUE	156.271	50.1959	62.7335	21.7588	0.40144	-2.49104
42958	Saf-B	1641284_a_at	147.292	P	0.00049077	117.137	P	0.000761638	113.951	P	0.00049077	178.46	P	0.000612512	186.528	P	0.00049077	181.766	P	0.00049077	56.6647	P	0.00049077	63.7835	P	0.00049077	52.5286	P	0.00094359	73.0886	P	0.000761638	77.6897	P	0.000612512	85.5831	P	0.00094359	TRUE	TRUE	TRUE	TRUE	TRUE	126.127	182.251	57.6589	78.7871	0.457152	-2.18746
43563	Mgat2	1633061_at	52.665	P	0.00550396	46.0392	P	0.00550396	47.5995	P	0.0151637	34.814	P	0.00782677	44.8134	P	0.00928336	39.7143	P	0.00550396	24.2464	A	0.150145	22.3746	M	0.0547106	28.6729	A	0.070073	20.3146	P	0.0421419	14.7714	M	0.0620214	16.2224	A	0.0789057	TRUE	TRUE	FALSE	FALSE	FALSE	48.7679	39.7805	25.098	17.1028	0.514641	-1.9431
44750	Ady43A	1641062_at	31.8575	P	0.00459071	46.0142	P	0.00550396	49.3025	P	0.00550396	44.2346	P	0.00459071	36.1839	P	0.00175518	42.2783	P	0.00094359	25.492	P	0.0109718	14.0474	P	0.0239949	9.3606	A	0.216313	16.134	P	0.00782677	19.279	P	0.0151637	16.9981	P	0.00550396	TRUE	TRUE	FALSE	TRUE	FALSE	42.3914	40.8989	16.3	17.4704	0.384513	-2.60069
36937	CG11395	1638669_at	163.823	P	0.00049077	128.106	P	0.00049077	126.855	P	0.00049077	445.049	P	0.00049077	479.296	P	0.00049077	316.49	P	0.00049077	1.73258	A	0.462489	28.495	P	0.00049077	34.5929	P	0.00380775	220.973	P	0.00049077	170.183	P	0.00049077	138.113	P	0.00049077	TRUE	TRUE	FALSE	TRUE	FALSE	139.595	413.611	21.6068	176.423	0.154782	-6.46068
33350	CG18317	1625651_at	119.244	A	0.0789057	91.0729	A	0.150145	98.417	A	0.0789057	100.274	P	0.000612512	78.0104	P	0.000612512	71.7934	P	0.000612512	46.2901	A	0.198363	38.277	A	0.0990615	57.0951	A	0.0990615	29.4169	P	0.00143241	32.4371	P	0.00175518	44.8003	P	0.00175518	FALSE	TRUE	FALSE	TRUE	FALSE	102.911	83.3593	47.2208	35.5514	0.458849	-2.17936
48422	CG5707	1634630_at	214.854	P	0.00116472	209.665	P	0.00143241	165.351	P	0.00094359	210.831	P	0.00116472	211.852	P	0.00049077	193.456	P	0.00049077	136.429	P	0.00315926	121.503	P	0.00175518	147.361	P	0.00175518	81.7682	P	0.00214285	90.3932	P	0.00459071	90.5907	P	0.00657518	TRUE	TRUE	TRUE	TRUE	TRUE	196.623	205.38	135.098	87.584	0.687088	-1.45542
261616	CG31778	1636682_at	44.0043	P	0.00260662	31.4606	P	0.00657518	36.5443	P	0.00782677	97.9955	P	0.00049077	111.078	P	0.00049077	85.767	P	0.00049077	17.6011	A	0.070073	15.6303	P	0.00928336	17.0057	P	0.0239949	43.7247	P	0.00049077	46.0024	P	0.000612512	35.8879	P	0.00049077	TRUE	TRUE	FALSE	TRUE	FALSE	37.3364	98.2803	16.7457	41.8717	0.448509	-2.22961
35424	CG31619	1640204_at	12.3647	P	0.00657518	10.9782	P	0.0277665	23.5669	P	0.0129214	26.8209	P	0.00049077	23.0152	P	0.00049077	27.4008	P	0.000612512	11.4872	P	0.0239949	10.8859	P	0.036797	12.9618	P	0.00214285	12.6279	P	0.00116472	9.2086	P	0.00116472	11.0614	P	0.0151637	TRUE	TRUE	TRUE	TRUE	TRUE	15.6366	25.7456	11.7783	10.9659	0.753256	-1.32757
40085	CG10424	1631127_at	106.147	P	0.00094359	123.633	P	0.000761638	121.172	P	0.00094359	189.504	P	0.00094359	183.031	P	0.000612512	178.16	P	0.000761638	48.8573	P	0.00116472	62.5934	P	0.00175518	55.0356	P	0.00143241	84.5836	P	0.00116472	78.2588	P	0.00214285	71.2473	P	0.00315926	TRUE	TRUE	TRUE	TRUE	TRUE	116.984	183.565	55.4954	78.0299	0.474386	-2.10799
31641	CG4586	1640002_at	33.1373	A	0.165268	30.4499	A	0.235169	54.6478	P	0.0277665	207.321	P	0.00260662	188.204	P	0.00094359	187.237	P	0.00049077	22.3328	A	0.135974	35.3283	P	0.036797	18.6043	A	0.275462	81.0339	P	0.00928336	95.1208	P	0.00657518	71.2647	P	0.0206634	FALSE	TRUE	FALSE	TRUE	FALSE	39.4117	194.254	25.4218	82.4731	0.645032	-1.55031
---	---	1637622_s_at	2.2606	A	0.275462	5.79212	A	0.0990615	4.5555	P	0.0239949	9.52846	P	0.0109718	9.03965	P	0.0206634	7.16309	P	0.0277665	7.09015	A	0.088557	4.92975	M	0.0547106	5.52566	M	0.0547106	2.86144	A	0.135974	3.46302	P	0.0480575	4.59432	A	0.0990615	FALSE	TRUE	FALSE	FALSE	FALSE	4.20274	8.57706	5.84852	3.6396	1.3916	1.3916
32183	Ten-a	1623755_at	31.1511	P	0.00116472	23.9799	P	0.00381521	24.7565	P	0.0021381	10.8165	P	0.0480985	12.2936	P	0.00315926	9.18828	P	0.00116472	7.02954	A	0.388782	3.99137	A	0.198363	6.68177	A	0.318883	4.8	A	0.0789057	3.46177	A	0.150085	5.41871	A	0.198363	TRUE	TRUE	FALSE	FALSE	FALSE	26.6292	10.7661	5.90089	4.56016	0.221595	-4.51274
38195	CG13928	1637150_at	53.3997	P	0.0129214	42.8118	P	0.00657518	33.755	P	0.0109718	22.0496	P	0.00381521	16.2393	P	0.0177097	14.5419	P	0.0480985	6.09199	A	0.388782	6.2133	A	0.462489	8.29953	A	0.413046	5.59972	A	0.254847	5.88843	P	0.0129214	10.8569	A	0.150145	TRUE	TRUE	FALSE	FALSE	FALSE	43.3222	17.6103	6.86827	7.44835	0.15854	-6.30758
50433	Peritrophin-15a	1636622_at	5628.28	P	0.00049077	6021.19	P	0.00049077	5193.63	P	0.00049077	19.595	P	0.0151637	27.3189	P	0.0021381	16.3107	A	0.088557	5748.3	P	0.00049077	3821.33	P	0.00049077	5833.69	P	0.00049077	108.611	P	0.0109718	36.4267	P	0.0206634	80.8637	P	0.0177324	TRUE	FALSE	TRUE	TRUE	FALSE	5614.37	21.0749	5134.44	75.3006	0.914518	-1.09347
40873	CG10050	1640965_at	21.4706	A	0.110449	24.2975	A	0.0990615	24.9654	A	0.150145	45.8225	P	0.00094359	53.7116	P	0.000761638	45.7823	P	0.000612512	3.17907	A	0.783687	12.4824	A	0.122747	4.23167	A	0.635054	23.0688	P	0.00175518	17.3198	P	0.00214285	20.9451	P	0.00315926	FALSE	TRUE	FALSE	TRUE	FALSE	23.5778	48.4388	6.63106	20.4445	0.281241	-3.55567
31596	pigs	1626090_at	86.29	P	0.000761638	71.4824	P	0.00116472	80.1422	P	0.00143241	33.4177	P	0.00550396	48.7548	P	0.00260662	46.7876	P	0.00782677	17.7334	P	0.00260108	18.8102	P	0.0129214	14.9132	P	0.00782677	18.7069	P	0.0177324	18.8634	P	0.0277665	16.7719	P	0.0177324	TRUE	TRUE	TRUE	TRUE	TRUE	79.3048	42.9867	17.1523	18.1141	0.216283	-4.62358
33635	CG16857	1624256_at	23.7733	A	0.235169	19.1973	A	0.275462	19.7629	A	0.275462	34.7372	P	0.0151637	37.3816	P	0.0151637	33.9867	P	0.00657518	8.09995	A	0.703191	10.163	A	0.437646	7.05287	A	0.745153	17.5491	A	0.070073	12.4906	A	0.198363	14.555	A	0.150145	FALSE	TRUE	FALSE	FALSE	FALSE	20.9112	35.3685	8.43861	14.8649	0.403546	-2.47803
---	---	1638708_s_at	57.6217	P	0.00315926	37.7266	P	0.00381521	40.1051	P	0.00214285	58.2782	P	0.00214285	58.5941	P	0.00094359	53.3917	P	0.00094359	20.2902	A	0.088557	19.6762	P	0.0206634	18.7359	M	0.0547106	19.9481	P	0.0129214	21.5795	P	0.00928336	29.8914	P	0.00550396	TRUE	TRUE	FALSE	TRUE	FALSE	45.1512	56.7547	19.5674	23.8063	0.433376	-2.30746
246530	CG30287 /// CG34166	1635548_s_at	617.915	P	0.000612512	689.274	P	0.00049077	844.929	P	0.00049077	1368.91	P	0.00049077	1766.28	P	0.00049077	1346.12	P	0.00049077	52.076	P	0.00260662	108.946	P	0.00049077	153.383	P	0.000761638	674.116	P	0.00049077	657.518	P	0.00049077	540.798	P	0.00049077	TRUE	TRUE	TRUE	TRUE	TRUE	717.373	1493.77	104.802	624.144	0.146091	-6.84503
38657	vn	1634520_at	14.0329	P	0.00260108	6.94968	P	0.00656392	13.3894	P	0.00381521	12.1432	P	0.00657518	7.81941	P	0.00116472	7.53198	P	0.00094359	4.96855	P	0.0480985	4.62922	P	0.0480985	6.19573	A	0.216313	5.45198	P	0.0129214	2.68263	A	0.296809	3.31785	M	0.0547106	TRUE	TRUE	FALSE	FALSE	FALSE	11.4573	9.16486	5.2645	3.81749	0.459488	-2.17634
41282	CG31278	1633190_at	98.8057	P	0.00260662	117.463	P	0.00116472	105.647	P	0.00175518	151.097	P	0.00116472	139.468	P	0.00049077	154.352	P	0.000612512	43.2989	P	0.0151637	36.4271	P	0.0109718	37.1358	P	0.0129214	56.7393	P	0.00214285	61.075	P	0.00094359	66.6594	P	0.00143241	TRUE	TRUE	TRUE	TRUE	TRUE	107.305	148.306	38.9539	61.4912	0.36302	-2.75467
38098	Gr61a	1626255_at	8.70935	A	0.070073	9.51591	A	0.088557	10.5292	P	0.0421037	33.428	P	0.00116472	19.0676	P	0.00175518	21.726	P	0.00143241	1.41175	A	0.537511	6.13625	M	0.0547106	5.0317	A	0.275462	6.2819	P	0.0421419	13.0191	P	0.00782677	11.4423	P	0.00657518	FALSE	TRUE	FALSE	TRUE	FALSE	9.58481	24.7405	4.19323	10.2478	0.437487	-2.28578
39577	CG13482	1636798_at	2517.24	P	0.00049077	2759.78	P	0.00049077	1998.06	P	0.00049077	8.4855	A	0.34162	21.6543	M	0.0620214	11.3067	A	0.122747	2997.95	P	0.00049077	1922.22	P	0.00049077	3451.17	P	0.00049077	50.1489	P	0.00459071	22.899	P	0.0277665	32.4232	P	0.0206634	TRUE	FALSE	TRUE	TRUE	FALSE	2425.03	13.8155	2790.45	35.157	1.15069	1.15069
---	---	1637867_at	24.8108	P	0.00315926	28.4094	P	0.00214285	39.5144	P	0.00214285	25.9902	P	0.00049077	39.7823	P	0.00214285	35.3267	P	0.00049077	5.55771	A	0.198363	6.8075	P	0.036797	0.345622	A	0.611244	11.7236	P	0.00782677	14.4252	P	0.00550396	15.6466	P	0.00381521	TRUE	TRUE	FALSE	TRUE	FALSE	30.9115	33.6997	4.23694	13.9318	0.137067	-7.29571
37534	CG11275	1637513_at	115.964	P	0.00094359	105.809	P	0.00116472	102.231	P	0.000761638	85.168	P	0.000612512	75.111	P	0.000612512	78.6753	P	0.000612512	86.5513	P	0.00143241	62.7684	P	0.00143241	93.2642	P	0.00094359	28.9045	P	0.00315926	39.8843	P	0.00175518	29.3692	P	0.00381521	TRUE	TRUE	TRUE	TRUE	TRUE	108.002	79.6514	80.8613	32.7193	0.748704	-1.33564
41829	Spn88Eb	1636946_at	30.0849	P	0.00116472	33.1192	P	0.000612512	33.0954	P	0.000612512	31.8853	P	0.00315926	36.373	P	0.000612512	36.8766	P	0.000761638	29.9633	P	0.00175518	43.5474	P	0.00094359	38.9537	P	0.00175518	140.538	P	0.000612512	73.9965	P	0.000612512	44.3807	P	0.00094359	TRUE	TRUE	TRUE	TRUE	TRUE	32.0998	35.0449	37.4881	86.3051	1.16786	1.16786
35023	CG31781	1637394_s_at	14.8102	A	0.165268	12.5598	A	0.216313	10.5328	A	0.296809	64.9514	P	0.00094359	62.5266	P	0.000761638	61.828	P	0.00094359	2.17045	A	0.364945	0.911508	A	0.462489	3.06431	A	0.635054	29.2583	P	0.00657518	19.3684	P	0.0151637	28.9237	P	0.00657518	FALSE	TRUE	FALSE	TRUE	FALSE	12.6342	63.102	2.04876	25.8501	0.162159	-6.16678
35634	Cyp9b1	1639495_at	126.905	P	0.000612512	147.237	P	0.000612512	117.177	P	0.000761638	39.5138	P	0.00049077	39.7766	P	0.00049077	26.5986	P	0.00049077	77.5315	P	0.000610806	62.1161	P	0.00049077	83.0472	P	0.00049077	18.3754	P	0.000612512	11.8225	P	0.0109718	13.0179	P	0.00143241	TRUE	TRUE	TRUE	TRUE	TRUE	130.44	35.2963	74.2316	14.4053	0.569088	-1.7572
35523	mle	1629507_a_at	79.8905	P	0.00049077	61.4682	P	0.000612512	77.9019	P	0.00049077	141.882	P	0.00049077	117.716	P	0.00049077	113.737	P	0.00049077	29.3934	P	0.000761638	34.5348	P	0.00049077	25.4625	P	0.00049077	58.3767	P	0.00049077	44.1291	P	0.00049077	48.8687	P	0.00049077	TRUE	TRUE	TRUE	TRUE	TRUE	73.0869	124.445	29.7969	50.4582	0.407691	-2.45284
33656	CG15443	1636352_at	88.3815	P	0.000761638	94.9956	P	0.00214285	93.6791	P	0.00094359	170.597	P	0.00116472	145.902	P	0.000612512	143.607	P	0.000761638	28.8116	P	0.036797	38.3055	P	0.00459071	38.434	P	0.00928336	68.6153	P	0.00143241	60.8019	P	0.00094359	56.7133	P	0.00094359	TRUE	TRUE	TRUE	TRUE	TRUE	92.3521	153.369	35.1837	62.0435	0.380974	-2.62485
31594	Apc7	1631407_a_at	46.3739	P	0.00459071	106.037	P	0.00143241	111.002	P	0.00143241	448.14	P	0.000612512	394.411	P	0.00049077	414.326	P	0.00049077	42.2757	P	0.00315926	77.7912	P	0.00381521	40.5218	P	0.00315926	160.851	P	0.00175518	171.726	P	0.00214285	169.911	P	0.00260662	TRUE	TRUE	TRUE	TRUE	TRUE	87.8044	418.959	53.5296	167.496	0.609646	-1.6403
35292	pr	1637036_s_at	266.256	P	0.00049077	235.097	P	0.00049077	246.485	P	0.00049077	323.756	P	0.00049077	344.941	P	0.00049077	334.973	P	0.00049077	124.186	P	0.00049077	134.11	P	0.00049077	134.621	P	0.00049077	138.751	P	0.00049077	126.662	P	0.00049077	134.171	P	0.00049077	TRUE	TRUE	TRUE	TRUE	TRUE	249.279	334.557	130.972	133.195	0.525405	-1.9033
317954	dro4	1628617_at	167.96	P	0.00049077	136.255	P	0.00049077	131.832	P	0.00049077	867.272	P	0.00049077	836.591	P	0.00049077	694.327	P	0.00049077	88.027	P	0.00094359	52.9089	P	0.00214285	56.8671	P	0.00175518	332.297	P	0.00049077	295.669	P	0.00049077	324.228	P	0.00049077	TRUE	TRUE	TRUE	TRUE	TRUE	145.349	799.396	65.9343	317.398	0.453627	-2.20446
35023	CG31781	1623117_at	54.1356	P	0.00049077	43.1973	P	0.00049077	39.7385	P	0.00049077	140.027	P	0.000612512	193.405	P	0.000612512	140.472	P	0.000612512	31.531	P	0.00094359	21.7361	P	0.00657518	32.5029	P	0.00049077	62.1058	P	0.00175518	59.2707	P	0.00094359	66.6612	P	0.00143241	TRUE	TRUE	TRUE	TRUE	TRUE	45.6905	157.968	28.59	62.6792	0.625732	-1.59813
---	---	1626966_s_at	23.5873	P	0.00116472	15.4864	P	0.00315282	25.8578	P	0.00175114	13.4323	P	0.00260662	26.9708	P	0.00094359	18.357	P	0.000761638	2.83835	A	0.254899	4.34991	A	0.181343	0.627867	A	0.724538	10.002	P	0.00926888	6.2106	P	0.00550396	6.99746	P	0.0320196	TRUE	TRUE	FALSE	TRUE	FALSE	21.6438	19.5867	2.60538	7.73667	0.120375	-8.30737
35282	CG10680	1638675_at	412.77	P	0.000761638	302.817	P	0.00049077	337.724	P	0.000612512	767.8	P	0.00049077	956.178	P	0.00049077	729.596	P	0.00049077	91.1942	P	0.00928336	125.721	P	0.00049077	171.299	P	0.00214285	417.776	P	0.00049077	312.948	P	0.00049077	235.556	P	0.00049077	TRUE	TRUE	TRUE	TRUE	TRUE	351.104	817.858	129.405	322.093	0.368566	-2.71322
3346239	CG33514	1637346_at	579.828	P	0.00049077	542.03	P	0.00049077	467.932	P	0.00049077	2.50153	A	0.437646	6.2104	P	0.0109718	4.19727	P	0.0367615	577.02	P	0.000612512	405.786	P	0.000612512	527.748	P	0.000612512	14.7087	P	0.00214285	7.288	P	0.0277665	8.75587	P	0.0177324	TRUE	FALSE	TRUE	TRUE	FALSE	529.93	4.30307	503.518	10.2509	0.950159	-1.05245
8674073	CG42554	1634518_at	52.6649	P	0.0109718	63.7037	P	0.00928336	62.34	P	0.00550396	98.1649	P	0.00116472	123.921	P	0.000612512	113.153	P	0.000761638	10.5215	A	0.275462	33.5969	P	0.00782677	10.8337	A	0.235169	48.5789	P	0.00550396	41.4241	P	0.00214285	40.767	P	0.0129214	TRUE	TRUE	FALSE	TRUE	FALSE	59.5695	111.746	18.3174	43.59	0.307496	-3.25208
2768686	CG33494	1629181_at	169.336	P	0.00049077	119.737	P	0.00049077	119.841	P	0.00049077	298.424	P	0.00049077	332.631	P	0.00049077	285.826	P	0.00049077	28.0461	P	0.00143241	53.3797	P	0.00049077	42.1125	P	0.00116472	147.38	P	0.00049077	100.354	P	0.00049077	109.472	P	0.00049077	TRUE	TRUE	TRUE	TRUE	TRUE	136.305	305.627	41.1794	119.069	0.302113	-3.31002
34801	CG7953	1637403_at	6665.51	P	0.00049077	6016.72	P	0.00049077	4254.93	P	0.00049077	29.6064	P	0.000612512	25.2759	P	0.00094359	18.7944	P	0.000761638	8988.99	P	0.00049077	6864.88	P	0.00049077	9430.96	P	0.00049077	848.603	P	0.00049077	50.8293	P	0.000612512	135.502	P	0.00049077	TRUE	TRUE	TRUE	TRUE	TRUE	5645.72	24.5589	8428.27	344.978	1.49286	1.49286
40381	Est-Q	1624895_at	511.156	P	0.00049077	523.533	P	0.00049077	464.881	P	0.00049077	43.5962	P	0.00049077	47.9248	P	0.00049077	27.8702	P	0.00049077	313.558	P	0.00049077	187.119	P	0.00049077	328.415	P	0.00049077	17.0908	P	0.000761638	17.5395	P	0.000761638	11.6977	P	0.00049077	TRUE	TRUE	TRUE	TRUE	TRUE	499.857	39.7971	276.364	15.4427	0.552886	-1.80869
39409	GRHRII	1629066_at	23.9863	P	0.000612512	7.66136	A	0.070073	21.0847	P	0.00260662	84.8542	P	0.00094359	79.7516	P	0.00049077	63.407	P	0.000612512	28.4295	P	0.00550396	13.8478	P	0.0177324	19.2245	P	0.0151433	20.8444	P	0.00381521	29.175	P	0.00116472	38.3914	P	0.00094359	FALSE	TRUE	TRUE	TRUE	FALSE	17.5774	76.0043	20.5006	29.4703	1.1663	1.1663
35789	Obp44a	1639597_at	21.5452	A	0.150145	49.0479	A	0.0789057	83.5441	P	0.0421419	156.557	P	0.00657518	153.238	P	0.00260662	137.342	P	0.00459071	7.59573	A	0.537511	32.9107	M	0.0620214	10.7528	A	0.296809	60.6421	P	0.0177324	53.9134	P	0.0277665	58.6135	P	0.0151433	FALSE	TRUE	FALSE	TRUE	FALSE	51.3791	149.046	17.0864	57.723	0.332556	-3.00701
36471	CG4716 /// DsimGD10957	1628963_at	1455.44	P	0.00049077	1252.51	P	0.00049077	1213.2	P	0.00049077	2300.04	P	0.00049077	2461.62	P	0.00049077	2212.74	P	0.00049077	51.7774	P	0.0109718	212.813	P	0.00049077	281.812	P	0.000612512	1076.09	P	0.00049077	957.263	P	0.00049077	662.471	P	0.00049077	TRUE	TRUE	TRUE	TRUE	TRUE	1307.05	2324.8	182.134	898.608	0.139347	-7.17631
44324	Dms	1640440_at	63.3445	P	0.00214285	48.7147	P	0.00214285	44.0013	P	0.00928336	27.3326	P	0.00381521	25.4201	P	0.00782677	25.6345	P	0.00214285	106.506	P	0.00094359	28.9321	P	0.00143241	86.4705	P	0.00143241	7.41855	A	0.0789057	7.86052	P	0.0421419	14.9864	P	0.0206634	TRUE	TRUE	TRUE	FALSE	FALSE	52.0201	26.1291	73.9695	10.0885	1.42194	1.42194
41132	CG9362	1624580_at	65.3091	P	0.00459071	66.7449	P	0.00381521	72.1963	P	0.00381521	95.4163	P	0.00049077	105.629	P	0.000612512	103.521	P	0.00049077	20.2277	P	0.0480985	31.2638	P	0.0109392	26.5419	P	0.0421419	34.3587	P	0.000761638	40.1469	P	0.00116472	41.8467	P	0.00143241	TRUE	TRUE	TRUE	TRUE	TRUE	68.0834	101.522	26.0112	38.7841	0.382048	-2.61747
42106	CG5840	1631266_a_at	150.138	P	0.00049077	136.555	P	0.00175518	116.834	P	0.00049077	36.4195	P	0.00094359	34.3822	P	0.000761638	32.0009	P	0.00175518	77.6171	P	0.00049077	62.2692	P	0.000612512	110.489	P	0.000612512	14.2268	P	0.00116472	12.7413	P	0.00094359	12.151	P	0.00315926	TRUE	TRUE	TRUE	TRUE	TRUE	134.509	34.2675	83.4585	13.0397	0.620469	-1.61168
34390	CG4995	1627658_s_at	25.2976	P	0.0206634	16.4201	A	0.135974	13.9354	P	0.0480985	26.0512	P	0.00381521	31.5048	P	0.00260662	23.8426	P	0.00214285	10.1822	A	0.275462	3.73371	A	0.437646	12.8733	A	0.216256	15.269	M	0.0620214	13.8402	P	0.0206634	1.80691	A	0.413046	FALSE	TRUE	FALSE	FALSE	FALSE	18.5511	27.1329	8.92973	10.3054	0.48136	-2.07745
33894	CG42369	1631604_at	136.758	P	0.00143241	116.7	P	0.00143241	108.427	P	0.00260662	269.777	P	0.00116472	284.759	P	0.00116472	259.596	P	0.00116472	17.1246	A	0.254899	24.1158	A	0.070073	24.7145	A	0.088557	107.759	P	0.00315926	107.988	P	0.00260662	93.0555	P	0.00315926	TRUE	TRUE	FALSE	TRUE	FALSE	120.628	271.377	21.985	102.934	0.182254	-5.48684
35086	CG17681	1633142_at	25.0198	P	0.00116472	38.9058	P	0.000612512	29.773	P	0.00214285	32.8621	P	0.00175518	31.8015	P	0.00094359	31.2546	P	0.000761638	107.036	P	0.000761638	64.147	P	0.00094359	101.178	P	0.00049077	14.145	P	0.00550396	8.99842	P	0.00214285	13.0697	P	0.0177324	TRUE	TRUE	TRUE	TRUE	TRUE	31.2329	31.9728	90.787	12.071	2.90678	2.90678
41330	CG4757	1638021_at	514.666	P	0.000612512	411.004	P	0.00049077	541.703	P	0.00049077	80.1893	P	0.00049077	155.858	P	0.00049077	77.5341	P	0.000612512	538.52	P	0.00049077	996.28	P	0.00049077	794.597	P	0.00049077	1756	P	0.00049077	462.098	P	0.00049077	310.757	P	0.00049077	TRUE	TRUE	TRUE	TRUE	TRUE	489.125	104.527	776.466	842.951	1.58746	1.58746
35398	Hr39	1630002_s_at	81.6672	P	0.00049077	67.573	P	0.000612512	63.6344	P	0.00049077	26.2539	P	0.00315926	26.4566	P	0.000612512	26.3281	P	0.00094359	28.8311	P	0.00049077	16.6932	P	0.00094359	16.5472	P	0.00782677	10.1765	P	0.00315926	8.95655	P	0.00459071	10.5735	P	0.00381521	TRUE	TRUE	TRUE	TRUE	TRUE	70.9582	26.3462	20.6905	9.90217	0.291588	-3.4295
33595	CG2816	1636605_at	21.2064	P	0.00175518	18.2341	P	0.00214285	27.1001	P	0.0151637	22.7125	P	0.0277364	20.7114	P	0.00928336	17.7825	P	0.00782677	20.0974	P	0.0151637	9.71578	P	0.0421419	14.0433	P	0.0129214	6.38625	A	0.165268	10.4751	P	0.036797	6.07977	A	0.070073	TRUE	TRUE	TRUE	FALSE	FALSE	22.1802	20.4021	14.6188	7.64704	0.659095	-1.51723
40443	CG7470	1637154_at	595.788	P	0.00094359	594.517	P	0.00116472	517.241	P	0.00094359	345.511	P	0.00175518	338.075	P	0.00260662	250.36	P	0.00214285	694.555	P	0.00094359	577.626	P	0.000761638	807.604	P	0.00094359	141.307	P	0.0109718	108.355	P	0.00782677	99.7337	P	0.0109718	TRUE	TRUE	TRUE	TRUE	TRUE	569.182	311.316	693.262	116.465	1.218	1.218
319020	CG31909	1638603_at	13.2225	P	0.0129214	12.9683	A	0.088557	18.2868	P	0.0480985	10.6388	P	0.0151637	9.32466	P	0.00381521	8.62449	P	0.0151637	1.51571	A	0.65838	9.14504	A	0.070073	7.11685	A	0.216313	4.58974	A	0.110449	1.88573	A	0.413046	4.20234	A	0.165268	FALSE	TRUE	FALSE	FALSE	FALSE	14.8258	9.52932	5.92587	3.55927	0.399698	-2.50189
34221	CG13101	1636168_s_at	40.5313	P	0.00214285	75.2605	P	0.00094359	67.9468	P	0.00094359	83.7781	P	0.000612512	86.1959	P	0.000761638	88.4429	P	0.000612512	49.4407	P	0.00049077	34.9582	P	0.00049077	58.569	P	0.00143241	31.7836	P	0.000761638	33.8784	P	0.00094359	30.311	P	0.000761638	TRUE	TRUE	TRUE	TRUE	TRUE	61.2462	86.139	47.6559	31.991	0.778104	-1.28517
37184	DptB	1638235_at	1681.12	P	0.00116472	452.393	P	0.00315926	852.19	P	0.00116472	308.546	P	0.00260662	771.933	P	0.00049077	628.965	P	0.000612512	225.32	P	0.00550396	1418.51	P	0.00049077	532.354	P	0.00143241	2240.17	P	0.00049077	1526.99	P	0.00049077	861.588	P	0.00049077	TRUE	TRUE	TRUE	TRUE	TRUE	995.236	569.815	725.393	1542.92	0.728865	-1.372
326120	HdacX	1638048_at	21.3139	P	0.00315926	19.1271	P	0.0129214	19.3396	P	0.00315926	19.9714	P	0.00214285	16.2853	P	0.00175518	22.2141	P	0.00143241	8.43967	M	0.0547106	5.34197	A	0.181343	10.4195	P	0.0109718	9.63846	A	0.122747	5.35796	A	0.0789057	6.63915	A	0.070073	TRUE	TRUE	FALSE	FALSE	FALSE	19.9269	19.4903	8.06704	7.21186	0.404832	-2.47016
39005	CG5804	1638246_at	7771.58	P	0.00049077	7968.65	P	0.00049077	5797.32	P	0.00049077	25.4006	P	0.0239949	33.7717	P	0.0206634	31.917	P	0.0177324	8633.4	P	0.00049077	6420.91	P	0.00049077	9191.53	P	0.00049077	502.265	P	0.00049077	55.9439	P	0.00782677	121.934	P	0.00381521	TRUE	TRUE	TRUE	TRUE	TRUE	7179.18	30.3631	8081.95	226.714	1.12575	1.12575
40118	CG9451	1636526_at	136.63	P	0.00260662	93.7949	P	0.00315926	101.679	P	0.00214285	126.976	P	0.00175518	132.005	P	0.00214285	127.671	P	0.00143241	67.5751	P	0.0109718	60.6533	P	0.00550396	66.0893	P	0.00381521	55.9807	P	0.00550396	46.8973	P	0.00459071	40.1771	P	0.0206634	TRUE	TRUE	TRUE	TRUE	TRUE	110.701	128.884	64.7725	47.6851	0.58511	-1.70908
37781	TBPH	1638268_at	24.5866	P	0.00381521	8.9037	P	0.0129214	18.3458	P	0.00175518	0.601727	A	0.43763	2.87351	A	0.216313	6.71531	P	0.0421419	8.33229	P	0.0480985	14.3745	P	0.00315926	10.5067	P	0.0239949	6.07422	P	0.0320196	9.06692	P	0.036797	9.72709	P	0.0480985	TRUE	FALSE	TRUE	TRUE	FALSE	17.2787	3.39685	11.0712	8.28941	0.640742	-1.56069
42203	PKD	1640486_s_at	82.031	P	0.0129214	53.6449	P	0.00657518	69.165	P	0.0109718	46.4496	P	0.00143241	46.8326	P	0.00049077	28.0942	P	0.00049077	28.1973	P	0.0177324	25.0643	P	0.0177324	40.2177	P	0.0109718	17.8452	P	0.0129214	13.7536	P	0.00459071	12.6634	P	0.00657518	TRUE	TRUE	TRUE	TRUE	TRUE	68.2803	40.4588	31.1598	14.7541	0.456351	-2.1913
37552	CG11206	1625011_at	25.3177	P	0.00049077	21.8217	P	0.00094359	21.5138	P	0.00049077	53.177	P	0.00049077	39.1293	P	0.000612512	42.5781	P	0.000761638	11.2324	P	0.0129214	11.94	P	0.00782677	9.95392	P	0.0277665	16.778	P	0.00143241	14.0488	P	0.00459071	18.2693	P	0.00459071	TRUE	TRUE	TRUE	TRUE	TRUE	22.8844	44.9615	11.0421	16.3654	0.482518	-2.07246
33825	CG9044	1628438_at	111.493	P	0.00049077	84.2639	P	0.00049077	85.8445	P	0.00049077	144.602	P	0.00049077	158.797	P	0.00049077	154.398	P	0.00049077	33.6329	P	0.00049077	57.1009	P	0.00049077	43.8291	P	0.00049077	56.7011	P	0.00049077	57.0297	P	0.00049077	52.5011	P	0.00049077	TRUE	TRUE	TRUE	TRUE	TRUE	93.8673	152.599	44.8543	55.4106	0.477848	-2.09272
36410	CG12374 /// DsecCG12374	1638361_at	9112.06	P	0.00049077	9853.3	P	0.00049077	6772.98	P	0.00049077	1422	P	0.000612512	3007.93	P	0.00049077	1481.05	P	0.000612512	9795.89	P	0.00049077	7311.93	P	0.00049077	11173.3	P	0.00049077	658.418	P	0.000612512	972.29	P	0.000612512	1104.37	P	0.000612512	TRUE	TRUE	TRUE	TRUE	TRUE	8579.45	1970.32	9427.05	911.693	1.09879	1.09879
---	---	1623327_at	218.651	P	0.00049077	201.81	P	0.00049077	210.35	P	0.00049077	418.766	P	0.00049077	478.909	P	0.00049077	401.84	P	0.00049077	132.213	P	0.00049077	130.548	P	0.00049077	142.401	P	0.00049077	193.119	P	0.00049077	158.983	P	0.00049077	118.514	P	0.00049077	TRUE	TRUE	TRUE	TRUE	TRUE	210.27	433.171	135.054	156.872	0.642288	-1.55693
36176	metro	1633935_at	56.3417	P	0.00094359	44.3561	P	0.00049077	48.9393	P	0.00094359	82.6036	P	0.000612512	72.5734	P	0.00049077	74.0478	P	0.000612512	17.8433	P	0.0151637	17.0192	P	0.00116472	17.4753	P	0.00315926	28.4594	P	0.00094359	28.044	P	0.000612512	25.7752	P	0.000612512	TRUE	TRUE	TRUE	TRUE	TRUE	49.879	76.4083	17.4459	27.4262	0.349765	-2.85906
31464	CG3239	1639642_a_at	45.9721	P	0.00782677	41.0247	P	0.0320196	40.6858	P	0.0129214	90.8192	P	0.000761638	105.903	P	0.00049077	73.7757	P	0.000612512	5.77335	A	0.165268	8.87182	A	0.135974	12.5749	A	0.135974	36.5736	P	0.000612512	36.0964	P	0.00175518	23.6954	P	0.00657518	TRUE	TRUE	FALSE	TRUE	FALSE	42.5609	90.1662	9.07335	32.1218	0.213185	-4.69075
38311	Cyp4d20	1625338_at	21.2249	P	0.0421419	7.95075	A	0.254899	11.2237	A	0.0990615	63.0277	P	0.00260662	68.4653	P	0.00381521	52.4799	P	0.00657518	19.248	M	0.0620214	12.8914	P	0.0480985	12.6378	A	0.165268	24.5551	P	0.00657518	21.9523	P	0.0151637	18.495	P	0.0177324	FALSE	TRUE	FALSE	TRUE	FALSE	13.4665	61.3243	14.9257	21.6675	1.10836	1.10836
38888	CG8209	1625389_at	179.293	P	0.00928336	176.641	P	0.00928336	178.102	P	0.00928336	241.01	P	0.00781398	251.023	P	0.00782677	262.398	P	0.00550396	42.173	M	0.0620214	48.6937	P	0.0129214	49.8815	M	0.0547106	86.7271	P	0.00928336	86.4881	P	0.00782677	92.4471	P	0.0109718	TRUE	TRUE	FALSE	TRUE	FALSE	178.012	251.477	46.9161	88.5541	0.263556	-3.79426
37131	Pepck	1633599_a_at	989.755	P	0.00049077	894.075	P	0.00049077	750.628	P	0.00049077	1520.36	P	0.00049077	1513.29	P	0.00049077	1019.79	P	0.00049077	478.446	P	0.00049077	333.355	P	0.00049077	685.432	P	0.00049077	526.611	P	0.00049077	400.633	P	0.00049077	488.784	P	0.00049077	TRUE	TRUE	TRUE	TRUE	TRUE	878.152	1351.15	499.078	472.009	0.568327	-1.75955
31402	CG3009	1627406_at	12.258	P	0.00175518	8.9192	P	0.00459071	4.78143	P	0.0320196	15.0083	P	0.00380775	8.34695	P	0.00381521	14.3091	P	0.00049077	6.96663	A	0.0789057	5.7241	P	0.0239949	6.20259	P	0.0151637	4.90987	P	0.00780119	3.12791	A	0.165268	5.05002	A	0.110449	TRUE	TRUE	FALSE	FALSE	FALSE	8.65288	12.5548	6.29777	4.3626	0.727824	-1.37396
---	---	1639142_s_at	81.6062	P	0.00049077	107.366	P	0.00049077	117.154	P	0.00049077	276.331	P	0.00049077	228.356	P	0.00049077	262.962	P	0.00049077	29.2751	P	0.00459071	45.6223	P	0.00049077	34.6458	P	0.00928336	90.3286	P	0.00049077	79.6178	P	0.00049077	96.3727	P	0.00049077	TRUE	TRUE	TRUE	TRUE	TRUE	102.042	255.883	36.5144	88.773	0.357837	-2.79457
32816	CG6106	1628793_at	12.0737	P	0.0177324	11.2968	A	0.088557	13.4116	P	0.00928336	30.8706	P	0.00928336	25.0811	P	0.00459071	26.1452	P	0.00315926	12.9626	P	0.0277665	5.61248	M	0.0547106	9.57408	A	0.216313	8.89079	P	0.0109718	10.8809	P	0.0129214	8.5064	P	0.0239949	FALSE	TRUE	FALSE	TRUE	FALSE	12.2607	27.3656	9.38304	9.42601	0.765293	-1.30669
38842	CG8539 /// DsimCG8539	1628226_at	40.7716	P	0.00550396	45.9623	P	0.000612512	41.1658	P	0.000612512	94.025	P	0.00094359	97.8854	P	0.000612512	83.6498	P	0.000612512	31.8336	P	0.00175518	29.4441	P	0.00143241	30.1244	P	0.00381521	31.573	P	0.00143241	30.0938	P	0.00260662	31.6881	P	0.00175518	TRUE	TRUE	TRUE	TRUE	TRUE	42.6332	91.8534	30.4674	31.1183	0.714639	-1.39931
43038	bam	1634336_at	36.8845	P	0.00094359	75.9545	P	0.000612512	75.7627	P	0.00049077	312.201	P	0.00049077	345.988	P	0.00049077	334.201	P	0.00049077	30.3174	P	0.00143241	78.4367	P	0.00094359	42.1048	P	0.00214285	117.297	P	0.00049077	116.011	P	0.00049077	101.643	P	0.00049077	TRUE	TRUE	TRUE	TRUE	TRUE	62.8672	330.797	50.2863	111.651	0.799881	-1.25019
43844	Sox102F	1636331_at	16.6331	P	0.0206634	15.8392	P	0.00260662	10.4847	P	0.00260662	29.9318	P	0.00049077	43.5669	P	0.00049077	33.4689	P	0.00049077	5.16164	A	0.413046	5.90553	A	0.110449	3.04085	A	0.413046	13.4473	P	0.000612512	11.5345	P	0.00094359	11.1053	P	0.00381521	TRUE	TRUE	FALSE	TRUE	FALSE	14.319	35.6559	4.70267	12.029	0.328422	-3.04486
192528	CG31381	1628813_at	13.7132	P	0.00260662	22.9506	P	0.00928336	25.1882	P	0.00175518	56.9246	P	0.00049077	49.0091	P	0.00049077	56.6253	P	0.00049077	3.15471	A	0.318883	12.6889	P	0.00260662	6.50526	A	0.388782	20.474	P	0.00094359	15.7252	P	0.00049077	18.5671	P	0.000761638	TRUE	TRUE	FALSE	TRUE	FALSE	20.6173	54.1863	7.44961	18.2554	0.361328	-2.76757
43777	CG31999	1625972_at	123.676	P	0.00049077	97.219	P	0.00049077	116.96	P	0.00049077	94.4795	P	0.00049077	101.667	P	0.00049077	100.7	P	0.00049077	109.56	P	0.00049077	77.3747	P	0.00049077	112.878	P	0.00049077	33.3165	P	0.00049077	31.3657	P	0.00049077	35.2478	P	0.00049077	TRUE	TRUE	TRUE	TRUE	TRUE	112.618	98.9491	99.9375	33.31	0.887399	-1.12689
39992	CG5506 /// DsimCG5506	1638991_at	4304.59	P	0.00049077	4441.25	P	0.00049077	3235.55	P	0.00049077	50.4723	P	0.00049077	43.1127	P	0.00049077	36.0331	P	0.00049077	6503.72	P	0.00049077	4930.42	P	0.00049077	6609.97	P	0.00049077	167.413	P	0.00049077	81.6496	P	0.000612512	68.9629	P	0.00049077	TRUE	TRUE	TRUE	TRUE	TRUE	3993.8	43.206	6014.7	106.008	1.50601	1.50601
35587	Cyp6a2	1626401_at	262.233	P	0.00049077	254.556	P	0.00049077	224.183	P	0.00049077	66.466	P	0.00049077	97.1008	P	0.00049077	59.8038	P	0.000612512	118.37	P	0.00116472	106.43	P	0.00049077	117.645	P	0.00049077	23.4468	P	0.00928336	28.5562	P	0.00143241	22.683	P	0.0109718	TRUE	TRUE	TRUE	TRUE	TRUE	246.991	74.4569	114.148	24.8953	0.462156	-2.16377
34055	CG7203	1628235_at	21.6157	A	0.150145	28.5773	P	0.0239949	40.8228	P	0.00928336	154.956	P	0.00049077	110.645	P	0.00049077	139.544	P	0.00049077	17.389	P	0.0480985	14.804	M	0.0547106	10.1163	A	0.216313	39.1439	P	0.000761638	46.8914	P	0.00049077	49.3037	P	0.000612512	FALSE	TRUE	FALSE	TRUE	FALSE	30.3386	135.049	14.1031	45.113	0.464856	-2.1512
41057	CG9837	1639101_at	21.2454	P	0.00175518	24.864	P	0.00214285	13.4403	P	0.00458212	5.39942	A	0.0990615	14.7193	P	0.00143241	20.0636	P	0.00260662	8.62655	A	0.216313	8.97173	P	0.0151637	12.2143	A	0.070073	21.696	P	0.000612512	32.3675	P	0.000761638	26.681	P	0.00094359	TRUE	FALSE	FALSE	TRUE	FALSE	19.8499	13.3941	9.93753	26.9148	0.500634	-1.99747
45268	cathD	1631493_at	2210.65	P	0.00049077	2202.71	P	0.00049077	2094.24	P	0.00049077	1266.86	P	0.00049077	1320.04	P	0.00049077	1301.07	P	0.00049077	918.207	P	0.00049077	656.967	P	0.00049077	883.282	P	0.00049077	433.629	P	0.00049077	420.007	P	0.00049077	439.518	P	0.00049077	TRUE	TRUE	TRUE	TRUE	TRUE	2169.2	1295.99	819.485	431.051	0.377782	-2.64703
---	---	1638504_s_at	23.6152	P	0.00381521	22.21	P	0.00260108	16.7427	P	0.00116472	18.3658	P	0.0109718	17.6739	P	0.00459071	12.7543	P	0.00116472	11.1657	A	0.070073	11.8928	P	0.00260662	12.1454	P	0.0177097	6.43362	P	0.0421419	6.96017	A	0.135915	2.82057	A	0.413046	TRUE	TRUE	FALSE	FALSE	FALSE	20.856	16.2647	11.7346	5.40479	0.56265	-1.7773
36424	sug	1624195_at	555.599	P	0.00049077	410.761	P	0.00049077	345.196	P	0.00049077	72.8789	P	0.00143241	69.2524	P	0.000612512	65.1511	P	0.000612512	95.6055	P	0.000612512	57.6749	P	0.00049077	98.8354	P	0.00049077	23.2186	P	0.00143241	25.1564	P	0.00315926	19.8842	P	0.00315926	TRUE	TRUE	TRUE	TRUE	TRUE	437.185	69.0941	84.0386	22.7531	0.192226	-5.2022
33515	CG17219	1634796_at	76.7413	P	0.00094359	72.8403	P	0.00116472	71.1368	P	0.00094359	58.7644	P	0.00049077	77.2554	P	0.00049077	98.01	P	0.00049077	32.0915	P	0.00459071	35.2394	P	0.00260662	30.8995	P	0.00214285	27.2899	P	0.0129214	20.2653	P	0.00657518	27.6958	P	0.00550396	TRUE	TRUE	TRUE	TRUE	TRUE	73.5728	78.0099	32.7435	25.0836	0.445049	-2.24694
42743	cnc	1633379_s_at	1490.12	P	0.00116472	1306.98	P	0.00175518	1187.05	P	0.00315926	605.4	P	0.00381521	579.621	P	0.00260662	422.807	P	0.00143241	1055.94	P	0.00550396	483.926	P	0.00143241	638.833	P	0.00116472	178.261	P	0.00143241	148.871	P	0.00143241	189.122	P	0.00143241	TRUE	TRUE	TRUE	TRUE	TRUE	1328.05	535.943	726.233	172.085	0.546841	-1.82869
31915	CG32698	1628885_at	9.48537	A	0.198363	13.6135	P	0.0277665	7.59861	A	0.110449	17.3426	P	0.0206634	19.563	P	0.00550396	16.2657	P	0.0177324	0.939452	A	0.413024	2.77258	A	0.34162	3.79597	A	0.34162	5.76449	A	0.275462	6.32661	A	0.122747	4.93782	A	0.122747	FALSE	TRUE	FALSE	FALSE	FALSE	10.2325	17.7238	2.50267	5.67631	0.244581	-4.08863
36082	CG12910	1636009_at	182.706	P	0.000612512	189.578	P	0.000612512	152.227	P	0.000612512	33.3588	P	0.0109718	41.1675	P	0.00214285	34.3344	P	0.000761638	284.878	P	0.000612512	191.601	P	0.00049077	268.111	P	0.000612512	12.4852	A	0.0789057	13.5561	A	0.0885037	8.76386	A	0.216313	TRUE	TRUE	TRUE	FALSE	FALSE	174.837	36.2869	248.197	11.6017	1.41959	1.41959
32038	CG15203	1632772_at	24.7971	P	0.00928336	25.1886	A	0.070073	14.9608	A	0.110449	41.0147	P	0.00260108	46.4318	P	0.00315926	34.7427	P	0.0109718	0.731488	A	0.989028	1.84468	A	0.724587	7.36288	A	0.437646	11.1761	A	0.165268	15.6975	A	0.070073	12.1557	A	0.235169	FALSE	TRUE	FALSE	FALSE	FALSE	21.6488	40.7298	3.31302	13.0097	0.153034	-6.53448
38120	CG13912	1623126_at	148.163	P	0.00049077	126.406	P	0.00049077	121.098	P	0.00049077	161.031	P	0.00116472	178.823	P	0.00143241	172.76	P	0.000761638	24.2472	P	0.00928336	21.0103	P	0.0177324	34.3457	P	0.00315926	55.9542	P	0.0177324	55.7648	P	0.0320196	51.7808	P	0.0320196	TRUE	TRUE	TRUE	TRUE	TRUE	131.889	170.871	26.5344	54.4999	0.201187	-4.97049
33642	Tps1	1639415_at	1071.16	P	0.000612512	937.38	P	0.000612512	928.07	P	0.000612512	1249.13	P	0.00049077	1329.23	P	0.00049077	1046.63	P	0.00049077	719.71	P	0.000761638	536.047	P	0.000612512	669.159	P	0.000612512	387.3	P	0.000612512	443.334	P	0.00049077	313.294	P	0.000612512	TRUE	TRUE	TRUE	TRUE	TRUE	978.869	1208.33	641.639	381.31	0.65549	-1.52558
43648	Npc2g	1627595_at	382.587	P	0.00315926	354.268	P	0.00315926	390.341	P	0.00381521	533.144	P	0.00094359	646.712	P	0.000761638	424.105	P	0.00116472	31.9598	A	0.0990062	55.0323	A	0.070073	111.003	P	0.0480985	137.565	P	0.00381521	191.356	P	0.00381521	176.623	P	0.00459071	TRUE	TRUE	FALSE	TRUE	FALSE	375.732	534.654	65.9982	168.514	0.175653	-5.69306
31031	CG42248	1630880_at	18.3259	A	0.364945	4.48465	A	0.586955	23.6955	A	0.254899	71.1508	P	0.00782677	60.5252	P	0.00928336	54.3052	P	0.00214285	18.0181	A	0.388782	14.4776	A	0.216313	13.7108	A	0.48748	23.5745	P	0.0480985	19.5024	A	0.088557	14.0403	A	0.122747	FALSE	TRUE	FALSE	FALSE	FALSE	15.502	61.9937	15.4022	19.0391	0.993557	-1.00648
41178	unc-115	1635725_a_at	752.895	P	0.00049077	618.166	P	0.000612512	688.647	P	0.00049077	178.519	P	0.00049077	196.654	P	0.000612512	209.381	P	0.00049077	349.507	P	0.00049077	250.876	P	0.00094359	344.399	P	0.00116472	64.8823	P	0.00175518	57.2809	P	0.00094359	57.2563	P	0.00116472	TRUE	TRUE	TRUE	TRUE	TRUE	686.569	194.851	314.927	59.8065	0.458697	-2.18009
37663	CG3085	1627537_at	34.2997	M	0.0620214	33.2689	A	0.165268	24.3742	A	0.275462	56.2589	P	0.0109718	53.9168	P	0.0109718	56.2026	P	0.00782677	1.94568	A	0.724538	11.565	A	0.275462	15.5507	A	0.296809	15.4287	A	0.150145	17.6164	A	0.181343	17.9652	A	0.070073	FALSE	TRUE	FALSE	FALSE	FALSE	30.6476	55.4594	9.68713	17.0034	0.316081	-3.16374
42859	CG13607	1636170_at	44.6443	P	0.00928336	38.3528	P	0.0177324	33.1805	P	0.00459071	56.1638	P	0.00049077	65.5243	P	0.00049077	53.9488	P	0.00116472	20.5003	A	0.122747	16.7183	P	0.0177324	12.7206	A	0.122747	19.5416	P	0.0239949	20.3239	P	0.0151637	13.8687	A	0.110449	TRUE	TRUE	FALSE	FALSE	FALSE	38.7259	58.5456	16.6464	17.9114	0.429852	-2.32638
40468	laza	1635757_at	49.7069	P	0.00094359	72.9846	P	0.00049077	48.6357	P	0.00049077	42.4248	P	0.00094359	39.1577	P	0.000489353	46.7834	P	0.00049077	66.9514	P	0.00049077	49.962	P	0.00049077	94.9788	P	0.00049077	13.3149	P	0.00260662	12.5015	P	0.00550396	13.4192	P	0.00315926	TRUE	TRUE	TRUE	TRUE	TRUE	57.1091	42.7886	70.6307	13.0785	1.23677	1.23677
35067	CG6870	1629324_at	49.8112	P	0.00049077	57.8426	P	0.00049077	50.1269	P	0.00094359	128.168	P	0.00049077	109.826	P	0.00049077	100.603	P	0.00049077	0.886665	A	0.724538	5.39149	A	0.388756	21.4101	P	0.0320196	30.8161	P	0.0129214	42.2774	P	0.00550396	30.2596	P	0.00459071	TRUE	TRUE	FALSE	TRUE	FALSE	52.5936	112.865	9.22943	34.451	0.175486	-5.69846
31393	CG12179	1637361_a_at	29.1564	P	0.0239949	17.4692	P	0.00550396	17.7289	P	0.00175518	76.547	P	0.00143241	69.5536	P	0.00143241	94.3855	P	0.00175518	9.36311	P	0.0320196	14.3756	M	0.0547106	12.11	M	0.0547106	26.5956	P	0.00550396	23.5901	P	0.0129214	23.2166	P	0.00143241	TRUE	TRUE	FALSE	TRUE	FALSE	21.4515	80.162	11.9496	24.4674	0.55705	-1.79517
8674098	CanA-14F	1623931_s_at	6.01634	A	0.122747	4.26684	A	0.388782	6.35066	A	0.181343	23.8559	P	0.0480985	23.9684	P	0.00459071	17.3833	P	0.00928336	5.03026	A	0.437646	8.02251	A	0.275462	3.98961	A	0.65838	7.40169	A	0.110449	4.81951	A	0.254899	7.24532	A	0.216313	FALSE	TRUE	FALSE	FALSE	FALSE	5.54461	21.7359	5.68079	6.48884	1.02456	1.02456
246487	CG30154	1640217_at	81.0899	P	0.00381521	87.4585	P	0.00459071	92.4229	P	0.00381521	67.538	P	0.00315926	45.0414	P	0.00459071	44.2302	P	0.00381521	48.571	P	0.00657518	53.1594	P	0.00657518	65.925	P	0.00928336	21.7898	P	0.0320196	12.1029	A	0.070073	12.7819	A	0.135974	TRUE	TRUE	TRUE	FALSE	FALSE	86.9904	52.2699	55.8851	15.5582	0.642429	-1.55659
32821	Tsf1	1639442_a_at	95.6901	P	0.00459071	68.6921	P	0.00550396	78.2093	P	0.00550396	112.14	P	0.00381521	211.76	P	0.00094359	94.8839	P	0.00214285	88.0326	P	0.00116472	193.536	P	0.00049077	144.703	P	0.00049077	644.006	P	0.00049077	306.778	P	0.000761638	347.556	P	0.00116472	TRUE	TRUE	TRUE	TRUE	TRUE	80.8638	139.595	142.091	432.78	1.75716	1.75716
37059	CG10912	1639454_at	3494.96	P	0.00049077	3852.77	P	0.00049077	3015.39	P	0.00049077	26.6831	P	0.036797	29.2715	P	0.0129214	24.1916	P	0.0177324	5547.61	P	0.00049077	4160.49	P	0.00049077	6221.88	P	0.00049077	94.2304	P	0.00381521	39.1262	P	0.0109718	69.9362	P	0.0109718	TRUE	TRUE	TRUE	TRUE	TRUE	3454.37	26.7154	5309.99	67.7643	1.53718	1.53718
31782	CG12116 /// DsecCG12116	1635987_at	457.44	P	0.00094359	412.573	P	0.00143241	452.675	P	0.000612512	1189.65	P	0.00094359	1127.1	P	0.000612512	1106.01	P	0.000612512	26.0787	P	0.0239949	83.3988	P	0.00260662	58.5814	P	0.00928336	408.189	P	0.000612512	368.806	P	0.00049077	241.657	P	0.00049077	TRUE	TRUE	TRUE	TRUE	TRUE	440.896	1140.92	56.0196	339.551	0.127059	-7.87038
33467	aph-1	1633763_at	194.526	P	0.000761638	171.687	P	0.000612512	197.827	P	0.000612512	278.486	P	0.00049077	262.981	P	0.00049077	299.12	P	0.00049077	62.7301	P	0.00381521	85.2635	P	0.00175518	66.3191	P	0.00459071	77.9084	P	0.00049077	82.0529	P	0.000612512	89.4597	P	0.00143241	TRUE	TRUE	TRUE	TRUE	TRUE	188.013	280.196	71.4376	83.1403	0.37996	-2.63186
39522	Spt20	1637009_at	7.42685	A	0.296809	15.9158	P	0.0421419	7.76654	A	0.34162	31.3611	P	0.00459071	17.2777	P	0.00550396	23.1934	P	0.00175518	1.25386	A	0.635054	1.84694	A	0.487477	9.19085	A	0.235169	7.72677	M	0.0547106	4.63997	A	0.235169	8.90888	A	0.070073	FALSE	TRUE	FALSE	FALSE	FALSE	10.3697	23.944	4.09721	7.09188	0.395113	-2.53092
41875	CG14868	1625817_at	31.2595	P	0.0109718	32.7527	P	0.0151637	29.491	P	0.0177324	21.1496	P	0.00143241	21.2885	P	0.00094359	24.5045	P	0.00214285	13.4114	A	0.0789057	13.6112	P	0.0206634	13.7255	P	0.0129214	8.09597	M	0.0620214	6.26161	A	0.150145	5.37109	A	0.0789057	TRUE	TRUE	FALSE	FALSE	FALSE	31.1677	22.3142	13.5827	6.57622	0.435794	-2.29466
33964	Rat1	1632904_at	85.6571	P	0.00049077	64.1477	P	0.000612512	61.74	P	0.00094359	163.894	P	0.00094359	175.953	P	0.000612512	168.274	P	0.000761638	17.3337	P	0.00459071	23.7785	P	0.00049077	20.3065	P	0.00381521	53.983	P	0.00143241	41.0359	P	0.00094359	52.236	P	0.000612512	TRUE	TRUE	TRUE	TRUE	TRUE	70.5149	169.374	20.4729	49.0849	0.290335	-3.4443
246656	CG30503 /// kappaB-Ras	1636217_at	138.899	P	0.00049077	105.938	P	0.00049077	102.216	P	0.000612512	242.916	P	0.00049077	261.128	P	0.00049077	228.087	P	0.00049077	38.1533	P	0.00094359	40.1506	P	0.00049077	52.4856	P	0.000761638	80.4826	P	0.00049077	66.1192	P	0.000612512	63.0442	P	0.00049077	TRUE	TRUE	TRUE	TRUE	TRUE	115.684	244.044	43.5965	69.882	0.376858	-2.65352
53511	Ugt36Bc	1641191_s_at	684.408	P	0.00049077	724.456	P	0.00049077	671.33	P	0.00049077	40.7036	P	0.00459071	40.3594	P	0.00116472	26.9246	P	0.00143241	88.0444	P	0.00381521	55.3154	P	0.00657518	74.9305	P	0.00381521	10.3641	A	0.181343	10.3063	M	0.0547106	10.2425	A	0.235169	TRUE	TRUE	TRUE	FALSE	FALSE	693.398	35.9959	72.7634	10.3043	0.104937	-9.52949
33474	daw	1626766_s_at	159.963	P	0.00049077	151.57	P	0.00049077	127.978	P	0.00049077	100.447	P	0.00049077	83.7809	P	0.00049077	89.0283	P	0.00049077	25.2517	P	0.0109718	16.9565	P	0.00381521	23.9882	P	0.0177097	29.0649	P	0.00049077	22.9788	P	0.00094359	25.4463	P	0.00214285	TRUE	TRUE	TRUE	TRUE	TRUE	146.503	91.0855	22.0654	25.83	0.150614	-6.6395
37276	CG16898	1625053_at	646.938	P	0.00049077	633.859	P	0.00049077	787.164	P	0.00049077	128.748	P	0.00049077	129.932	P	0.00049077	93.5604	P	0.00049077	338.489	P	0.00049077	210.649	P	0.00049077	333.918	P	0.00049077	34.4017	P	0.00049077	27.7983	P	0.00049077	37.5513	P	0.00049077	TRUE	TRUE	TRUE	TRUE	TRUE	689.32	117.414	294.352	33.2504	0.427018	-2.34182
40908	alpha-Est2	1633196_at	96.9572	P	0.00049077	80.1102	P	0.000612512	85.677	P	0.000612512	222.807	P	0.00049077	219.676	P	0.00049077	182.815	P	0.00049077	6.53581	A	0.318883	11.8608	P	0.0480985	23.9567	P	0.0109718	64.3719	P	0.00049077	64.9981	P	0.00049077	46.3285	P	0.00049077	TRUE	TRUE	FALSE	TRUE	FALSE	87.5815	208.433	14.1178	58.5662	0.161196	-6.20363
42586	CG6439	1629745_at	244.755	P	0.00049077	230.201	P	0.00049077	248.856	P	0.00049077	268.327	P	0.00049077	307.856	P	0.00049077	279.877	P	0.00049077	64.708	P	0.00116472	57.8239	P	0.00094359	57.8352	P	0.000761638	71.474	P	0.000612512	82.5356	P	0.00049077	83.305	P	0.000612512	TRUE	TRUE	TRUE	TRUE	TRUE	241.271	285.353	60.1224	79.1048	0.24919	-4.013
46194	Spn	1633021_s_at	124.316	P	0.00049077	116.496	P	0.000761638	112.586	P	0.00049077	248.795	P	0.00049077	261.399	P	0.00049077	286.683	P	0.00049077	61.0761	P	0.00214285	47.0329	P	0.000761638	66.028	P	0.00214285	62.5361	P	0.00049077	74.8071	P	0.00049077	83.2805	P	0.00049077	TRUE	TRUE	TRUE	TRUE	TRUE	117.799	265.626	58.0457	73.5412	0.49275	-2.02943
34719	CG9426	1626888_at	75.1625	P	0.00049077	88.9897	P	0.00094359	87.6318	P	0.00049077	195.666	P	0.00049077	239.514	P	0.00049077	221.477	P	0.00049077	38.4119	P	0.0277665	35.9282	P	0.00381521	24.6301	P	0.00315926	59.816	P	0.00315926	70.4601	P	0.00143241	50.3145	P	0.00260662	TRUE	TRUE	TRUE	TRUE	TRUE	83.928	218.886	32.9901	60.1969	0.393076	-2.54404
35766	Odc1	1635318_at	157.7	P	0.000761638	128.005	P	0.00175518	97.4527	P	0.00094359	233.837	P	0.000761638	236.208	P	0.000761638	228.077	P	0.000612512	15.0279	A	0.562354	26.1336	P	0.0129214	45.422	P	0.0239949	63.8815	P	0.00143241	80.05	P	0.00116472	46.6658	P	0.00657518	TRUE	TRUE	FALSE	TRUE	FALSE	127.719	232.707	28.8612	63.5324	0.225973	-4.4253
---	---	1639896_at	26.3537	P	0.000761638	49.4532	P	0.00049077	33.1375	P	0.00049077	56.44	P	0.00049077	45.3852	P	0.00049077	23.0463	P	0.00049077	3.10263	A	0.364945	44.4035	P	0.00049077	46.0886	P	0.00049077	99.5539	P	0.00049077	90.2751	P	0.00049077	60.5363	P	0.00049077	TRUE	TRUE	FALSE	TRUE	FALSE	36.3148	41.6238	31.1983	83.4551	0.859106	-1.164
35735	phr	1630728_a_at	94.7598	P	0.00049077	82.6677	P	0.00049077	93.8884	P	0.00049077	196.304	P	0.00049077	191.475	P	0.00049077	213.831	P	0.00049077	12.7571	P	0.0206634	31.4979	P	0.000761638	11.0358	P	0.0239949	54.5804	P	0.00049077	58.4823	P	0.00049077	48.6908	P	0.000612512	TRUE	TRUE	TRUE	TRUE	TRUE	90.4386	200.537	18.4303	53.9178	0.203788	-4.90707
40708	CG1236 /// DsimCG1236	1631755_at	68.1989	P	0.00094359	79.9658	P	0.00214285	77.1448	P	0.00175518	167.415	P	0.000612512	175.541	P	0.000612512	192.464	P	0.00049077	16.6438	P	0.0320196	27.9352	P	0.00315926	19.3925	M	0.0620214	48.1524	P	0.00094359	55.5436	P	0.000761638	40.0184	P	0.00094359	TRUE	TRUE	FALSE	TRUE	FALSE	75.1032	178.473	21.3238	47.9048	0.283927	-3.52203
42883	CG13609	1627127_at	14.2046	M	0.0547106	19.3217	P	0.0480985	18.0443	P	0.00928336	71.5442	P	0.00315926	64.1742	P	0.00094359	70.9313	P	0.00116472	13.0737	P	0.0277665	15.4531	P	0.0421419	8.98269	P	0.0421037	17.3078	P	0.0109718	21.5039	P	0.00550396	16.2917	P	0.0277665	FALSE	TRUE	TRUE	TRUE	FALSE	17.1902	68.8832	12.5031	18.3678	0.727342	-1.37487
34088	CG7227	1634702_at	40.298	P	0.00315926	55.4638	P	0.00381521	40.0164	P	0.0109718	41.4952	P	0.00116472	40.3541	P	0.00260662	34.4619	P	0.00214285	8.63764	A	0.275413	9.67189	A	0.135974	13.9443	A	0.165268	9.67777	P	0.036797	10.625	P	0.0421419	9.89912	P	0.0421419	TRUE	TRUE	FALSE	TRUE	FALSE	45.2594	38.7704	10.7513	10.0673	0.237548	-4.20968
31328	Ilp7	1624169_at	1.299	A	0.681117	1.24179	A	0.864085	6.41847	A	0.318883	28.6392	P	0.00175518	31.8137	P	0.00143241	20.505	P	0.00175518	4.65082	A	0.462489	5.02362	A	0.537511	0.362999	A	0.992173	4.8403	A	0.254899	7.10075	P	0.0480985	9.03959	M	0.0547106	FALSE	TRUE	FALSE	FALSE	FALSE	2.98642	26.9859	3.34581	6.99355	1.12034	1.12034
35099	ncm	1628866_at	262.863	P	0.00315926	311.215	P	0.00094359	201.211	P	0.00550396	831.723	P	0.00049077	754.126	P	0.000612512	856.406	P	0.00049077	81.5189	P	0.00928336	110.641	P	0.00459071	92.6078	P	0.00782677	179.847	P	0.00175518	213.982	P	0.00094359	222.135	P	0.00175518	TRUE	TRUE	TRUE	TRUE	TRUE	258.43	814.085	94.9226	205.321	0.367305	-2.72253
37941	Cyp9c1	1641428_at	167.864	P	0.000612512	177.064	P	0.00049077	160.124	P	0.00049077	72.5608	P	0.00049077	66.285	P	0.00049077	58.4671	P	0.00049077	104.983	P	0.00657518	77.153	P	0.00459071	98.3086	P	0.00782677	14.4462	P	0.00657518	15.1253	P	0.00260662	19.1808	P	0.00116472	TRUE	TRUE	TRUE	TRUE	TRUE	168.351	65.771	93.4816	16.2508	0.55528	-1.80089
36871	CG15617	1638207_at	1.83357	A	0.834732	1.60754	A	0.745101	0.943917	A	0.957858	66.9224	P	0.00116472	65.1436	P	0.000761638	47.3507	P	0.00143241	6.88405	A	0.724538	3.38199	A	0.635054	1.5837	A	0.834732	14.3624	A	0.110449	11.1213	P	0.0277665	17.5534	A	0.088557	FALSE	TRUE	FALSE	FALSE	FALSE	1.46168	59.8056	3.94992	14.3457	2.70232	2.70232
42860	CG6129	1634341_a_at	24.5403	P	0.00094359	24.7175	P	0.000761638	20.8385	P	0.00175518	28.1616	P	0.00094359	35.468	P	0.00049077	26.2219	P	0.00049077	10.661	A	0.0789057	10.2187	P	0.0421419	20.3949	P	0.0177324	4.23179	P	0.0177324	9.20946	P	0.0177324	8.05632	P	0.0206634	TRUE	TRUE	FALSE	TRUE	FALSE	23.3654	29.9505	13.7582	7.16586	0.588828	-1.69829
41760	Pde6	1629322_at	37.3664	P	0.00049077	43.6449	P	0.00049077	33.1771	P	0.000612512	39.9513	P	0.00175114	34.9993	P	0.00143241	28.7733	P	0.00049077	40.8295	P	0.00094359	25.9411	P	0.000489353	48.4536	P	0.000761638	10.9354	P	0.0109718	5.13816	A	0.0990615	8.7117	P	0.036797	TRUE	TRUE	TRUE	FALSE	FALSE	38.0628	34.5747	38.4081	8.26175	1.00907	1.00907
42421	CG4335	1638038_at	28.474	P	0.00049077	33.4491	P	0.00175518	35.2281	P	0.00175518	107.457	P	0.00094359	108.897	P	0.000612512	72.6638	P	0.000761638	3.32832	A	0.635054	3.37925	A	0.413046	11.7033	A	0.110449	23.401	P	0.00315926	19.1697	P	0.00116472	25.9337	P	0.00315926	TRUE	TRUE	FALSE	TRUE	FALSE	32.3837	96.3393	6.13694	22.8348	0.189507	-5.27685
36471	CG4716 /// DsimGD10957	1629046_a_at	864.807	P	0.00049077	652.04	P	0.00049077	619.666	P	0.00049077	2090.93	P	0.00049077	2152.76	P	0.00049077	1828.53	P	0.00049077	17.1872	A	0.296809	76.1474	P	0.00381521	86.7771	P	0.0129214	585.435	P	0.00049077	502.03	P	0.000612512	349.753	P	0.000612512	TRUE	TRUE	FALSE	TRUE	FALSE	712.171	2024.07	60.0372	479.073	0.0843017	-11.8622
---	---	1637275_a_at	1648.45	P	0.00094359	2834.2	P	0.000612512	2792.18	P	0.000612512	171.511	P	0.00049077	99.6041	P	0.00049077	83.4188	P	0.00049077	19.8784	P	0.0206634	16.3575	P	0.00782677	22.088	P	0.00928336	32.0501	P	0.000612512	23.6674	P	0.000761638	27.8572	P	0.00094359	TRUE	TRUE	TRUE	TRUE	TRUE	2424.94	118.178	19.4413	27.8582	0.00801723	-124.731
41759	Cyp313a1	1634662_at	0.187582	A	0.889551	2.60725	A	0.51252	3.97367	A	0.198363	95.3333	P	0.00049077	109.907	P	0.00049077	107.123	P	0.00049077	9.21977	P	0.0277665	5.6828	M	0.0620214	2.55956	A	0.537511	21.4381	P	0.00049077	27.1595	P	0.00049077	24.5234	P	0.00049077	FALSE	TRUE	FALSE	TRUE	FALSE	2.25617	104.121	5.82071	24.3736	2.57991	2.57991
318890	p24-2	1625153_at	62.9486	P	0.000761638	50.6252	P	0.00049077	43.8081	P	0.00049077	23.0455	P	0.00116472	22.0789	P	0.000761638	21.0606	P	0.00143241	2.32371	A	0.48748	7.04836	A	0.0789057	12.0804	A	0.110393	2.65132	A	0.388782	3.46665	A	0.110449	9.20283	A	0.0990615	TRUE	TRUE	FALSE	FALSE	FALSE	52.4607	22.0617	7.15083	5.10693	0.136308	-7.33631
37524	GM130	1632677_a_at	182.24	P	0.00260662	188.31	P	0.00175518	195.145	P	0.00175518	174.845	P	0.00214285	186.927	P	0.00143241	173.867	P	0.00175518	47.9539	P	0.0109718	59.1377	P	0.0129214	62.1026	P	0.0109718	39.25	P	0.0129214	37.3093	P	0.00928336	46.3581	A	0.070073	TRUE	TRUE	TRUE	FALSE	FALSE	188.565	178.547	56.3981	40.9725	0.299091	-3.34346
37652	CG9896	1625833_at	1251.35	P	0.00049077	964.822	P	0.00049077	970.269	P	0.00049077	232.037	P	0.00049077	242.906	P	0.00049077	244.051	P	0.00049077	167.157	P	0.00049077	90.7008	P	0.000612512	109.277	P	0.00049077	54.6134	P	0.00049077	55.6411	P	0.000612512	54.4331	P	0.000612512	TRUE	TRUE	TRUE	TRUE	TRUE	1062.15	239.665	122.378	54.8958	0.115218	-8.67919
43649	Npc2h	1624409_a_at	106.572	P	0.00049077	107.403	P	0.000612512	98.8844	P	0.00049077	238.756	P	0.00049077	246.502	P	0.00049077	173.986	P	0.00049077	9.95599	M	0.0620214	14.7692	M	0.0547106	25.4682	P	0.0109718	56.7079	P	0.000761638	48.0041	P	0.00049077	45.1883	P	0.00094359	TRUE	TRUE	FALSE	TRUE	FALSE	104.286	219.748	16.7311	49.9668	0.160435	-6.23307
35169	hk	1628673_at	160.565	P	0.00143241	156.669	P	0.00381521	179.465	P	0.00116472	155.623	P	0.00049077	158.345	P	0.00049077	173.589	P	0.00049077	34.692	P	0.0206634	40.0207	P	0.0177324	35.113	A	0.070073	34.7669	P	0.00094359	35.0374	P	0.00116472	39.1844	P	0.00175518	TRUE	TRUE	FALSE	TRUE	FALSE	165.566	162.519	36.6086	36.3296	0.221111	-4.52261
43749	faf	1639083_at	32.7988	P	0.0277665	17.036	M	0.0620214	21.4053	M	0.0547106	28.1535	P	0.00550396	26.4033	P	0.00260662	29.2421	P	0.000612512	11.6567	A	0.198363	8.21124	A	0.0789057	7.70143	A	0.198363	5.46448	A	0.254899	4.24224	A	0.34162	8.58876	A	0.413046	FALSE	TRUE	FALSE	FALSE	FALSE	23.7467	27.933	9.18979	6.09849	0.386992	-2.58403
37275	CG8654	1625584_at	124.09	P	0.00049077	87.9216	P	0.00049077	83.778	P	0.00049077	203.045	P	0.00049077	210.393	P	0.00049077	164.492	P	0.00049077	82.8639	P	0.00094359	61.8273	P	0.00049077	90.1148	P	0.000612512	46.0922	P	0.000612512	45.3582	P	0.000761638	34.6936	P	0.00094359	TRUE	TRUE	TRUE	TRUE	TRUE	98.5966	192.643	78.2687	42.048	0.793828	-1.25972
35543	Cyp6w1	1634143_at	291.891	P	0.00049077	217.106	P	0.00049077	296.444	P	0.00049077	457.356	P	0.00049077	676.256	P	0.00049077	435.885	P	0.00049077	56.5851	P	0.00049077	69.8131	P	0.000612512	84.0561	P	0.00049077	154.655	P	0.00049077	115.439	P	0.00049077	71.132	P	0.00049077	TRUE	TRUE	TRUE	TRUE	TRUE	268.48	523.166	70.1515	113.742	0.261291	-3.82715
40896	alpha-Est10	1626350_at	40.135	P	0.00459071	48.8282	P	0.00175518	49.367	P	0.00094359	67.4985	P	0.00049077	72.6901	P	0.00049077	77.3064	P	0.00049077	61.2253	P	0.00175518	25.7149	P	0.00175518	50.9254	P	0.00175518	15.4801	P	0.00094359	18.9631	P	0.00143241	12.8391	P	0.0054941	TRUE	TRUE	TRUE	TRUE	TRUE	46.1101	72.4983	45.9552	15.7607	0.996642	-1.00337
40037	Cyp12c1	1624953_at	193.288	P	0.000612512	166.165	P	0.000612512	155.318	P	0.000612512	111.353	P	0.00049077	106.497	P	0.00049077	105.353	P	0.00049077	241.083	P	0.000612512	177.359	P	0.000612512	264.556	P	0.000612512	29.4003	P	0.00116472	17.2861	P	0.00260662	20.9495	P	0.00459071	TRUE	TRUE	TRUE	TRUE	TRUE	171.59	107.734	227.666	22.5453	1.3268	1.3268
43481	alph	1631146_at	16.0267	P	0.00782677	19.8216	P	0.00143241	13.2943	P	0.00143241	32.5142	P	0.00049077	38.3329	P	0.00049077	33.3958	P	0.00049077	5.69119	P	0.0320196	2.47391	A	0.088557	6.27005	P	0.0109718	6.98073	P	0.0129214	7.5561	P	0.00049077	7.03853	P	0.00175518	TRUE	TRUE	FALSE	TRUE	FALSE	16.3809	34.7476	4.81172	7.19179	0.29374	-3.40437
35781	CG18316	1627116_at	127.881	P	0.00049077	129.415	P	0.00049077	140.773	P	0.00049077	217.343	P	0.00049077	192.071	P	0.00049077	194.702	P	0.00049077	61.3673	P	0.00049077	52.4496	P	0.00049077	49.4128	P	0.000612512	37.286	P	0.000612512	46.2867	P	0.000612512	40.0337	P	0.000612512	TRUE	TRUE	TRUE	TRUE	TRUE	132.689	201.372	54.4099	41.2021	0.410055	-2.4387
34890	ZnT35C	1639619_a_at	97.1639	P	0.00049077	110.03	P	0.00049077	130.263	P	0.00049077	199.529	P	0.00049077	196.341	P	0.00049077	219.874	P	0.00049077	117.626	P	0.00049077	89.2247	P	0.00049077	102.802	P	0.00049077	37.7413	P	0.00049077	36.053	P	0.00049077	49.3402	P	0.00094359	TRUE	TRUE	TRUE	TRUE	TRUE	112.486	205.248	103.217	41.0449	0.917604	-1.08979
43291	mrt	1634660_at	205.873	P	0.000612512	180.992	P	0.00049077	236.284	P	0.00049077	196.198	P	0.000761638	179.41	P	0.00049077	183.596	P	0.00049077	117.261	P	0.00143241	61.0439	P	0.00116472	120.427	P	0.00116472	36.4093	P	0.00928336	39.8524	P	0.00782677	35.1072	P	0.00550396	TRUE	TRUE	TRUE	TRUE	TRUE	207.717	186.401	99.5776	37.123	0.479392	-2.08598
33385	CG4259	1636689_at	88.5062	P	0.00049077	55.8157	P	0.000612512	70.7525	P	0.00049077	138.105	P	0.00049077	138.068	P	0.00049077	129.216	P	0.00049077	6.74143	A	0.135974	15.6595	P	0.0129214	26.2646	P	0.00260662	28.922	P	0.00049077	28.4233	P	0.000610806	21.7138	P	0.000612512	TRUE	TRUE	FALSE	TRUE	FALSE	71.6915	135.13	16.2218	26.353	0.226273	-4.41944
41616	2mit	1627258_at	15.028	P	0.0177324	12.169	A	0.0789057	13.1965	P	0.036797	21.5312	P	0.0151637	16.2742	P	0.0109718	22.0164	P	0.0129214	1.00238	A	0.764886	0.90679	A	0.51252	3.58657	A	0.364945	1.12779	A	0.745101	2.30927	A	0.413046	7.56938	A	0.110393	FALSE	TRUE	FALSE	FALSE	FALSE	13.4644	19.9406	1.83191	3.66881	0.136056	-7.34993
---	---	1640778_at	37.8415	P	0.0480985	39.0002	P	0.0151637	21.9994	P	0.0239949	12.9153	P	0.0177324	23.9502	P	0.00260662	19.4281	P	0.000761638	12.4399	A	0.413046	8.53528	A	0.165268	19.1102	A	0.198363	2.68867	A	0.437646	4.24657	A	0.51252	3.10251	A	0.437646	TRUE	TRUE	FALSE	FALSE	FALSE	32.947	18.7645	13.3618	3.34592	0.405554	-2.46576
42072	CG5246	1640355_at	1187.71	P	0.00049077	1252.97	P	0.00049077	1019.19	P	0.00049077	37.7144	P	0.00315926	28.3876	P	0.00315926	43.1642	P	0.00175518	234.381	P	0.00116472	205.438	P	0.000612512	323.545	P	0.000612512	6.93152	P	0.0480985	9.25679	P	0.0109718	3.16189	A	0.165268	TRUE	TRUE	TRUE	FALSE	FALSE	1153.29	36.422	254.455	6.45007	0.220634	-4.5324
4379892	CG34136	1626759_at	36.4098	P	0.0109718	28.26	P	0.00782677	36.5322	P	0.0177324	51.5669	P	0.00657518	60.4261	P	0.00315926	40.6556	P	0.00550396	1.8195	A	0.562354	7.82134	A	0.165268	9.26722	A	0.275462	11.1074	P	0.0367615	6.56502	M	0.0620214	9.19605	A	0.135974	TRUE	TRUE	FALSE	FALSE	FALSE	33.734	50.8829	6.30269	8.95617	0.186835	-5.35232
41117	CG8129	1637971_a_at	211.932	P	0.00782677	227.673	P	0.00381521	207.902	P	0.00657518	100.24	P	0.0109718	99.6997	P	0.00928336	63.836	P	0.0151637	28.204	A	0.198363	17.79	A	0.070073	34.919	P	0.0206634	13.5655	A	0.135974	20.2488	A	0.135974	11.3157	A	0.150145	TRUE	TRUE	FALSE	FALSE	FALSE	215.835	87.9254	26.971	15.0434	0.124961	-8.00251
246525	CG30281	1634192_at	6.54834	A	0.34162	7.26976	A	0.235114	4.85242	A	0.181343	20.3896	P	0.00143241	26.3383	P	0.00049077	18.5783	P	0.00175518	2.0655	A	0.724538	5.31123	A	0.296764	0.722828	A	0.818657	4.72098	P	0.0367615	1.32124	A	0.364945	5.07572	A	0.216313	FALSE	TRUE	FALSE	FALSE	FALSE	6.22351	21.7687	2.69985	3.70598	0.433815	-2.30513
34597	CG14934	1638508_at	23.0578	A	0.135974	21.0187	P	0.036797	26.8867	P	0.0320196	48.0133	P	0.0129214	44.7705	P	0.00782677	32.2634	P	0.00782677	21.0325	P	0.0421419	14.682	A	0.0990615	18.9271	P	0.0480985	13.8732	P	0.0277665	5.7444	A	0.254899	0.978797	A	0.364945	FALSE	TRUE	FALSE	FALSE	FALSE	23.6544	41.6824	18.2139	6.86547	0.769998	-1.29871
37392	Cht9	1631446_at	1449.79	P	0.00049077	1160.28	P	0.00049077	1262.84	P	0.00049077	27.0098	P	0.0109718	23.0215	P	0.00928336	13.0068	P	0.0277665	23.8515	A	0.165268	9.19381	A	0.296809	24.769	A	0.165268	5.96598	A	0.51252	2.94041	A	0.437646	1.2239	A	0.65838	TRUE	TRUE	FALSE	FALSE	FALSE	1290.97	21.0127	19.2714	3.37676	0.0149279	-66.9887
33615	CG15422	1640827_at	1590	P	0.000612512	1524.79	P	0.000612512	1614.11	P	0.00049077	17.0436	A	0.150145	17.1188	A	0.122747	13.9695	A	0.0990615	2175.09	P	0.00049077	1713.54	P	0.00049077	2270.49	P	0.00049077	41.5002	P	0.0109718	18.0724	P	0.0421419	37.5034	P	0.0177324	TRUE	FALSE	TRUE	TRUE	FALSE	1576.3	16.044	2053.04	32.3587	1.30244	1.30244
50205	CG16926	1625583_at	900.486	P	0.00049077	726.488	P	0.000612512	615.19	P	0.000612512	1221.32	P	0.00049077	1184.72	P	0.00049077	1024.05	P	0.00049077	13.2032	A	0.254899	65.8492	P	0.00214285	160.459	P	0.00116472	187.28	P	0.00094359	230.989	P	0.000612512	116.026	P	0.00116472	TRUE	TRUE	FALSE	TRUE	FALSE	747.388	1143.36	79.8373	178.098	0.106822	-9.36139
34791	b	1640736_at	28	P	0.00175518	17.6328	P	0.0109718	12.4826	A	0.088557	159.974	P	0.000761638	168.214	P	0.00049077	122.74	P	0.00049077	9.92876	P	0.0480985	7.71207	A	0.0789057	17.2626	P	0.036797	19.8026	P	0.00214285	23.421	P	0.00782677	25.6901	P	0.00214285	FALSE	TRUE	FALSE	TRUE	FALSE	19.3718	150.309	11.6345	22.9712	0.600589	-1.66503
33824	Gpdh	1636311_at	1798.45	P	0.00049077	1613.24	P	0.00049077	1529.25	P	0.00049077	1153.64	P	0.00049077	1374.44	P	0.00049077	1067.52	P	0.00049077	648.716	P	0.00049077	495.937	P	0.000612512	733.119	P	0.00049077	162.622	P	0.000612512	186.408	P	0.00049077	197.975	P	0.00049077	TRUE	TRUE	TRUE	TRUE	TRUE	1646.98	1198.53	625.924	182.335	0.380043	-2.63128
41821	CG3984	1638733_at	24.8448	A	0.070073	24.3651	P	0.0109718	20.8492	P	0.0320196	52.3519	P	0.00175518	47.2251	P	0.00094359	21.8788	P	0.00260662	3.5315	A	0.51252	3.18576	A	0.364945	5.04577	A	0.34162	6.35199	A	0.165268	7.52053	A	0.135974	4.20897	A	0.275462	FALSE	TRUE	FALSE	FALSE	FALSE	23.353	40.4853	3.92101	6.02716	0.167902	-5.95586
---	---	1629242_x_at	88.3859	P	0.00782677	69.642	P	0.00214285	63.9767	P	0.00260662	60.7815	P	0.00381521	76.2796	P	0.00381521	99.9034	P	0.00657518	92.2307	P	0.00214285	76.5988	P	0.00116472	84.1064	P	0.00175518	16.9292	M	0.0547106	10.0053	P	0.0320196	6.69457	P	0.0480985	TRUE	TRUE	TRUE	FALSE	FALSE	74.0016	78.9882	84.312	11.2097	1.13933	1.13933
38486	CG14990 /// DsecCG14990	1628332_at	24.664	P	0.00550396	25.1213	P	0.00657518	22.9124	P	0.00657518	28.4183	P	0.000612512	43.0588	P	0.00049077	27.5909	P	0.00049077	3.29778	A	0.462489	5.31418	A	0.296809	8.21279	A	0.413046	5.0261	A	0.165268	7.61706	A	0.070073	0.59197	A	0.783687	TRUE	TRUE	FALSE	FALSE	FALSE	24.2326	33.0227	5.60825	4.41171	0.231434	-4.32088
33942	GRHR	1635442_a_at	63.0507	P	0.000612512	35.5997	P	0.00175518	54.7627	P	0.000761638	132.698	P	0.00049077	146.719	P	0.00049077	115.636	P	0.00049077	2.78643	A	0.181343	9.09161	P	0.00928336	7.85887	P	0.0480985	18.6957	P	0.000761638	20.5546	P	0.00116472	10.6923	P	0.00143241	TRUE	TRUE	FALSE	TRUE	FALSE	51.1377	131.684	6.57897	16.6475	0.128652	-7.7729
40335	CG42337	1626529_at	5.08925	A	0.198363	3.65815	A	0.562354	4.27778	A	0.388782	19.0177	P	0.0177324	15.513	P	0.0109718	15.898	P	0.0277665	2.48377	A	0.437646	0.180596	A	0.929927	7.738	A	0.150145	0.848119	A	0.681117	2.7974	A	0.437646	2.63615	A	0.437646	FALSE	TRUE	FALSE	FALSE	FALSE	4.34173	16.8096	3.46746	2.09389	0.798635	-1.25214
33085	CG32512	1637936_at	231.971	P	0.000612512	208.556	P	0.000612512	187.368	P	0.00049077	152.91	P	0.00049077	158.022	P	0.00049077	166.547	P	0.00049077	76.2095	P	0.0109718	34.0606	P	0.000612512	57.4213	P	0.00657518	22.9102	P	0.000612512	16.7406	P	0.00143241	19.696	P	0.000612512	TRUE	TRUE	TRUE	TRUE	TRUE	209.299	159.16	55.8971	19.7823	0.267069	-3.74435
43056	CG11893	1635512_at	338.772	P	0.00049077	323.387	P	0.00049077	317.951	P	0.00049077	18.6071	P	0.00094359	20.6524	P	0.00094359	16.9354	P	0.00214285	5.39798	P	0.0480985	2.24862	A	0.437646	2.94652	A	0.198363	0.5365	A	0.65838	1.58694	A	0.275462	4.73192	A	0.216313	TRUE	TRUE	FALSE	FALSE	FALSE	326.704	18.7316	3.53104	2.28512	0.0108081	-92.5233
41820	CG6912	1630065_at	89.9528	P	0.00094359	76.9104	P	0.00116472	71.719	P	0.00049077	93.6107	P	0.00116472	81.1048	P	0.00116472	51.9969	P	0.00094359	1.77875	A	0.562354	4.98735	A	0.364945	3.03186	A	0.413046	9.23658	A	0.198363	8.32553	A	0.122747	9.93189	A	0.165268	TRUE	TRUE	FALSE	FALSE	FALSE	79.5274	75.5708	3.26599	9.16467	0.0410674	-24.3502
36009	CG1648	1634935_a_at	823.301	P	0.00049077	700.527	P	0.00049077	638.538	P	0.00049077	1458.62	P	0.00049077	1516.99	P	0.00049077	1425.08	P	0.00049077	165.639	P	0.00049077	132.942	P	0.000612512	201.318	P	0.000612512	154.92	P	0.000761638	197.788	P	0.000612512	149.779	P	0.000612512	TRUE	TRUE	TRUE	TRUE	TRUE	720.789	1466.9	166.633	167.496	0.231181	-4.32561
47905	l(2)03659	1637046_at	23.3454	A	0.088557	17.4829	A	0.0990615	28.1859	P	0.0320196	49.4331	P	0.000612512	43.4115	P	0.00049077	65.1091	P	0.00094359	9.16897	A	0.437646	11.0492	A	0.364945	5.54477	A	0.388782	7.81297	P	0.036797	4.95863	A	0.198363	4.70669	A	0.122747	FALSE	TRUE	FALSE	FALSE	FALSE	23.0047	52.6512	8.58764	5.8261	0.373299	-2.67882
41135	CG8147	1633540_at	44.6645	P	0.000612512	24.6829	P	0.00049077	27.438	P	0.00094359	16.6639	P	0.00381521	32.7549	P	0.00049077	44.4266	P	0.000761638	7.11913	A	0.150145	15.1864	P	0.00175518	0.77053	A	0.635086	3.94232	A	0.364945	3.40907	A	0.364945	2.72484	A	0.216313	TRUE	TRUE	FALSE	FALSE	FALSE	32.2618	31.2818	7.69203	3.35874	0.238425	-4.19419
39808	CG4998	1624573_at	140.848	P	0.00049077	176.215	P	0.000489353	102.776	P	0.00049077	23.6849	P	0.00049077	15.8665	P	0.00049077	23.4771	P	0.00049077	5.43482	A	0.254899	16.8133	P	0.000761638	6.49598	A	0.235169	72.386	P	0.00049077	31.7961	P	0.00116472	32.821	P	0.00049077	TRUE	TRUE	FALSE	TRUE	FALSE	139.946	21.0095	9.58136	45.6677	0.0684645	-14.6061
43715	mey	1624990_at	73.2581	P	0.00049077	34.9252	P	0.00049077	29.3505	P	0.00094359	33.5793	P	0.000612512	25.6582	P	0.000612512	23.4677	P	0.00094359	2.10723	A	0.537511	0.505334	A	0.65838	3.28395	A	0.413046	3.33833	A	0.150145	3.3063	A	0.216313	0.753948	A	0.388782	TRUE	TRUE	FALSE	FALSE	FALSE	45.8446	27.5684	1.9655	2.46619	0.0428732	-23.3246
41786	smp-30	1636973_at	84.9326	P	0.00143241	81.8553	P	0.00143241	105.149	P	0.00094359	10.6637	P	0.00381521	17.7248	P	0.00260662	9.96851	P	0.0129214	5.20228	A	0.0990062	0.667456	A	0.413046	0.567331	A	0.51252	2.2944	A	0.364914	0.52839	A	0.635054	0.456405	A	0.745101	TRUE	TRUE	FALSE	FALSE	FALSE	90.6457	12.7857	2.14569	1.09306	0.0236712	-42.2455
42367	lectin-28C /// ninaE	1634786_at	31.4454	P	0.00175518	23.4727	P	0.00550396	28.044	P	0.00657518	78.8954	P	0.00175518	95.9037	P	0.00175518	76.3124	P	0.00315926	0.41294	A	0.681117	1.62753	A	0.364945	2.97145	A	0.364914	8.65399	P	0.0177324	6.36846	P	0.0151433	5.69422	P	0.036797	TRUE	TRUE	FALSE	TRUE	FALSE	27.654	83.7038	1.67064	6.90556	0.0604122	-16.553
43786	CG2177	1626088_at	205.447	P	0.00049077	192.192	P	0.000612512	186.612	P	0.00049077	119.555	P	0.000612512	117.78	P	0.000612512	120.006	P	0.00049077	15.0771	A	0.198363	7.4387	P	0.0239949	2.95175	A	0.413046	11.7991	A	0.165268	6.53158	A	0.254899	8.96831	A	0.198363	TRUE	TRUE	FALSE	FALSE	FALSE	194.751	119.114	8.48919	9.09965	0.0435901	-22.941
41609	Hsc70-2	1636055_at	24.6215	P	0.00782677	16.8234	P	0.0109718	22.4821	P	0.00928336	25.4148	P	0.00782677	23.8621	P	0.0109718	29.5257	P	0.00094359	1.65569	A	0.818657	0.920272	A	0.937979	5.12068	A	0.801637	0.78893	A	0.818657	0.562212	A	0.921094	4.5047	A	0.437646	TRUE	TRUE	FALSE	FALSE	FALSE	21.309	26.2675	2.56555	1.95195	0.120397	-8.30584
318970	CG31832	1630260_at	36.9278	P	0.00094359	19.4546	P	0.00260662	21.4615	P	0.00381521	73.7095	P	0.00049077	92.7592	P	0.00049077	68.2207	P	0.00049077	5.55165	A	0.318883	8.46174	A	0.0789057	2.74257	A	0.681117	4.51975	P	0.0421419	5.21769	A	0.150145	5.15704	A	0.088557	TRUE	TRUE	FALSE	FALSE	FALSE	25.948	78.2298	5.58532	4.96483	0.215251	-4.64575
31154	Edem1	1637602_at	71.52	P	0.000612512	66.6069	P	0.00143241	73.5272	P	0.00049077	96.9094	P	0.00049077	104.165	P	0.000612512	90.6285	P	0.00049077	0.585804	A	0.801637	5.58426	A	0.150145	0.498161	A	0.53752	8.01887	A	0.165268	3.56543	A	0.165268	6.59558	A	0.110449	TRUE	TRUE	FALSE	FALSE	FALSE	70.5514	97.2342	2.22274	6.05996	0.0315053	-31.7407
---	---	1625050_s_at	64.3422	P	0.00049077	58.1221	P	0.00049077	54.1302	P	0.00094359	45.4738	P	0.00143241	43.7071	P	0.00049077	49.3267	P	0.000612512	2.22773	A	0.48748	30.2007	P	0.000612512	6.96453	P	0.0206634	1.23391	A	0.537511	6.30792	A	0.110449	0.720381	A	0.48748	TRUE	TRUE	FALSE	FALSE	FALSE	58.8648	46.1692	13.131	2.75407	0.22307	-4.4829
318935	CG31775 /// CG42586	1634409_at	526.536	P	0.00049077	533.532	P	0.000761638	552.719	P	0.00049077	44.0155	P	0.00175518	171.786	P	0.00214285	141.787	P	0.00094359	7.0706	A	0.341583	8.66177	P	0.00657518	21.0833	P	0.00459071	10.4461	P	0.00928336	3.70852	M	0.0620214	6.70423	P	0.0151637	TRUE	TRUE	FALSE	FALSE	FALSE	537.596	119.196	12.2719	6.95296	0.0228274	-43.807
35321	CG17470	1641727_at	14.2944	P	0.00928336	16.9905	A	0.122747	26.8359	P	0.0239949	31.9703	P	0.00381521	33.3496	P	0.00381521	33.5835	P	0.00143241	1.92641	A	0.611218	6.04887	A	0.413046	1.41917	A	0.745101	0.454747	A	0.957858	1.23341	A	0.65838	3.75863	A	0.413046	FALSE	TRUE	FALSE	FALSE	FALSE	19.3736	32.9678	3.13149	1.81559	0.161636	-6.18672
36372	vis	1624663_a_at	19.1125	P	0.0206634	19.5931	P	0.0151433	21.4671	P	0.00550396	40.9674	P	0.00175518	43.1851	P	0.00214285	43.1855	P	0.00214285	2.28939	A	0.611218	1.73561	A	0.611218	1.80193	A	0.724538	5.38121	A	0.364945	0.855715	A	0.658417	0.211859	A	0.681117	TRUE	TRUE	FALSE	FALSE	FALSE	20.0576	42.446	1.94231	2.14959	0.0968368	-10.3266
36486	IM10	1626319_a_at	318.4	P	0.00049077	292.376	P	0.00049077	323.114	P	0.00049077	515.563	P	0.00049077	850.936	P	0.00049077	521.493	P	0.00049077	7.05385	A	0.110449	11.8239	P	0.000761638	16.5943	P	0.00928336	49.4153	P	0.00049077	22.6401	P	0.000612512	21.4718	P	0.00550396	TRUE	TRUE	FALSE	TRUE	FALSE	311.297	629.331	11.824	31.1757	0.0379831	-26.3275
39065	UGP	1633218_a_at	94.6688	P	0.00116472	98.7125	P	0.00214285	97.5208	P	0.00143241	108.034	P	0.000612512	129.042	P	0.000761638	77.2973	P	0.00175518	1.92919	A	0.388782	6.56015	P	0.0421419	8.23969	A	0.0789057	3.58803	A	0.150145	4.76699	A	0.122747	6.69576	A	0.110449	TRUE	TRUE	FALSE	FALSE	FALSE	96.9674	104.791	5.57634	5.01693	0.0575074	-17.3891
33681	CG15628	1636248_at	42.3614	P	0.00094359	10.9353	P	0.00381521	20.7373	P	0.00094359	63.5686	P	0.000761638	78.8669	P	0.000612512	59.6814	P	0.000612512	1.10733	A	0.51252	3.93123	A	0.216086	0.356207	A	0.783687	1.69627	A	0.296809	4.47967	A	0.122747	2.3465	A	0.254899	TRUE	TRUE	FALSE	FALSE	FALSE	24.678	67.3723	1.79826	2.84081	0.0728687	-13.7233
33262	dock	1624864_s_at	115.996	P	0.00143241	64.7088	P	0.000612512	96.2427	P	0.000761638	75.023	P	0.00175518	84.6689	P	0.000761638	97.6001	P	0.000761638	8.94746	P	0.00315282	3.53462	P	0.0239949	10.2077	P	0.00782677	3.72749	P	0.0277665	3.1872	A	0.0990615	3.04221	P	0.0151637	TRUE	TRUE	TRUE	FALSE	FALSE	92.3159	85.764	7.56325	3.31897	0.0819278	-12.2059
37632	CG13532	1633162_at	19.1303	P	0.0277665	29.9872	P	0.0206634	27.5782	P	0.0109718	91.2082	P	0.00143241	98.7036	P	0.00214285	84.0806	P	0.00049077	6.13884	A	0.562354	0.897371	A	0.818657	9.29571	A	0.537511	1.35917	A	0.562354	2.65516	A	0.150145	4.9793	A	0.216313	TRUE	TRUE	FALSE	FALSE	FALSE	25.5652	91.3308	5.44397	2.99788	0.212944	-4.69606
38169	stet	1641652_a_at	28.979	P	0.000761638	73.2841	P	0.00049077	92.9046	P	0.00049077	355.738	P	0.000612512	352.256	P	0.00049077	363.894	P	0.00049077	10.0934	P	0.0151637	5.44071	M	0.0620214	8.1169	P	0.0239949	9.5018	P	0.0177324	5.55585	A	0.070073	10.1282	P	0.00214285	TRUE	TRUE	FALSE	FALSE	FALSE	65.0559	357.296	7.88367	8.3953	0.121183	-8.25198
45524	Cyp4p1	1638053_at	777.288	P	0.00049077	808.453	P	0.00049077	707.34	P	0.00049077	231.177	P	0.00049077	232.653	P	0.00049077	189.105	P	0.00049077	90.7366	P	0.000761638	65.1092	P	0.00049077	85.8659	P	0.00049077	4.85527	P	0.0480985	3.45393	A	0.122747	4.48378	A	0.150145	TRUE	TRUE	TRUE	FALSE	FALSE	764.36	217.645	80.5706	4.26433	0.105409	-9.48684
36636	AttA	1625124_at	1281.97	P	0.00049077	487.732	P	0.00049077	669.619	P	0.00049077	143.213	P	0.00049077	298.385	P	0.00049077	272.38	P	0.00049077	0.335161	A	0.818657	0.231762	A	0.745101	1.931	A	0.611218	0.785584	A	0.818657	3.1943	A	0.462489	0.788462	A	0.413024	TRUE	TRUE	FALSE	FALSE	FALSE	813.109	237.993	0.832639	1.58945	0.00102402	-976.544
[truncated: 50 more columns]

## Sheet: GSEA_CARCASS_p0.01
	>10		<-10
	5 to 10		-10 to -5
	<5		>-5
	antibacterial humoral response				response to bacterium				defense response to bacterium				response to other organism				antimicrobial humoral response				response to biotic stimulus				amine metabolic process				defense response				carbohydrate metabolic process				immune response				humoral immune response				aminoglycan metabolic process				polysaccharide metabolic process
GO ID	19731				9617				42742				51707				19730				9607				9308				6952				5975				6955				6959				6022				5976
p-value	4.9708e-13				4.321e-10				4.6037e-10				1.8207e-08				3.9036e-08				4.8739e-08				4.8972e-08				6.6723e-08				1.834e-07				2.776e-07				6.0181e-07				6.6018e-07				2.5316e-06
Corrected p-value	7.0636e-10				2.1806e-07				2.1806e-07				6.4681e-06				9.9414e-06				9.9414e-06				9.9414e-06				1.1852e-05				2.8957e-05				3.9447e-05				7.7743e-05				7.8176e-05				0.00027672
Cluster frequency	14/402 3.4%				18/402 4.4%				17/402 4.2%				22/402 5.4%				16/402 3.9%				22/402 5.4%				35/402 8.7%				24/402 5.9%				38/402 9.4%				23/402 5.7%				16/402 3.9%				19/402 4.7%				19/402 4.7%
Total frequency	27/9601 0.2%				71/9601 0.7%				63/9601 0.6%				130/9601 1.3%				73/9601 0.7%				137/9601 1.4%				305/9601 3.1%				163/9601 1.6%				366/9601 3.8%				163/9601 1.6%				88/9601 0.9%				122/9601 1.2%				133/9601 1.3%
Genes	Entrez Gene ID	Symbol	Fold Change	p-value	Entrez Gene ID	Symbol	Fold Change	p-value	Entrez Gene ID	Symbol	Fold Change	p-value	Entrez Gene ID	Symbol	Fold Change	p-value	Entrez Gene ID	Symbol	Fold Change	p-value	Entrez Gene ID	Symbol	Fold Change	p-value	Entrez Gene ID	Symbol	Fold Change	p-value	Entrez Gene ID	Symbol	Fold Change	p-value	Entrez Gene ID	Symbol	Fold Change	p-value	Entrez Gene ID	Symbol	Fold Change	p-value	Entrez Gene ID	Symbol	Fold Change	p-value	Entrez Gene ID	Symbol	Fold Change	p-value	Entrez Gene ID
	36484	AttC	45.0857	0.00799982	36484	AttC	45.0857	0.00799982	36484	AttC	45.0857	0.00799982	36484	AttC	45.0857	0.00799982	36484	AttC	45.0857	0.00799982	36484	AttC	45.0857	0.00799982	246565	CG30360	16.4837	0.0256379	36484	AttC	45.0857	0.00799982	35824	LvpH	17.8428	0.0112717	36484	AttC	45.0857	0.00799982	36484	AttC	45.0857	0.00799982	38386	CG14957	9.38004	0.00190383	36484
	37099	IM23	21.4645	0.11562	37099	IM23	21.4645	0.11562	37099	IM23	21.4645	0.11562	37099	IM23	21.4645	0.11562	37099	IM23	21.4645	0.11562	37099	IM23	21.4645	0.11562	38386	CG14957	9.38004	0.00190383	37099	IM23	21.4645	0.11562	42796	CG31148	11.1864	0.11561	37099	IM23	21.4645	0.11562	37099	IM23	21.4645	0.11562	35862	PGRP-SC2	4.83803	0.0576266	38386
	36047	Def	15.4666	0.0574591	36047	Def	15.4666	0.0574591	36047	Def	15.4666	0.0574591	36047	Def	15.4666	0.0574591	36047	Def	15.4666	0.0574591	36047	Def	15.4666	0.0574591	34060	Uro	8.12188	0.000574988	(CG10816-RA)	Dro	18.1748	0.0324838	34203	CG9463	9.64425	0.00212953	36047	Def	15.4666	0.0574591	36047	Def	15.4666	0.0574591	39870	PGRP-SB1	4.82906	0.0125903	35862
	43599	CecC	13.3653	0.0716968	43599	CecC	13.3653	0.0716968	43599	CecC	13.3653	0.0716968	43599	CecC	13.3653	0.0716968	43599	CecC	13.3653	0.0716968	43599	CecC	13.3653	0.0716968	34409	CG5091 /// CG5096	6.40827	0.00040082	36047	Def	15.4666	0.0574591	38386	CG14957	9.38004	0.00190383	43599	CecC	13.3653	0.0716968	43599	CecC	13.3653	0.0716968	3771920	PGRP-LD /// Pmi	4.63546	0.000461611	39870
	42122	AttD	8.14248	0.0968573	42122	AttD	8.14248	0.0968573	42122	AttD	8.14248	0.0968573	42122	AttD	8.14248	0.0968573	42122	AttD	8.14248	0.0968573	42122	AttD	8.14248	0.0968573	35862	PGRP-SC2	4.83803	0.0576266	43599	CecC	13.3653	0.0716968	35829	CG11669 /// DsecCG11669	7.26622	0.0774415	42122	AttD	8.14248	0.0968573	42122	AttD	8.14248	0.0968573	32912	Mur18B	4.55379	3.0734e-05	3771920
	43598	CecB	5.5021	0.106431	44548	lola	8.06119	0.000234709	43598	CecB	5.5021	0.106431	44548	lola	8.06119	0.000234709	44548	lola	8.06119	0.000234709	43598	CecB	5.5021	0.106431	39870	PGRP-SB1	4.82906	0.0125903	42122	AttD	8.14248	0.0968573	35862	PGRP-SC2	4.83803	0.0576266	43598	CecB	5.5021	0.106431	44548	lola	8.06119	0.000234709	40210	CG7298	3.99948	0.0804356	32912
	38419	Drs	4.92573	0.0699392	43598	CecB	5.5021	0.106431	38419	Drs	4.92573	0.0699392	43598	CecB	5.5021	0.106431	43598	CecB	5.5021	0.106431	38419	Drs	4.92573	0.0699392	3771920	PGRP-LD /// Pmi	4.63546	0.000461611	44548	lola	8.06119	0.000234709	39870	PGRP-SB1	4.82906	0.0125903	38419	Drs	4.92573	0.0699392	43598	CecB	5.5021	0.106431	39510	CG10725	3.85424	0.0496394	40210
	36636	AttA /// AttB	4.6672	0.037203	38419	Drs	4.92573	0.0699392	36636	AttA /// AttB	4.6672	0.037203	38419	Drs	4.92573	0.0699392	38419	Drs	4.92573	0.0699392	36636	AttA /// AttB	4.6672	0.037203	42730	CG17109	4.35473	0.00170495	43598	CecB	5.5021	0.106431	3771920	PGRP-LD /// Pmi	4.63546	0.000461611	35862	PGRP-SC2	4.83803	0.0576266	38419	Drs	4.92573	0.0699392	39063	PGRP-LC	3.80711	9.13483e-05	39510
	39063	PGRP-LC	3.80711	9.13483e-05	36636	AttA /// AttB	4.6672	0.037203	38858	PGRP-SD	3.942	0.0214261	36636	AttA /// AttB	4.6672	0.037203	36636	AttA /// AttB	4.6672	0.037203	32912	Mur18B	4.55379	3.0734e-05	38031	CG13876	4.13241	0.00015224	38419	Drs	4.92573	0.0699392	32912	Mur18B	4.55379	3.0734e-05	39870	PGRP-SB1	4.82906	0.0125903	36636	AttA /// AttB	4.6672	0.037203	50433	Peritrophin-15a	3.573	0.0633813	39063
	37184	DptB	2.70775	0.0818855	38858	PGRP-SD	3.942	0.0214261	39063	PGRP-LC	3.80711	9.13483e-05	38858	PGRP-SD	3.942	0.0214261	39063	PGRP-LC	3.80711	9.13483e-05	38858	PGRP-SD	3.942	0.0214261	40210	CG7298	3.99948	0.0804356	35862	PGRP-SC2	4.83803	0.0576266	40210	CG7298	3.99948	0.0804356	36636	AttA /// AttB	4.6672	0.037203	38858	PGRP-SD	3.942	0.0214261	50432	Peritrophin-15b	3.46833	0.0442676	50433
	34044	TepII	2.67662	0.0780124	39063	PGRP-LC	3.80711	9.13483e-05	41379	PGRP-LB	3.31753	0.0451246	39063	PGRP-LC	3.80711	9.13483e-05	37184	DptB	2.70775	0.0818855	39063	PGRP-LC	3.80711	9.13483e-05	38858	PGRP-SD	3.942	0.0214261	39870	PGRP-SB1	4.82906	0.0125903	35827	CG8693 /// DsimCG8693	3.95752	0.191576	3771920	PGRP-LD /// Pmi	4.63546	0.000461611	39063	PGRP-LC	3.80711	9.13483e-05	41379	PGRP-LB	3.31753	0.0451246	50432
	36708	Mtk	2.50206	0.0272134	41379	PGRP-LB	3.31753	0.0451246	37184	DptB	2.70775	0.0818855	41379	PGRP-LB	3.31753	0.0451246	36708	Mtk	2.50206	0.0272134	50433	Peritrophin-15a	3.573	0.0633813	39510	CG10725	3.85424	0.0496394	43689	CG1544	4.75417	0.000629477	38858	PGRP-SD	3.942	0.0214261	38858	PGRP-SD	3.942	0.0214261	37184	DptB	2.70775	0.0818855	32174	Muc11A /// TwdlT	3.10284	0.000224609	41379
	35248	TepIV	2.36004	0.00260687	37184	DptB	2.70775	0.0818855	34044	TepII	2.67662	0.0780124	37184	DptB	2.70775	0.0818855	35248	TepIV	2.36004	0.00260687	41379	PGRP-LB	3.31753	0.0451246	39063	PGRP-LC	3.80711	9.13483e-05	36636	AttA /// AttB	4.6672	0.037203	39510	CG10725	3.85424	0.0496394	39063	PGRP-LC	3.80711	9.13483e-05	36708	Mtk	2.50206	0.0272134	317828	CG32024	2.63112	0.00317308	32174
	36486	IM10	-20.1866	0.00577044	34044	TepII	2.67662	0.0780124	36708	Mtk	2.50206	0.0272134	34044	TepII	2.67662	0.0780124	37139	CG5493	2.2386	0.00932085	37184	DptB	2.70775	0.0818855	42731	CG6733	3.49151	0.00259804	38858	PGRP-SD	3.942	0.0214261	39063	PGRP-LC	3.80711	9.13483e-05	41379	PGRP-LB	3.31753	0.0451246	35248	TepIV	2.36004	0.00260687	37468	pirk	2.53984	0.0809342	37184
	36636	AttA	-149.733	0.00789332	34044	TepII	2.67662	0.0780124	31797	spirit	2.36357	0.0490345	37468	pirk	2.53984	0.0809342	31460	CG16756	-2.00568	0.0114876	34044	TepII	2.67662	0.0780124	50432	Peritrophin-15b	3.46833	0.0442676	38858	PGRP-SD	3.942	0.0214261	50433	Peritrophin-15a	3.573	0.0633813	37184	DptB	2.70775	0.0818855	31460	CG16756	-2.00568	0.0114876	39509	CG10154	2.19949	0.00421047	34044
					37468	pirk	2.53984	0.0809342	35248	TepIV	2.36004	0.00260687	36708	Mtk	2.50206	0.0272134	41132	CG9362	-2.61762	8.30448e-05	37468	pirk	2.53984	0.0809342	41379	PGRP-LB	3.31753	0.0451246	39063	PGRP-LC	3.80711	9.13483e-05	50432	Peritrophin-15b	3.46833	0.0442676	34044	TepII	2.67662	0.0780124	36486	IM10	-20.1866	0.00577044	32056	rtv	2.09247	0.00428048	317828
					36708	Mtk	2.50206	0.0272134	36486	IM10	-20.1866	0.00577044	31797	spirit	2.36357	0.0490345	36486	IM10	-20.1866	0.00577044	36708	Mtk	2.50206	0.0272134	32174	Muc11A /// TwdlT	3.10284	0.000224609	41379	PGRP-LB	3.31753	0.0451246	33824	Gpdh	3.36306	0.000190366	36708	Mtk	2.50206	0.0272134					40213	CG7017	2.02897	0.211808	39509
					31797	spirit	2.36357	0.0490345					35248	TepIV	2.36004	0.00260687					31797	spirit	2.36357	0.0490345	34044	TepII	2.67662	0.0780124	32821	Tsf1	2.94046	0.0149259	41379	PGRP-LB	3.31753	0.0451246	36384	Galpha49B	2.4976	0.000370146					246425	CG18278 /// CG30059	-2.05819	0.000124507	32056
					35248	TepIV	2.36004	0.00260687					31460	CG16756	-2.00568	0.0114876					31797	spirit	2.36357	0.0490345	317828	CG32024	2.63112	0.00317308	37184	DptB	2.70775	0.0818855	32174	Muc11A /// TwdlT	3.10284	0.000224609	31797	spirit	2.36357	0.0490345					44006	Fad2	-2.0804	0.000212116	40213
					36486	IM10	-20.1866	0.00577044					39020	GNBP3	-2.09017	0.00280096					35248	TepIV	2.36004	0.00260687	37026	CG6385	2.48711	0.00131909	36708	Mtk	2.50206	0.0272134	34044	TepII	2.67662	0.0780124	35248	TepIV	2.36004	0.00260687					37392	Cht9	-6.22273	0.015898	31460
													317954	dro4	-2.51859	0.00089753					3771738	CG9510 /// CG9515	2.31619	0.00569454	39509	CG10154	2.19949	0.00421047	35248	TepIV	2.36004	0.00260687	317828	CG32024	2.63112	0.00317308	31460	CG16756	-2.00568	0.0114876									246425
													36486	IM10	-20.1866	0.00577044					31460	CG16756	-2.00568	0.0114876	41274	CG6465	2.14541	0.00571223	37100	IM1	2.09262	0.279625	34607	CG16965	2.37563	0.0157145	36486	IM10	-20.1866	0.00577044									37392
																					39020	GNBP3	-2.09017	0.00280096	32056	rtv	2.09247	0.00428048	246425	CG18278 /// CG30059	-2.05819	0.000124507	39509	CG10154	2.19949	0.00421047													36486
																					317954	dro4	-2.51859	0.00089753	32056	rtv	2.09247	0.00428048	39020	GNBP3	-2.09017	0.00280096	40213	CG7017	2.02897	0.211808
																					35766	Odc1	-3.66281	6.97948e-05	40213	CG7017	2.02897	0.211808	43563	Mgat2	-2.32597	0.00242915	326119	5PtaseI	-2.0742	0.000670585
																					36486	IM10	-20.1866	0.00577044	246425	CG18278 /// CG30059	-2.05819	0.000124507	317954	dro4	-2.51859	0.00089753	39020	GNBP3	-2.09017	0.00280096
																									38979	CG6638	-2.08175	0.000469405	34088	CG7227	-3.85113	0.000198493	44008	Hex-C	-2.16393	0.0221824
																									42106	CG5840	-2.62794	0.000116097	36486	IM10	-20.1866	0.00577044	33935	CG9232	-2.19381	0.00699493
																									40443	CG7470	-2.67304	0.00415156					38561	CG11357	-2.27143	1.01408e-05
																									32816	CG6106	-2.9032	0.000738433					37131	Pepck	-2.86255	0.00662377
																									42421	CG4335	-4.21896	0.00360778					33642	Tps1	-3.16889	0.000852588
																									37392	Cht9	-6.22273	0.015898					34597	CG14934	-6.07131	0.00466233
																									34791	b	-6.54337	0.000831092					37392	Cht9	-6.22273	0.015898
[truncated: 51 more columns]
