# Supplementary material for: The Oct1 homolog Nubbin is a repressor of NF-κB-dependent immune gene expression that increases the tolerance to gut microbiota
Source: BMC Biol. 2013 Sep 6;11:99. doi: 10.1186/1741-7007-11-99 (PMC3849502; doi:10.1186/1741-7007-11-99)
Supplement: Additional file 8 — Gene set enrichment analysis for nub1 versus wild type comparison (gut). [file 1741-7007-11-99-S8.xlsx]

## Sheet: Description_GSEA_GUT
Additional File 8, Data set: Gene Set Enrichment Analysis for GUT nub1 vs. wild type comparison
Sheet: GUT_FoldChange>2
Sheet containing the filterd gene list for CARCASS nub1 vs. Wild-type (fold change>2). This list contains 642 probe-ids that where functionally analysed thorugh GSEA usign Cytoscape and BiNGO plug-in.
Sheet: GSEA_p0.01 and GSEA_p0.05
Sheet containing the result from the Cytoscape GSEA analysis using two different p-value settings.
Description example:
					Description	carbohydrate metabolic process
					GO ID	5975
					p-value	5.4873e-11
					Corrected p-value	1.1271e-07
					Cluster frequency	58/610 9.5%
					Total frequency	366/9601 3.8%
					Genes	Entrez Gene ID	Symbol	Fold Change	p-value

## Sheet: GUT_FoldChange>2
961 transcripts passes the criteria of being ON/PRESENT in at least one of the sample groups as well as having a FC>2: GUT
		Data Preprocessing: MAS5 (TGT=100) using Affymetrix Expression Console																																				FILTER FROM BACKGROUND
		WT_guts									WT_carcass									nub1_guts									nub1_carcass									Absent or Present call (Keep TRUE)					Averages				t-tests (unpaired, 2-sided)
		WT_guts1			WT_guts2			WT_guts3			WT_carcass1			WT_carcass2			WT_carcass3			nub1_guts1			nub1_guts2			nub1_guts3			nub1_carcass1			nub1_carcass2			nub1_carcass3			3 out of 3 (for all sample groups: Det. P-value<=0.05)				Below bkgr in all sample groups	WT_guts	WT_carcass	nub1_guts	nub1_carcass	nub1_guts vs WT_guts
Entrez Gene ID	Probe Set ID	YE01_WT_guts1_(Drosophila_2).mas5-Signal	YE01_WT_guts1_(Drosophila_2).mas5-Detection	YE01_WT_guts1_(Drosophila_2).mas5-Detection p-value	YE02_WT_guts2_(Drosophila_2).mas5-Signal	YE02_WT_guts2_(Drosophila_2).mas5-Detection	YE02_WT_guts2_(Drosophila_2).mas5-Detection p-value	YE03_WT_guts3_(Drosophila_2).mas5-Signal	YE03_WT_guts3_(Drosophila_2).mas5-Detection	YE03_WT_guts3_(Drosophila_2).mas5-Detection p-value	YE04_WT_carcass1_(Drosophila_2).mas5-Signal	YE04_WT_carcass1_(Drosophila_2).mas5-Detection	YE04_WT_carcass1_(Drosophila_2).mas5-Detection p-value	YE05_WT_carcass2_(Drosophila_2).mas5-Signal	YE05_WT_carcass2_(Drosophila_2).mas5-Detection	YE05_WT_carcass2_(Drosophila_2).mas5-Detection p-value	YE06_WT_carcass3_(Drosophila_2).mas5-Signal	YE06_WT_carcass3_(Drosophila_2).mas5-Detection	YE06_WT_carcass3_(Drosophila_2).mas5-Detection p-value	YE07_nub1_guts1_(Drosophila_2).mas5-Signal	YE07_nub1_guts1_(Drosophila_2).mas5-Detection	YE07_nub1_guts1_(Drosophila_2).mas5-Detection p-value	YE08_nub1_guts2_(Drosophila_2).mas5-Signal	YE08_nub1_guts2_(Drosophila_2).mas5-Detection	YE08_nub1_guts2_(Drosophila_2).mas5-Detection p-value	YE09_nub1_guts3_(Drosophila_2).mas5-Signal	YE09_nub1_guts3_(Drosophila_2).mas5-Detection	YE09_nub1_guts3_(Drosophila_2).mas5-Detection p-value	YE10_nub1_carcass1_(Drosophila_2).mas5-Signal	YE10_nub1_carcass1_(Drosophila_2).mas5-Detection	YE10_nub1_carcass1_(Drosophila_2).mas5-Detection p-value	YE11_nub1_carcass2_(Drosophila_2).mas5-Signal	YE11_nub1_carcass2_(Drosophila_2).mas5-Detection	YE11_nub1_carcass2_(Drosophila_2).mas5-Detection p-value	YE12_nub1_carcass3_(Drosophila_2).mas5-Signal	YE12_nub1_carcass3_(Drosophila_2).mas5-Detection	YE12_nub1_carcass3_(Drosophila_2).mas5-Detection p-value	WT_guts	WT_carcass	nub1_guts	nub1_carcass	TRUE=all sample groups	avg	avg	avg	avg	ratio	FC	p-value
33074	1638264_at	6.98683	A	0.235169	2.047	A	0.562354	1.15888	A	0.611218	7.38544	A	0.254899	4.10349	A	0.364945	3.31599	A	0.388782	1253.09	P	0.00049077	747.978	P	0.00049077	1020.53	P	0.00049077	9.17214	P	0.00782677	2.73644	A	0.254899	6.02549	A	0.165268	FALSE	FALSE	TRUE	FALSE	FALSE	3.39757	4.93497	1007.2	5.97802	296.447	296.447	0.00234318
33406	1631529_at	11.4301	A	0.165268	11.5351	A	0.135974	13.3066	A	0.135974	2.59877	A	0.801637	8.42816	A	0.296809	4.06032	A	0.51252	3872.59	P	0.00049077	2890.5	P	0.00049077	3956.66	P	0.00049077	1.10374	A	0.681158	18.7026	P	0.0177324	64.2986	P	0.00782677	FALSE	FALSE	TRUE	FALSE	FALSE	12.0906	5.02908	3573.25	28.035	295.539	295.539	0.000481755
44481	1623318_s_at	8.95404	A	0.088557	36.0625	P	0.00049077	11.0637	P	0.0480985	8.1694	A	0.198363	0.598813	A	0.681117	3.1027	A	0.181343	4015.85	P	0.00049077	107.007	P	0.00049077	5642.33	P	0.00049077	13.1122	P	0.0151637	1026.05	P	0.00049077	34.7395	P	0.00049077	FALSE	FALSE	TRUE	TRUE	FALSE	18.6934	3.95697	3255.06	357.967	174.129	174.129	0.12013
43595	1630940_at	3.27025	A	0.254899	10.4724	A	0.150145	4.21216	A	0.34162	3.28167	A	0.364945	2.60558	A	0.48748	3.88262	A	0.318842	1056.23	P	0.00049077	18.8076	P	0.00550396	1692.48	P	0.00049077	1.59257	A	0.900939	137.956	P	0.00116472	2.49051	A	0.462489	FALSE	FALSE	TRUE	FALSE	FALSE	5.98492	3.25662	922.507	47.3464	154.139	154.139	0.133428
3885655	1630568_at	9.82506	P	0.00782677	15.0417	P	0.0480985	3.59416	A	0.181343	5.60398	A	0.65838	0.346535	A	0.900939	0.318478	A	0.937979	694.93	P	0.000612512	1150.42	P	0.000761638	717.667	P	0.000612512	24.8503	P	0.00459071	3.64638	A	0.088557	13.406	P	0.00928336	FALSE	FALSE	TRUE	FALSE	FALSE	9.48699	2.08966	854.34	13.9676	90.0539	90.0539	0.00468223
318865	1630168_at	5.11928	A	0.681117	2.06378	A	0.900939	1.76893	A	0.801637	0.438204	A	0.982268	0.459528	A	0.992173	0.378002	A	0.992173	276.33	P	0.00049077	275.47	P	0.00049077	249.025	P	0.000612512	5.91286	A	0.586955	0.731343	A	0.972233	0.651923	A	0.979337	FALSE	FALSE	TRUE	FALSE	FALSE	2.984	0.425245	266.942	2.43204	89.4578	89.4578	8.13795e-06
3885655	1630800_s_at	2.06526	A	0.849855	13.2679	A	0.388782	6.77341	A	0.462489	3.32603	A	0.562354	4.0594	A	0.364945	0.836794	A	0.745101	400.951	P	0.000612512	687.9	P	0.00049077	408.128	P	0.000612512	18.5851	P	0.00782677	3.37879	A	0.586955	13.8874	A	0.088557	FALSE	FALSE	TRUE	FALSE	FALSE	7.36887	2.74074	498.993	11.9504	67.7164	67.7164	0.00651344
41643	1628076_at	11.0038	P	0.0109718	9.10042	P	0.036797	16.6542	P	0.0239949	1.40962	A	0.611218	2.48274	A	0.65838	3.53077	A	0.562354	939.956	P	0.00049077	696.155	P	0.00049077	744.241	P	0.00049077	18.2628	P	0.00143241	2.12251	A	0.586955	6.66731	P	0.00928336	TRUE	FALSE	TRUE	FALSE	FALSE	12.2528	2.47438	793.451	9.01754	64.7568	64.7568	0.000469786
251937	1629331_at	1.32463	A	0.364945	1.90707	A	0.48748	6.20519	A	0.388782	4.29365	A	0.462489	4.83164	A	0.318883	2.90212	A	0.34162	149.33	P	0.00049077	172.371	P	0.00049077	168.995	P	0.00049077	11.5194	P	0.00657518	1.07812	A	0.611218	2.28657	A	0.34162	FALSE	FALSE	TRUE	FALSE	FALSE	3.14563	4.00914	163.565	4.96135	51.9977	51.9977	2.60357e-05
36863	1623601_at	17.6165	P	0.00657518	18.5185	P	0.036797	21.6932	P	0.0320196	5.48527	A	0.275462	6.42536	P	0.0480985	2.82221	A	0.562354	1359.02	P	0.00049077	716.558	P	0.00049077	895.528	P	0.00049077	21.1068	P	0.000761638	3.96682	A	0.150145	9.08756	P	0.036797	TRUE	FALSE	TRUE	FALSE	FALSE	19.2761	4.91094	990.368	11.3871	51.3781	51.3781	0.00711661
33071	1626482_a_at	1.146	A	0.818657	1.06112	A	0.889551	2.60105	A	0.764831	0.47194	A	0.911443	0.170528	A	0.979337	0.824013	A	0.849855	55.2717	P	0.0206634	50.585	P	0.0151637	40.0937	P	0.036797	0.225505	A	0.963203	0.256075	A	0.976005	0.297992	A	0.972233	FALSE	FALSE	TRUE	FALSE	FALSE	1.60272	0.488827	48.6501	0.259857	30.3547	30.3547	0.000479017
35829	1639262_at	65.0078	P	0.00094359	83.9393	P	0.000612512	63.2394	P	0.000761638	8.28693	A	0.088557	2.70737	A	0.216313	4.96086	A	0.181284	1874.76	P	0.00049077	1794.47	P	0.00049077	1729.81	P	0.00049077	64.276	P	0.00049077	16.0157	P	0.000761638	35.6419	P	0.00049077	TRUE	FALSE	TRUE	TRUE	FALSE	70.7288	5.31839	1799.68	38.6446	25.4448	25.4448	2.1705e-06
34664	1624038_at	0.427935	A	0.951901	3.51851	A	0.48748	0.826407	A	0.818657	0.974299	A	0.818716	1.49113	A	0.437646	0.275912	A	0.972233	39.3344	P	0.00550396	31.4227	P	0.00094359	38.4794	P	0.00657518	0.228186	A	0.994496	0.289289	A	0.984836	0.369239	A	0.921094	FALSE	FALSE	TRUE	FALSE	FALSE	1.59095	0.91378	36.4122	0.295571	22.8871	22.8871	0.000204921
117368	1623284_at	9.8825	A	0.181343	1.86564	A	0.586955	2.58639	A	0.462489	6.07985	A	0.0990615	3.1897	A	0.254899	2.09541	A	0.254899	121.404	P	0.00049077	87.7808	P	0.00049077	101.771	P	0.00049077	6.08804	P	0.00928336	5.06507	A	0.070073	4.59094	A	0.165268	FALSE	FALSE	TRUE	FALSE	FALSE	4.77818	3.78832	103.652	5.24802	21.6928	21.6928	0.000606053
42558	1634477_at	39.4454	P	0.00657518	45.792	P	0.00550396	38.6848	P	0.00928336	0.789456	A	0.818657	0.660905	A	0.783687	0.770345	A	0.6812	829.626	P	0.00049077	627.161	P	0.00049077	1029.2	P	0.00049077	13.7477	M	0.0547106	3.34082	A	0.703191	6.40069	A	0.235169	TRUE	FALSE	TRUE	FALSE	FALSE	41.3074	0.740235	828.663	7.82973	20.0609	20.0609	0.0024665
53507	1641481_at	59.6002	P	0.00143241	62.0113	P	0.0021381	65.6539	P	0.00175518	16.5329	P	0.00094359	21.2465	P	0.00175518	10.2108	P	0.00782677	1265.53	P	0.00049077	1095.14	P	0.00049077	1380.94	P	0.00049077	146.642	P	0.00049077	137.924	P	0.00049077	121.738	P	0.00049077	TRUE	TRUE	TRUE	TRUE	TRUE	62.4218	15.9967	1247.2	135.434	19.9802	19.9802	0.000140097
48341	1634554_at	20.1331	P	0.0177324	25.4717	P	0.0109718	25.0007	P	0.0109718	5.24653	A	0.537511	9.18681	A	0.235169	7.11215	A	0.388782	552.839	P	0.00049077	315.066	P	0.00049077	466.653	P	0.00049077	10.9699	A	0.070073	14.1782	A	0.088557	19.0214	P	0.0421419	TRUE	FALSE	TRUE	FALSE	FALSE	23.5351	7.18183	444.853	14.7232	18.9017	18.9017	0.00374257
31248	1630774_s_at	14.1999	P	0.0177324	14.856	M	0.0620214	8.31412	A	0.0990615	11.6923	P	0.0151637	6.98714	P	0.0319869	7.01865	P	0.00550396	236.404	P	0.00049077	182.196	P	0.00049077	267.648	P	0.00049077	154.303	P	0.000761638	145.519	P	0.000612512	179.478	P	0.000612512	FALSE	TRUE	TRUE	TRUE	FALSE	12.4567	8.56604	228.749	159.767	18.3636	18.3636	0.000989268
41536	1637550_at	30.0751	A	0.135974	6.78499	A	0.388782	22.3882	A	0.254899	14.7125	A	0.181343	7.2662	A	0.364945	9.20662	A	0.537511	481.488	P	0.00214285	251.511	P	0.00260662	329.668	P	0.00175518	680.222	P	0.00094359	691.307	P	0.000761638	750.769	P	0.00143241	FALSE	FALSE	TRUE	TRUE	FALSE	19.7494	10.3951	354.222	707.433	17.9358	17.9358	0.00787973
36205	1638448_at	26.7368	P	0.00550396	38.6423	P	0.00143241	34.6818	P	0.00214285	3.20466	A	0.235169	1.05545	A	0.724587	0.774049	A	0.635054	616.404	P	0.00049077	502.95	P	0.00049077	641.756	P	0.000612512	5.07053	A	0.150145	3.60442	A	0.198305	2.36009	A	0.364945	TRUE	FALSE	TRUE	FALSE	FALSE	33.3536	1.67805	587.037	3.67835	17.6004	17.6004	0.00020631
---	1624819_s_at	2.63048	A	0.48748	4.66521	A	0.437646	4.8015	A	0.235169	0.890932	A	0.864026	1.36054	A	0.724538	4.16032	A	0.318883	76.2283	P	0.00049077	59.7297	P	0.00049077	74.2028	P	0.00049077	46.8305	P	0.00049077	42.9653	P	0.00049077	54.0154	P	0.00049077	FALSE	FALSE	TRUE	TRUE	FALSE	4.0324	2.13726	70.0536	47.9371	17.3727	17.3727	0.000228786
43612	1632120_at	159.529	P	0.00049077	174.149	P	0.000761638	149.094	P	0.00175518	1.15358	A	0.929927	7.60187	A	0.235169	0.721299	A	0.783687	2999.72	P	0.00049077	2021.16	P	0.00049077	2865.37	P	0.00049077	27.5781	P	0.0151637	0.542903	A	0.945289	0.732147	A	0.921094	TRUE	FALSE	TRUE	FALSE	FALSE	160.924	3.15892	2628.75	9.61771	16.3354	16.3354	0.00128944
36962	1624846_at	0.929709	A	0.849855	1.14209	A	0.318883	0.8136	A	0.834732	0.695946	A	0.984836	0.536358	A	0.834732	2.27637	A	0.611218	15.2289	P	0.00381521	14.7186	P	0.00550396	12.4666	P	0.0129214	4.04754	P	0.0277665	8.54111	A	0.070073	6.88544	M	0.0620214	FALSE	FALSE	TRUE	FALSE	FALSE	0.961801	1.16956	14.138	6.49136	14.6995	14.6995	0.000102992
36484	1641419_at	124.272	P	0.00049077	18.4825	P	0.00926888	24.7825	P	0.00143241	19.0973	P	0.0109718	42.0581	P	0.000612512	114.147	P	0.00049077	267.883	P	0.00049077	1389.51	P	0.00049077	631.079	P	0.00049077	3588.84	P	0.00049077	2533.07	P	0.00049077	1781.72	P	0.00049077	TRUE	TRUE	TRUE	TRUE	TRUE	55.8458	58.4341	762.823	2634.54	13.6595	13.6595	0.100407
48335	1630258_at	46.5502	P	0.0277665	41.4244	P	0.00928336	55.2132	P	0.00550396	14.1545	A	0.181343	4.69716	A	0.413046	14.5841	A	0.150145	723.435	P	0.00049077	465.279	P	0.00049077	678.037	P	0.00049077	84.8139	P	0.000612512	61.9871	P	0.00143241	101.066	P	0.00049077	TRUE	FALSE	TRUE	TRUE	FALSE	47.7293	11.1452	622.25	82.6223	13.0371	13.0371	0.00196093
32444	1636688_at	13.703	A	0.0990615	17.5499	A	0.135974	22.8292	P	0.036797	40.8452	P	0.00094359	34.2452	P	0.00094359	34.6335	P	0.00116472	249.02	P	0.00049077	176.401	P	0.00049077	237.348	P	0.00049077	24.8031	P	0.00094359	31.284	P	0.00094359	22.7308	P	0.00175518	FALSE	TRUE	TRUE	TRUE	FALSE	18.0274	36.5746	220.923	26.2726	12.2548	12.2548	0.000862027
35806	1627709_at	15.8553	A	0.070073	26.3257	P	0.0151637	103.13	P	0.00116472	67.6959	P	0.000612512	63.0925	P	0.000761638	57.193	P	0.00094359	566.489	P	0.00049077	512.935	P	0.00049077	692.456	P	0.00049077	41.8771	P	0.00214285	36.8284	P	0.00116472	40.6106	P	0.00175518	FALSE	TRUE	TRUE	TRUE	FALSE	48.4371	62.6605	590.627	39.772	12.1937	12.1937	0.000825617
35827	1631806_at	353.352	P	0.00049077	263.735	P	0.00049077	227.646	P	0.00049077	7.79371	A	0.070073	5.21527	P	0.036797	8.26443	P	0.0277665	3950.14	P	0.00049077	2450.35	P	0.00049077	3664.63	P	0.00049077	53.7517	P	0.00049077	9.06118	P	0.00782677	21.377	P	0.00175518	TRUE	FALSE	TRUE	TRUE	FALSE	281.578	7.09114	3355.04	28.0633	11.9151	11.9151	0.00263653
246565	1637567_at	277.866	P	0.00049077	470.629	P	0.00049077	335.791	P	0.00049077	9.55674	P	0.0151637	4.57375	M	0.0619751	6.32644	P	0.0177324	4341.75	P	0.00049077	3309.65	P	0.00049077	4677.17	P	0.00049077	164.799	P	0.00049077	59.4502	P	0.00049077	112.957	P	0.00049077	TRUE	FALSE	TRUE	TRUE	FALSE	361.429	6.81898	4109.52	112.402	11.3702	11.3702	0.000835908
42796	1637647_at	445.848	P	0.00049077	342.164	P	0.00049077	189.64	P	0.00049077	5.2276	A	0.216313	3.1764	A	0.296809	6.61414	M	0.0620214	3927.72	P	0.00049077	2810.96	P	0.00049077	4291.71	P	0.00049077	101.682	P	0.00049077	13.8015	P	0.00214285	52.5163	P	0.00049077	TRUE	FALSE	TRUE	TRUE	FALSE	325.884	5.00605	3676.8	55.9998	11.2825	11.2825	0.00176153
33576	1624817_at	8.49095	A	0.462489	4.10221	A	0.764831	8.62855	A	0.235169	5.91524	A	0.562354	0.461318	A	0.989028	0.721005	A	0.963203	87.5546	P	0.00782677	66.4721	P	0.00657518	83.1074	P	0.0109718	13.7824	A	0.413046	15.975	A	0.088557	12.7685	A	0.364945	FALSE	FALSE	TRUE	FALSE	FALSE	7.0739	2.36585	79.0447	14.1753	11.1741	11.1741	0.000398242
---	1623521_at	316.061	P	0.00094359	351.201	P	0.00143241	241.293	P	0.00175518	128.324	P	0.00116472	74.4592	P	0.00214285	38.0606	P	0.00381521	3030.05	P	0.00049077	3226.84	P	0.00049077	3585.89	P	0.00049077	205.37	P	0.00049077	53.9922	P	0.00381521	184.002	P	0.000612512	TRUE	TRUE	TRUE	TRUE	TRUE	302.851	80.2813	3280.93	147.788	10.8335	10.8335	5.66249e-05
32328	1635826_s_at	4.38552	P	0.0319869	3.85932	A	0.165268	5.96913	P	0.0177324	5.1817	A	0.51252	2.0943	A	0.364914	3.62327	M	0.0620214	64.4363	P	0.00049077	47.255	P	0.00049077	41.7705	P	0.00094359	60.1571	P	0.00049077	52.7886	P	0.00049077	52.0606	P	0.00049077	FALSE	FALSE	TRUE	TRUE	FALSE	4.73799	3.63309	51.1539	55.0021	10.7965	10.7965	0.00248458
40366	1626596_at	0.4866	A	0.783687	4.91361	A	0.088557	0.637379	A	0.65838	0.880955	A	0.65838	4.46178	A	0.198363	2.59753	A	0.34162	18.5149	P	0.00550396	18.8265	P	0.00782677	27.7347	P	0.0206634	8.80101	P	0.0480985	8.38015	A	0.070073	4.35897	A	0.088557	FALSE	FALSE	TRUE	FALSE	FALSE	2.01253	2.64675	21.692	7.18004	10.7785	10.7785	0.00420843
32147	1638778_at	4.10797	A	0.48748	8.65861	A	0.364945	8.37948	A	0.275462	6.57361	A	0.135974	9.89817	A	0.181343	2.73808	A	0.537511	70.4035	P	0.00214285	59.8916	P	0.00260662	89.1181	P	0.00459071	1.4139	A	0.586955	0.588838	A	0.801637	2.42948	A	0.586955	FALSE	FALSE	TRUE	FALSE	FALSE	7.04869	6.40329	73.1377	1.47741	10.3761	10.3761	0.00159226
34188	1630532_at	4.66278	A	0.51252	5.73406	A	0.34162	2.71278	A	0.635054	18.0443	P	0.0480985	13.1259	P	0.0239949	12.2082	P	0.0177324	52.9627	P	0.00315926	53.9735	P	0.00175518	28.7742	P	0.00550396	87.5213	P	0.00094359	39.6111	P	0.00381521	55.9199	P	0.00381521	FALSE	TRUE	TRUE	TRUE	FALSE	4.36988	14.4594	45.2368	61.0174	10.352	10.352	0.00785405
36686	1634515_at	283.127	P	0.000612512	405.418	P	0.000612512	261.099	P	0.000761638	3.89545	A	0.462489	7.33656	A	0.070073	1.04534	A	0.635054	3691.46	P	0.00049077	2357.52	P	0.00049077	3330.91	P	0.00049077	53.6212	P	0.000612512	7.81321	P	0.0480985	9.27284	P	0.0151637	TRUE	FALSE	TRUE	TRUE	FALSE	316.548	4.09245	3126.63	23.5691	9.87727	9.87727	0.00218135
33446	1635945_at	68.6894	P	0.00049077	51.8406	P	0.000612512	79.858	P	0.00049077	33.185	P	0.00116472	27.4129	P	0.00049077	23.836	P	0.00116472	452.596	P	0.00049077	537.61	P	0.00049077	768.602	P	0.00049077	275.315	P	0.00049077	292.963	P	0.00049077	286.946	P	0.00049077	TRUE	TRUE	TRUE	TRUE	TRUE	66.796	28.1446	586.269	285.075	8.77702	8.77702	0.00539204
39937	1630069_at	15.8963	P	0.00928336	11.0699	A	0.0789057	15.4235	P	0.0177324	7.91859	A	0.181343	2.05845	A	0.51252	7.63893	A	0.088557	159.542	P	0.00049077	76.6619	P	0.000612512	127.26	P	0.00049077	4.10734	A	0.254899	6.77579	P	0.00550396	3.62937	A	0.275462	FALSE	FALSE	TRUE	FALSE	FALSE	14.1299	5.87199	121.155	4.8375	8.57434	8.57434	0.0114367
36434	1639268_at	73.0602	P	0.00928336	449.747	P	0.00214285	123.41	P	0.00928336	7.77186	A	0.318883	0.329771	A	0.937979	0.228331	A	0.972264	1858.57	P	0.000761638	1608.81	P	0.00049077	1894.1	P	0.000612512	47.0913	P	0.00116472	26.7188	P	0.00214285	44.898	P	0.00094359	TRUE	FALSE	TRUE	TRUE	FALSE	215.406	2.77666	1787.16	39.5694	8.29672	8.29672	0.000448758
41589	1635467_a_at	386.626	P	0.00049077	319.393	P	0.00049077	179.796	P	0.00049077	18.6984	A	0.122747	11.2029	A	0.296809	12.8818	M	0.0547106	2567.08	P	0.00049077	1963.18	P	0.00049077	2685.83	P	0.00049077	38.648	P	0.00928336	11.4588	A	0.110449	24.8492	M	0.0547106	TRUE	FALSE	TRUE	FALSE	FALSE	295.272	14.261	2405.37	24.9854	8.14628	8.14628	0.000808711
36417	1624106_at	7.25011	P	0.0129032	12.4365	P	0.0129214	4.66042	P	0.0109718	5.59153	A	0.388782	0.452894	A	0.864026	2.45041	A	0.46248	69.2639	P	0.00049077	51.6166	P	0.00049077	73.9624	P	0.000612512	0.662135	A	0.635086	3.93155	A	0.122747	3.90402	A	0.235169	TRUE	FALSE	TRUE	FALSE	FALSE	8.11567	2.83161	64.9477	2.83257	8.00275	8.00275	0.00137563
48337	1626253_at	16.953	P	0.00315926	14.7088	P	0.0129214	15.8688	P	0.00657518	14.3647	P	0.0320196	7.66946	P	0.0277665	10.53	A	0.070073	135.935	P	0.000612512	72.1151	P	0.000612512	170.234	P	0.00049077	7.81762	A	0.070073	5.15381	A	0.122747	8.53661	P	0.0480985	TRUE	FALSE	TRUE	FALSE	FALSE	15.8435	10.8547	126.095	7.16935	7.95874	7.95874	0.0185539
32708	1632452_at	90.8329	P	0.00550396	43.5071	P	0.0239949	56.0138	P	0.0239949	3.45763	A	0.413046	4.3736	A	0.364945	2.56279	A	0.462489	647.233	P	0.00049077	304.435	P	0.00049077	546.662	P	0.00049077	9.07522	P	0.00657518	24.8654	P	0.000612512	8.48518	P	0.0239949	TRUE	FALSE	TRUE	TRUE	FALSE	63.4513	3.46467	499.443	14.1419	7.87128	7.87128	0.0132142
35579	1635384_at	21.7648	A	0.150145	5.79084	A	0.703191	8.05424	A	0.318883	4.75116	A	0.235169	2.65567	A	0.413046	0.549055	A	0.929927	120.421	P	0.00116472	73.8553	P	0.00049077	84.5275	P	0.00143241	3.8696	A	0.562354	0.486931	A	0.921094	3.97376	A	0.388756	FALSE	FALSE	TRUE	FALSE	FALSE	11.87	2.65196	92.9345	2.77676	7.82938	7.82938	0.00559758
38107	1637224_at	321.179	P	0.00049077	189.291	P	0.00049077	235.595	P	0.00049077	60.9434	P	0.00049077	26.1831	P	0.00143241	32.4008	P	0.00049077	1757.55	P	0.00049077	1879.56	P	0.00049077	2173.36	P	0.00049077	377.489	P	0.00049077	545.056	P	0.00049077	437.925	P	0.00049077	TRUE	TRUE	TRUE	TRUE	TRUE	248.688	39.8425	1936.82	453.49	7.78815	7.78815	0.000198699
42351	1634097_s_at	27.3119	A	0.110449	17.9793	P	0.036797	21.8347	A	0.0990615	2.57765	A	0.611218	0.875997	A	0.911443	4.87554	A	0.48748	187.32	P	0.00143241	185.188	P	0.000612512	145.51	P	0.00116472	20.7803	P	0.0177324	29.1303	P	0.0151637	26.3893	P	0.00657518	FALSE	FALSE	TRUE	TRUE	FALSE	22.3753	2.7764	172.672	25.4333	7.7171	7.7171	0.000410619
40746	1638221_at	1.38568	A	0.586955	4.49894	A	0.437646	10.7335	A	0.135974	7.16782	A	0.34162	7.38288	A	0.0990615	11.0838	P	0.00459071	38.8958	P	0.00657518	40.4385	P	0.000761638	45.6461	P	0.00260662	12.2717	P	0.0109718	11.7943	P	0.00214285	17.8445	P	0.00657518	FALSE	FALSE	TRUE	TRUE	FALSE	5.53937	8.54482	41.6601	13.9702	7.52073	7.52073	0.000456669
36692	1629803_a_at	32.1632	P	0.0129214	45.2482	P	0.00459071	51.1297	P	0.0109718	23.4712	P	0.0151637	16.2316	P	0.0177324	21.22	P	0.0109718	296.368	P	0.00049077	296.049	P	0.000612512	370.735	P	0.000612512	168.788	P	0.00049077	132.707	P	0.00049077	154.381	P	0.00094359	TRUE	TRUE	TRUE	TRUE	TRUE	42.847	20.3076	321.051	151.958	7.49295	7.49295	0.000398766
31294	1639210_at	12.2639	A	0.198363	11.0772	A	0.181343	9.47495	P	0.0320196	654.396	P	0.00049077	393.558	P	0.00049077	829.932	P	0.00049077	9.78065	P	0.0320196	215.837	P	0.00049077	17.8572	P	0.00782677	586.787	P	0.00049077	1017.31	P	0.00049077	659.87	P	0.00049077	FALSE	TRUE	TRUE	TRUE	FALSE	10.9387	625.962	81.1584	754.657	7.41939	7.41939	0.356216
31463	1623478_at	45.0735	P	0.00049077	42.1966	P	0.00049077	41.4047	P	0.000761638	7.85529	P	0.0206634	8.25683	P	0.00260662	5.29431	M	0.0547106	368.393	P	0.00049077	224.95	P	0.00049077	342.251	P	0.00049077	25.8384	P	0.000612512	15.9597	P	0.00049077	23.9858	P	0.00116472	TRUE	FALSE	TRUE	TRUE	FALSE	42.8916	7.13548	311.865	21.928	7.271	7.271	0.00366245
318053	1627321_x_at	20.0671	P	0.0109718	15.5243	P	0.0239949	8.38518	M	0.0620214	1.87273	A	0.437646	0.364746	A	0.65838	0.550392	A	0.65838	122.655	P	0.00049077	78.3443	P	0.00049077	118.713	P	0.00049077	8.37349	P	0.0421419	8.10825	P	0.0480985	8.91002	A	0.150145	FALSE	FALSE	TRUE	FALSE	FALSE	14.6589	0.92929	106.571	8.46392	7.27005	7.27005	0.00322183
33073	1639903_at	428.231	P	0.00049077	472.2	P	0.00049077	424.373	P	0.00049077	5.51236	A	0.364945	7.81504	A	0.296809	6.31399	A	0.296809	3396.21	P	0.000612512	2484.64	P	0.00049077	3586.6	P	0.00049077	67.2567	P	0.00143241	33.9843	P	0.00381521	50.2512	P	0.00214285	TRUE	FALSE	TRUE	TRUE	FALSE	441.601	6.54713	3155.82	50.4974	7.1463	7.1463	0.00134072
35824	1639401_at	777.41	P	0.00049077	1090.35	P	0.00049077	869.791	P	0.00049077	2.84901	A	0.462489	18.5101	P	0.036797	18.2567	P	0.0421419	6960.6	P	0.00049077	5264.94	P	0.00049077	7084.05	P	0.00049077	305.627	P	0.00049077	139.397	P	0.000612512	261.831	P	0.00049077	TRUE	FALSE	TRUE	TRUE	FALSE	912.517	13.2053	6436.53	235.618	7.0536	7.0536	0.000744761
32419	1631072_at	135.055	P	0.00049077	143.433	P	0.00116472	146.182	P	0.00049077	169.927	P	0.00049077	196.197	P	0.00049077	152.158	P	0.00049077	1357.49	P	0.00049077	762.964	P	0.00049077	849.69	P	0.00049077	819.486	P	0.00049077	797.977	P	0.00049077	923.435	P	0.00049077	TRUE	TRUE	TRUE	TRUE	TRUE	141.557	172.761	990.048	846.966	6.99399	6.99399	0.0102195
318097	1628702_at	1.55974	A	0.783687	1.86001	A	0.487474	2.22602	A	0.216313	0.590894	A	0.764831	1.01425	A	0.635054	3.09898	A	0.216313	15.7426	P	0.00381521	8.58898	P	0.0109718	13.8845	P	0.00260662	0.939115	A	0.801637	1.67347	A	0.586955	1.92679	A	0.537511	FALSE	FALSE	TRUE	FALSE	FALSE	1.88193	1.56804	12.7387	1.51313	6.76897	6.76897	0.00725328
40157	1633880_s_at	2.45372	A	0.611218	2.82717	A	0.681117	5.80551	A	0.413046	8.61256	A	0.198363	0.453246	A	0.834732	0.478996	A	0.90116	26.9782	P	0.0480985	22.3485	P	0.0177324	25.6713	P	0.0320196	38.5804	P	0.00657518	38.6175	P	0.00657518	38.5564	P	0.00550396	FALSE	FALSE	TRUE	TRUE	FALSE	3.69547	3.1816	24.9993	38.5847	6.76486	6.76486	0.000254895
246648	1633401_s_at	21.0177	A	0.254899	39.9288	A	0.088557	19.7816	A	0.181343	1.79463	A	0.724538	1.61977	A	0.681117	3.41858	A	0.562354	210.312	P	0.00175518	122.207	P	0.00116472	208.023	P	0.00214285	110.198	P	0.00049077	92.5547	P	0.00049077	107.646	P	0.00116472	FALSE	FALSE	TRUE	TRUE	FALSE	26.9094	2.27766	180.181	103.466	6.69583	6.69583	0.00670976
34224	1624402_at	55.3307	P	0.00315926	50.2877	P	0.00260662	37.1831	P	0.00657518	13.5048	P	0.0421419	5.91836	A	0.0990615	6.37929	A	0.198363	384.851	P	0.00094359	186.485	P	0.000612512	365.748	P	0.00049077	8.6674	A	0.0789057	4.45963	A	0.216313	6.97916	A	0.0990615	TRUE	FALSE	TRUE	FALSE	FALSE	47.6005	8.60083	312.361	6.70206	6.56214	6.56214	0.0139706
---	1632659_at	373.23	P	0.00049077	266.915	P	0.00049077	183.185	P	0.00049077	7.40606	A	0.181343	1.42335	A	0.48748	4.64701	A	0.254899	1976.61	P	0.00049077	1543.02	P	0.00049077	1864.13	P	0.00049077	30.0626	P	0.00143241	0.484696	A	0.834732	12.8077	P	0.0129214	TRUE	FALSE	TRUE	FALSE	FALSE	274.444	4.49214	1794.59	14.4517	6.539	6.539	0.000420503
40727	1629070_at	35.2786	P	0.0320196	36.5867	P	0.00928336	31.2922	P	0.0239949	30.4797	P	0.0129214	39.0854	P	0.00657518	26.6441	P	0.00657518	197.792	P	0.00049077	199.637	P	0.00049077	270.043	P	0.00049077	37.707	P	0.00657518	34.886	P	0.00657518	43.3067	P	0.00782677	TRUE	TRUE	TRUE	TRUE	TRUE	34.3859	32.0697	222.491	38.6332	6.47042	6.47042	0.00139422
35830	1624914_at	125.419	P	0.000761638	216.126	P	0.000612512	142.057	P	0.000761638	4.43869	A	0.611218	4.43427	A	0.745101	0.992542	A	0.724538	1102.15	P	0.00049077	929.335	P	0.00049077	1027.88	P	0.00049077	32.0385	P	0.0177324	16.6491	P	0.0277364	18.7814	M	0.0620214	TRUE	FALSE	TRUE	FALSE	FALSE	161.201	3.2885	1019.79	22.4897	6.3262	6.3262	0.000115515
34036	1639170_at	8.92678	A	0.275462	11.428	A	0.122747	9.15499	A	0.150145	6.07109	A	0.110393	6.43426	A	0.135974	4.629	A	0.413046	92.2253	P	0.000612512	42.5346	P	0.000761638	49.0579	P	0.00094359	13.3045	P	0.0129214	16.1916	P	0.0177324	19.8056	P	0.00657518	FALSE	FALSE	TRUE	TRUE	FALSE	9.83659	5.71145	61.2726	16.4339	6.22905	6.22905	0.0300777
50225	1624849_at	31.5042	P	0.0177324	34.3954	P	0.0151637	27.3544	P	0.0239949	104.838	P	0.00214285	138.303	P	0.00116472	129.128	P	0.00116472	187.414	P	0.00175518	208.62	P	0.000761638	180.494	P	0.00175518	277.863	P	0.00049077	234.788	P	0.00049077	282.554	P	0.000612512	TRUE	TRUE	TRUE	TRUE	TRUE	31.0846	124.09	192.176	265.068	6.18235	6.18235	5.01695e-05
---	1635258_s_at	10.4405	P	0.00315926	14.0917	P	0.00049077	17.2417	P	0.00094359	10.2829	P	0.00315926	13.0404	P	0.00315926	13.413	P	0.00381521	79.7876	P	0.00049077	74.8998	P	0.00049077	102.863	P	0.00049077	60.6385	P	0.00049077	49.1779	P	0.000612512	58.9516	P	0.00049077	TRUE	TRUE	TRUE	TRUE	TRUE	13.9246	12.2454	85.8501	56.256	6.16534	6.16534	0.00124339
31824	1622908_a_at	71.6113	P	0.00782677	59.5662	P	0.00928336	59.4402	P	0.00381521	46.9918	P	0.00657518	38.4367	P	0.00550396	36.7773	P	0.00315926	396.819	P	0.00094359	371.977	P	0.00049077	392.291	P	0.00175518	84.9505	P	0.00214285	101.077	P	0.00143241	102.813	P	0.00214285	TRUE	TRUE	TRUE	TRUE	TRUE	63.5392	40.7353	387.029	96.2801	6.09118	6.09118	3.03806e-06
40213	1623981_at	18.8186	P	0.0421419	13.3345	P	0.00381521	41.2907	P	0.00315926	12.1318	A	0.070073	4.55207	P	0.0277665	4.43374	P	0.0277665	150.386	P	0.00094359	92.3081	P	0.000761638	202.435	P	0.000612512	22.5956	P	0.00214285	10.4679	P	0.00381521	9.78347	P	0.0277665	TRUE	FALSE	TRUE	TRUE	FALSE	24.4812	7.0392	148.376	14.2823	6.06081	6.06081	0.0197469
---	1631349_s_at	10.9202	P	0.0109555	6.29062	P	0.0480575	12.4358	P	0.00214285	1.27052	A	0.462489	3.52475	A	0.165268	5.11208	P	0.00928336	63.9442	P	0.00049077	49.5317	P	0.00049077	64.5457	P	0.000761638	46.6322	P	0.00049077	39.0252	P	0.00049077	44.6831	P	0.00049077	TRUE	FALSE	TRUE	TRUE	FALSE	9.88221	3.30245	59.3405	43.4468	6.00478	6.00478	0.000704662
38689	1639720_at	11.5783	A	0.48748	2.52715	A	0.764831	10.6123	A	0.462489	5.21811	A	0.216313	6.46684	A	0.296809	3.35547	A	0.48748	63.6382	P	0.0320196	33.945	P	0.0239949	50.3578	P	0.0480575	9.37478	A	0.122747	9.2447	A	0.070073	9.16767	A	0.216313	FALSE	FALSE	TRUE	FALSE	FALSE	8.23924	5.01347	49.3137	9.26238	5.98522	5.98522	0.0105256
34604	1623757_at	98.5644	P	0.0239949	136.501	P	0.00928336	86.8525	P	0.0239949	9.64467	A	0.364945	6.70316	A	0.586955	1.91326	A	0.764831	837.298	P	0.00094359	482.968	P	0.000761638	601.973	P	0.000761638	15.4411	A	0.135974	1.65945	A	0.764831	7.6513	A	0.318883	TRUE	FALSE	TRUE	FALSE	FALSE	107.306	6.08703	640.746	8.2506	5.97122	5.97122	0.00712202
44548	1627324_at	6.60926	A	0.110449	9.36816	A	0.088557	7.50644	P	0.0239949	11.9417	P	0.00782677	5.74668	A	0.0990062	8.12108	P	0.0239949	41.4725	P	0.000761638	37.5834	P	0.000761638	60.4634	P	0.00049077	66.4957	P	0.00049077	63.375	P	0.000612512	78.1844	P	0.00049077	FALSE	FALSE	TRUE	TRUE	FALSE	7.82795	8.60316	46.5064	69.3517	5.94107	5.94107	0.0055564
33407	1627542_at	429.081	P	0.00049077	476.848	P	0.00049077	508.213	P	0.00049077	1.49033	A	0.611218	0.281709	A	0.984836	2.67701	A	0.65838	2938.68	P	0.00049077	2070.8	P	0.00049077	3390.01	P	0.00049077	4.0413	A	0.235169	5.37442	A	0.216313	16.6706	P	0.0109718	TRUE	FALSE	TRUE	FALSE	FALSE	471.381	1.48301	2799.83	8.69546	5.93963	5.93963	0.00387177
33121	1640157_at	80.056	P	0.0239949	366.591	P	0.00381521	109.393	P	0.0239949	4409.17	P	0.00049077	4064.08	P	0.00049077	4160.72	P	0.00049077	51.5062	A	0.0990615	2886.57	P	0.00049077	265.724	P	0.00550396	3773.74	P	0.00049077	4046.66	P	0.00049077	4423.85	P	0.00049077	TRUE	TRUE	FALSE	TRUE	FALSE	185.347	4211.32	1067.93	4081.42	5.76181	5.76181	0.389826
42338	1629718_at	49.9574	P	0.00782677	58.6504	P	0.00315926	65.5605	P	0.00315926	8.55288	A	0.275462	4.5345	A	0.296809	5.2303	A	0.364945	371.903	P	0.00049077	284.604	P	0.00049077	346.933	P	0.00049077	48.7728	P	0.00094359	71.623	P	0.00094359	52.8806	P	0.000761638	TRUE	FALSE	TRUE	TRUE	FALSE	58.0561	6.10589	334.48	57.7588	5.76133	5.76133	0.000466672
35826	1624509_at	277.415	P	0.00049077	319.227	P	0.00049077	244.497	P	0.00049077	1.96441	A	0.65838	0.362469	A	0.993425	0.69472	A	0.911443	1847.8	P	0.00049077	1104.22	P	0.00049077	1705.79	P	0.00049077	13.1228	P	0.0109718	0.974464	A	0.764831	0.511703	A	0.929927	TRUE	FALSE	TRUE	FALSE	FALSE	280.379	1.0072	1552.6	4.86967	5.53751	5.53751	0.00513256
39124	1630598_at	183.518	P	0.00381521	216.206	P	0.00381521	184.034	P	0.00928336	1.1403	A	0.957858	2.67372	A	0.635054	1.20791	A	0.864026	1453.13	P	0.00049077	605.588	P	0.00049077	1151.62	P	0.00049077	12.6153	A	0.413046	5.07503	A	0.48748	12.6599	A	0.388782	TRUE	FALSE	TRUE	FALSE	FALSE	194.586	1.67398	1070.11	10.1167	5.49943	5.49943	0.0243073
31726	1626503_at	305.685	P	0.000761638	352.678	P	0.000761638	270.005	P	0.000761638	97.92	P	0.00260662	102.045	P	0.00175518	74.7967	P	0.00260662	2020.59	P	0.000612512	1183.55	P	0.000612512	1872.19	P	0.000612512	259.823	P	0.000761638	265.674	P	0.000761638	301.617	P	0.00094359	TRUE	TRUE	TRUE	TRUE	TRUE	309.456	91.5872	1692.11	275.705	5.46802	5.46802	0.00592941
59225	1623211_at	107.512	P	0.000612512	74.696	P	0.000489353	1135.09	P	0.00049077	1.83365	A	0.413046	2.97212	P	0.0421419	5.59773	P	0.0239949	1417.43	P	0.00049077	2379.82	P	0.00049077	3404.74	P	0.00049077	3.35154	A	0.165268	41.2801	P	0.00049077	4.68334	P	0.0480985	TRUE	FALSE	TRUE	FALSE	FALSE	439.101	3.46783	2400.66	16.4383	5.46723	5.46723	0.0431237
39008	1634064_at	32.383	P	0.0480985	39.9126	P	0.0206634	39.5575	P	0.0239949	6.06527	A	0.34162	5.15313	A	0.34162	6.59896	A	0.43763	191.984	P	0.00459071	250.31	P	0.00175518	167.683	P	0.00315926	20.2248	M	0.0620214	21.1991	P	0.0151637	14.9121	P	0.0421419	TRUE	FALSE	TRUE	FALSE	FALSE	37.2844	5.93912	203.326	18.7787	5.45338	5.45338	0.00252702
33421	1628271_at	412.368	P	0.00049077	467.562	P	0.00049077	482.718	P	0.00049077	163.373	P	0.00049077	172.78	P	0.00049077	162.69	P	0.00049077	2737.95	P	0.00049077	1940.69	P	0.00049077	2748.4	P	0.00049077	449.684	P	0.00049077	421.32	P	0.00049077	466.963	P	0.00049077	TRUE	TRUE	TRUE	TRUE	TRUE	454.216	166.281	2475.68	445.989	5.45046	5.45046	0.00166342
36994	1626734_at	522.817	P	0.00049077	581.414	P	0.00049077	502.426	P	0.00049077	32.8145	P	0.00094359	36.8812	P	0.00049077	26.6477	P	0.00049077	3214.96	P	0.00049077	2136.86	P	0.00049077	3361.28	P	0.00049077	93.6826	P	0.00049077	43.6484	P	0.00049077	80.651	P	0.00049077	TRUE	TRUE	TRUE	TRUE	TRUE	535.552	32.1145	2904.37	72.6607	5.42313	5.42313	0.00360122
34060	1625436_at	468	P	0.00116472	402.833	P	0.00116472	461.115	P	0.00094359	69.1137	P	0.000612512	31.247	P	0.00315926	27.0596	P	0.00315926	2669.69	P	0.00049077	2128.17	P	0.00049077	2388.91	P	0.00049077	291.685	P	0.00049077	361.022	P	0.00049077	382.185	P	0.00049077	TRUE	TRUE	TRUE	TRUE	TRUE	443.983	42.4734	2395.59	344.964	5.39568	5.39568	0.000245157
32007	1641567_at	87.2262	P	0.00143241	335.911	P	0.00094359	179.371	P	0.00094359	6118.67	P	0.00049077	5610.57	P	0.00049077	5502.4	P	0.00049077	96.167	P	0.00116472	2831.66	P	0.00049077	314.999	P	0.000612512	4826.91	P	0.00049077	5168.56	P	0.00049077	5605.98	P	0.00049077	TRUE	TRUE	TRUE	TRUE	TRUE	200.836	5743.88	1080.94	5200.48	5.38222	5.38222	0.374158
318053	1633036_s_at	152.366	P	0.00315926	115.618	P	0.00143241	122.812	P	0.00116472	65.201	P	0.0151637	67.0151	P	0.0109718	56.9834	P	0.00459071	790.298	P	0.00049077	520.376	P	0.00049077	774.336	P	0.00049077	153.691	P	0.00094359	146.723	P	0.00049077	162.61	P	0.000761638	TRUE	TRUE	TRUE	TRUE	TRUE	130.265	63.0665	695.003	154.341	5.33529	5.33529	0.00305001
34607	1635812_at	101.622	P	0.00049077	126.513	P	0.00049077	89.5527	P	0.00049077	12.294	P	0.0151637	9.24814	P	0.00260662	9.28832	P	0.00175518	665.007	P	0.00049077	394.641	P	0.00049077	617.028	P	0.00049077	31.099	P	0.000612512	21.6378	P	0.00116472	20.505	P	0.00143241	TRUE	TRUE	TRUE	TRUE	TRUE	105.896	10.2768	558.892	24.4139	5.27776	5.27776	0.00571781
33593	1635968_at	146.461	P	0.00049077	136.25	P	0.000612512	123.241	P	0.000612512	6.98735	M	0.0620214	3.9223	A	0.216313	2.85466	A	0.150145	749.335	P	0.00049077	690.33	P	0.00049077	698.22	P	0.00049077	22.4192	P	0.00550396	22.4414	P	0.00094359	14.5153	P	0.00214285	TRUE	FALSE	TRUE	TRUE	FALSE	135.317	4.5881	712.628	19.7919	5.26635	5.26635	8.0349e-06
31824	1628935_at	18.8223	A	0.135974	22.7901	P	0.0480985	27.0332	P	0.0480985	19.8307	A	0.0789057	16.5687	P	0.0277665	19.6047	P	0.036797	136.591	P	0.00143241	112.863	P	0.00116472	98.9436	P	0.00116472	42.2436	P	0.00459071	50.76	P	0.00381521	57.6131	P	0.0109718	FALSE	FALSE	TRUE	TRUE	FALSE	22.8818	18.668	116.132	50.2056	5.07531	5.07531	0.00115369
---	1624543_s_at	102.429	P	0.000612512	116.033	P	0.000612512	98.3659	P	0.00049077	50.3641	P	0.00049077	45.9232	P	0.00049077	43.9191	P	0.00049077	657.994	P	0.00049077	405.063	P	0.00049077	538.317	P	0.00049077	171.266	P	0.00049077	128.545	P	0.00049077	127.733	P	0.00049077	TRUE	TRUE	TRUE	TRUE	TRUE	105.609	46.7355	533.791	142.515	5.05441	5.05441	0.00427018
32651	1635525_at	1272.46	P	0.000612512	1196.02	P	0.00049077	1137.06	P	0.00094359	3.22387	A	0.724538	0.659279	A	0.963203	0.749019	A	0.900994	6754.28	P	0.00049077	4653.88	P	0.00049077	6730.19	P	0.00049077	193.772	P	0.0206634	50.7394	A	0.216313	126.864	A	0.0885037	TRUE	FALSE	TRUE	FALSE	FALSE	1201.85	1.54406	6046.12	123.792	5.03069	5.03069	0.00225469
43063	1638388_at	21.7401	P	0.0421419	31.8938	P	0.0129214	20.7415	P	0.0277665	14.1369	A	0.0990615	6.67089	A	0.462489	1.21245	A	0.48748	149.711	P	0.000612512	88.2851	P	0.00049077	131.273	P	0.000612512	12.8066	A	0.088557	12.9216	P	0.036797	13.5455	A	0.0789057	TRUE	FALSE	TRUE	FALSE	FALSE	24.7918	7.34009	123.09	13.0912	4.96494	4.96494	0.00608338
43936	1641118_at	179.873	P	0.00049077	187.087	P	0.00049077	190.685	P	0.00049077	251.185	P	0.00049077	238.652	P	0.00049077	235.445	P	0.00049077	1000.01	P	0.00049077	687.077	P	0.00049077	1069.79	P	0.00049077	296.032	P	0.00049077	281.924	P	0.00049077	312.452	P	0.00049077	TRUE	TRUE	TRUE	TRUE	TRUE	185.882	241.761	918.958	296.803	4.94378	4.94378	0.00338656
318885	1624802_at	148.47	P	0.000612512	130.762	P	0.00049077	417.584	P	0.00049077	15.674	P	0.0239949	10.3549	P	0.00049077	13.8448	P	0.00142897	689.452	P	0.00049077	1089.13	P	0.00049077	1653.45	P	0.00049077	12.5538	P	0.00094359	22.6916	P	0.00049077	11.1443	P	0.00049077	TRUE	TRUE	TRUE	TRUE	TRUE	232.272	13.2912	1144.01	15.4632	4.92531	4.92531	0.036413
34836	1623051_at	139.05	P	0.000761638	118.147	P	0.00094359	938.649	P	0.00049077	1.05439	A	0.849855	0.619726	A	0.745101	3.19377	A	0.586976	1228.4	P	0.00049077	2057.2	P	0.00049077	2517.05	P	0.00049077	4.21129	A	0.437646	50.723	P	0.00116472	0.754366	A	0.764831	TRUE	FALSE	TRUE	FALSE	FALSE	398.615	1.62263	1934.22	18.5629	4.85234	4.85234	0.029629
42993	1639398_at	106.898	P	0.00049077	87.2805	P	0.000761638	90.9515	P	0.00049077	116.387	P	0.00094359	144.483	P	0.000612512	117.055	P	0.000612512	424.205	P	0.000612512	442.886	P	0.00049077	510.125	P	0.00049077	162.278	P	0.000761638	147.939	P	0.000612512	141.542	P	0.000761638	TRUE	TRUE	TRUE	TRUE	TRUE	95.0433	125.975	459.072	150.586	4.83013	4.83013	0.000169465
35635	1635008_at	734.695	P	0.00049077	1080.57	P	0.00049077	809.218	P	0.00049077	124.553	P	0.00049077	118.843	P	0.00049077	91.3036	P	0.00049077	4836.88	P	0.00049077	3203.97	P	0.00049077	4621.23	P	0.00049077	296.847	P	0.00049077	184.862	P	0.00049077	273.614	P	0.00049077	TRUE	TRUE	TRUE	TRUE	TRUE	874.827	111.566	4220.69	251.774	4.8246	4.8246	0.00306181
---	1631842_at	2.87392	A	0.537511	7.83476	A	0.296809	5.78769	A	0.235169	13.5739	P	0.0320196	4.61564	A	0.388782	13.1519	P	0.0277665	22.8352	P	0.00550396	17.5609	P	0.0206634	34.8332	P	0.0480985	19.4966	P	0.00928336	15.0298	P	0.00782677	13.6872	P	0.00782677	FALSE	FALSE	TRUE	TRUE	FALSE	5.49879	10.4472	25.0765	16.0712	4.56036	4.56036	0.0210657
37110	1624732_at	185.816	P	0.00094359	164.576	P	0.00049077	215.778	P	0.000612512	18.5981	P	0.036797	7.784	A	0.235169	7.5647	A	0.254847	943.526	P	0.00049077	736.118	P	0.00049077	891.035	P	0.00049077	64.3756	P	0.000612512	49.5878	P	0.00049077	57.4537	P	0.000612512	TRUE	FALSE	TRUE	TRUE	FALSE	188.723	11.3156	856.893	57.139	4.54048	4.54048	0.00047576
326136	1623732_at	2539.27	P	0.000761638	1614.42	P	0.000612512	784.893	P	0.00116472	8.66249	A	0.318883	3.52483	A	0.764831	16.9709	M	0.0620214	7830.37	P	0.00049077	6275.97	P	0.00049077	8211.54	P	0.00049077	319.648	P	0.00175518	32.0544	P	0.0277665	128.963	P	0.00550396	TRUE	FALSE	TRUE	TRUE	FALSE	1646.19	9.71942	7439.29	160.222	4.51909	4.51909	0.00174778
42781	1626100_at	17.3651	A	0.122747	8.66245	A	0.275462	11.2985	A	0.070073	0.368374	A	0.724538	1.38777	A	0.413046	2.74483	A	0.254899	48.8919	P	0.00782677	57.1229	P	0.00459071	61.6116	P	0.00657518	3.5412	A	0.235169	0.203076	A	0.745153	3.44898	A	0.216313	FALSE	FALSE	TRUE	FALSE	FALSE	12.442	1.50032	55.8755	2.39775	4.49087	4.49087	0.000660608
---	1631697_at	3.50748	A	0.0789057	22.8922	A	0.088557	1.28736	A	0.235169	7.24372	P	0.0277364	3.75985	A	0.070073	4.08168	A	0.0990615	38.6444	P	0.0480985	29.591	P	0.00214285	52.8518	P	0.0421419	144.291	P	0.00094359	72.9623	P	0.00459071	56.9182	P	0.00116472	FALSE	FALSE	TRUE	TRUE	FALSE	9.22903	5.02841	40.3624	91.3904	4.37342	4.37342	0.0319764
40590	1625711_at	14.5084	P	0.00315926	11.6248	P	0.00550396	19.8779	P	0.00116472	8.29424	P	0.0177324	11.4368	P	0.000941148	9.81802	P	0.00094359	71.9371	P	0.00049077	57.9432	P	0.00049077	71.2896	P	0.00049077	8.83403	P	0.00049077	8.29746	P	0.00049077	10.7012	P	0.00094359	TRUE	TRUE	TRUE	TRUE	TRUE	15.337	9.84968	67.0566	9.27757	4.3722	4.3722	0.000557832
37054	1632531_at	163.901	P	0.000612512	147.262	P	0.00049077	155.132	P	0.000612512	0.738359	A	0.764831	0.310587	A	0.945289	0.539141	A	0.864026	673.021	P	0.00049077	805.06	P	0.00049077	555.32	P	0.00049077	2.67419	A	0.413046	0.44696	A	0.764831	4.64855	A	0.235169	TRUE	FALSE	TRUE	FALSE	FALSE	155.432	0.529362	677.8	2.5899	4.36075	4.36075	0.00194589
37468	1632964_at	302.788	P	0.000761638	276.627	P	0.00094359	189.324	P	0.00214285	19.1101	P	0.0151637	15.1028	P	0.036797	8.94734	A	0.116426	1139.74	P	0.00049077	934.372	P	0.00049077	1227.68	P	0.00049077	54.1416	P	0.00116472	31.5387	P	0.00782677	23.9397	P	0.0151637	TRUE	FALSE	TRUE	TRUE	FALSE	256.247	14.3867	1100.6	36.54	4.29507	4.29507	0.000830488
246553	1633959_s_at	180.826	P	0.000612512	225.634	P	0.000612512	194.522	P	0.000761638	80.2403	P	0.00049077	89.2917	P	0.00049077	67.9123	P	0.00049077	922.587	P	0.000612512	695.817	P	0.00049077	948.884	P	0.00049077	255.111	P	0.00049077	215.265	P	0.00049077	189.187	P	0.00049077	TRUE	TRUE	TRUE	TRUE	TRUE	200.327	79.1481	855.762	219.854	4.27182	4.27182	0.00129276
39509	1623226_at	40.9543	P	0.00315926	39.2701	P	0.00143241	68.571	P	0.000761638	8.44815	A	0.165268	6.55912	P	0.0480985	5.73312	A	0.275462	242.701	P	0.00049077	86.7003	P	0.00049077	298.295	P	0.00049077	15.0194	P	0.0277665	17.3062	P	0.00550396	13.2926	P	0.00782677	TRUE	FALSE	TRUE	TRUE	FALSE	49.5985	6.91346	209.232	15.2061	4.21851	4.21851	0.0672921
36384	1624798_s_at	28.0475	P	0.00175518	29.8166	P	0.00175518	32.883	P	0.00459071	21.8114	P	0.00782677	18.2859	P	0.00260662	24.8772	P	0.00315926	142.129	P	0.00094359	94.6232	P	0.000612512	141.914	P	0.00143241	56.1735	P	0.000612512	49.6873	P	0.000612512	56.4196	P	0.000761638	TRUE	TRUE	TRUE	TRUE	TRUE	30.249	21.6582	126.222	54.0935	4.17276	4.17276	0.00376551
59240	1627890_at	142.025	P	0.00049077	203.46	P	0.00049077	147.585	P	0.00049077	10.9319	P	0.0320196	7.81823	P	0.0239949	8.6206	P	0.0129214	865.608	P	0.00049077	439.85	P	0.00049077	735.024	P	0.00049077	11.2896	P	0.00175518	11.3729	P	0.00260662	23.6016	P	0.00049077	TRUE	TRUE	TRUE	TRUE	TRUE	164.357	9.12358	680.161	15.4214	4.13832	4.13832	0.0155121
---	1639350_at	7.0905	A	0.165268	14.9288	M	0.0547106	13.3468	A	0.088557	1.15153	A	0.65838	0.517712	A	0.586976	0.451273	A	0.889551	64.0321	P	0.00094359	31.8806	P	0.000612512	50.3187	P	0.00381521	3.86188	A	0.235169	0.477875	A	0.681117	0.979802	A	0.635054	FALSE	FALSE	TRUE	FALSE	FALSE	11.7887	0.706839	48.7438	1.77318	4.13479	4.13479	0.0184184
33413	1636233_at	20.4692	M	0.0547106	10.3926	A	0.235169	16.8874	A	0.110449	6.51175	A	0.296809	13.0191	M	0.0620214	6.64582	P	0.0320196	66.2847	P	0.0129214	57.7103	P	0.00116472	73.1523	P	0.00459071	11.3796	P	0.0129214	14.7316	P	0.00928336	15.0655	P	0.036797	FALSE	FALSE	TRUE	TRUE	FALSE	15.9164	8.72557	65.7158	13.7256	4.12881	4.12881	0.000742609
38408	1629230_at	43.4166	P	0.0320196	23.8864	P	0.0320196	30.3337	A	0.070073	1.17085	A	0.51252	1.45615	A	0.65838	1.8831	A	0.562354	96.6316	P	0.00459071	103.329	P	0.00550396	201.778	P	0.00315926	10.2007	A	0.135915	16.453	M	0.0620214	10.168	A	0.135974	FALSE	FALSE	TRUE	FALSE	FALSE	32.5456	1.50336	133.913	12.2739	4.11463	4.11463	0.0423578
37703	1625058_at	279.615	P	0.00143241	280.041	P	0.000761638	285.628	P	0.00094359	123.653	P	0.00459071	109.511	P	0.00550396	85.908	P	0.0239949	1196.52	P	0.00049077	940.062	P	0.00049077	1335.22	P	0.00049077	125.557	P	0.00657518	129.288	P	0.00381521	125.563	P	0.00550396	TRUE	TRUE	TRUE	TRUE	TRUE	281.761	106.357	1157.27	126.803	4.10726	4.10726	0.00163841
43244	1636764_at	62.0213	P	0.000612512	48.2978	P	0.00049077	74.7056	P	0.00094359	136.272	P	0.000612512	165.416	P	0.000612512	157.151	P	0.00049077	280.369	P	0.00049077	214.603	P	0.00049077	260.076	P	0.00049077	203.911	P	0.00049077	238.911	P	0.00049077	210.704	P	0.000489353	TRUE	TRUE	TRUE	TRUE	TRUE	61.6749	152.946	251.683	217.842	4.0808	4.0808	0.000809471
32230	1641224_s_at	8.82371	M	0.0547106	11.2693	P	0.0151637	7.78573	P	0.0480985	60.0438	P	0.000761638	65.71	P	0.00049077	68.2218	P	0.00049077	36.2664	P	0.000761638	50.3841	P	0.00049077	25.3932	P	0.00381521	69.4487	P	0.00049077	81.2094	P	0.00049077	57.8197	P	0.00049077	FALSE	TRUE	TRUE	TRUE	FALSE	9.2929	64.6585	37.3479	69.4926	4.01897	4.01897	0.0184748
43054	1634815_at	374.757	P	0.00049077	435.581	P	0.00049077	397.34	P	0.00049077	7.8494	A	0.198363	11.2364	A	0.070073	7.09429	A	0.150145	1820.82	P	0.00049077	1168.13	P	0.00049077	1841.04	P	0.00049077	36.2046	P	0.00260662	20.7348	P	0.0109718	34.6656	P	0.00175518	TRUE	FALSE	TRUE	TRUE	FALSE	402.559	8.7267	1610	30.535	3.9994	3.9994	0.00552206
38031	1638975_at	13.8953	P	0.000612512	10.2324	P	0.0239674	18.5052	P	0.00143241	12.7693	P	0.0177324	26.1255	P	0.000761638	18.1867	P	0.000612512	53.9511	P	0.00094359	72.3649	P	0.00049077	42.5169	P	0.00049077	75.4064	P	0.00049077	81.537	P	0.000489353	78.9411	P	0.00049077	TRUE	TRUE	TRUE	TRUE	TRUE	14.211	19.0272	56.2776	78.6281	3.96015	3.96015	0.00955557
33530	1624269_at	10.1897	P	0.0421419	14.2679	M	0.0547106	15.0921	P	0.0206634	26.4876	P	0.0177324	26.6418	P	0.00459071	22.2605	P	0.00550396	41.3767	P	0.00143241	76.8716	P	0.00049077	36.085	P	0.00143241	137.941	P	0.00049077	134.759	P	0.00049077	137.244	P	0.00049077	FALSE	TRUE	TRUE	TRUE	FALSE	13.1832	25.13	51.4444	136.648	3.90227	3.90227	0.0412557
33755	1623866_at	2.69051	A	0.745101	9.7875	A	0.388782	13.4788	A	0.318883	17.0031	P	0.036797	13.9404	P	0.00175518	17.253	P	0.00459071	36.4763	P	0.0109718	19.1327	P	0.0277665	42.384	P	0.0206634	27.284	P	0.00657518	25.4373	P	0.00459071	31.9995	P	0.00550396	FALSE	TRUE	TRUE	TRUE	FALSE	8.65226	16.0655	32.6643	28.2403	3.77523	3.77523	0.0350521
246669	1641288_at	46.685	P	0.0206634	27.8977	P	0.00315926	30.8907	P	0.00175518	29.9334	P	0.00657518	25.4264	P	0.00381521	18.4385	P	0.00143241	149.426	P	0.00175518	109.142	P	0.00049077	138.803	P	0.00116472	127.052	P	0.000612512	121.636	P	0.00049077	134.06	P	0.00094359	TRUE	TRUE	TRUE	TRUE	TRUE	35.1578	24.5994	132.457	127.583	3.76749	3.76749	0.00190455
33839	1633914_at	250.376	P	0.00049077	223.357	P	0.00049077	214.295	P	0.00049077	8.93834	A	0.181343	6.20845	A	0.388782	7.85778	A	0.165268	1054.48	P	0.00049077	564.028	P	0.00049077	968.084	P	0.00049077	20.4013	P	0.0239949	15.5577	P	0.036797	21.459	A	0.070073	TRUE	FALSE	TRUE	FALSE	FALSE	229.343	7.66819	862.198	19.1394	3.75943	3.75943	0.013963
43306	1641645_at	19.6985	P	0.00381521	22.0127	P	0.00143241	23.0489	P	0.00459071	6.38494	A	0.254899	1.85489	A	0.586955	1.64685	A	0.48748	84.2733	P	0.00049077	0.582478	A	0.658417	156.272	P	0.00049077	1.77305	A	0.586955	10.4057	P	0.0239949	0.908719	A	0.437646	TRUE	FALSE	FALSE	FALSE	FALSE	21.5867	3.29556	80.376	4.36248	3.7234	3.7234	0.261433
36666	1640755_at	61.0407	P	0.00175518	53.9725	P	0.00116472	65.1683	P	0.000612512	20.9564	P	0.00657518	29.3545	P	0.00116472	14.9919	P	0.00459071	214.012	P	0.00049077	230.795	P	0.00049077	223.215	P	0.00049077	50.5319	P	0.00116472	46.6359	P	0.00049077	50.313	P	0.00214285	TRUE	TRUE	TRUE	TRUE	TRUE	60.0605	21.7676	222.674	49.1603	3.70749	3.70749	9.96969e-06
5740215	1628197_at	67.5689	P	0.00049077	45.3338	P	0.00143241	69.4718	P	0.00049077	14.4858	A	0.122747	12.0647	A	0.070073	8.1485	P	0.0239949	242.404	P	0.00049077	217.523	P	0.00049077	214.653	P	0.00049077	2.63431	A	0.437646	14.6457	A	0.070073	6.2872	A	0.275462	TRUE	FALSE	TRUE	FALSE	FALSE	60.7915	11.5663	224.86	7.85574	3.69887	3.69887	0.000151726
42625	1626804_at	12.423	A	0.181343	10.17	A	0.165268	17.6172	A	0.122747	4.98039	A	0.537511	0.878324	A	0.818657	4.58088	A	0.296809	33.6317	P	0.00260662	33.8927	P	0.00260662	80.8808	P	0.00049077	0.677885	A	0.864026	0.348862	A	0.911496	1.53472	A	0.611218	FALSE	FALSE	TRUE	FALSE	FALSE	13.4034	3.47986	49.4684	0.853823	3.69074	3.69074	0.085359
33890	1638948_at	9.17706	A	0.198363	21.867	P	0.00550396	16.8623	P	0.0277665	106.393	P	0.00049077	95.6937	P	0.00049077	104.768	P	0.00049077	48.7693	P	0.00260662	43.8194	P	0.000761638	84.0029	P	0.00049077	89.9864	P	0.00049077	100.524	P	0.00049077	91.2956	P	0.00049077	FALSE	TRUE	TRUE	TRUE	FALSE	15.9688	102.285	58.8639	93.9354	3.68618	3.68618	0.0312246
5740847	1630612_at	7.7789	A	0.198363	7.40531	A	0.216313	5.03974	A	0.318883	0.400416	A	0.990717	5.47597	A	0.388729	2.46529	A	0.562354	26.815	P	0.00381521	18.7546	P	0.00094359	28.9377	P	0.00315926	7.45043	A	0.181343	10.7888	P	0.00214285	4.93584	A	0.611218	FALSE	FALSE	TRUE	FALSE	FALSE	6.74132	2.78056	24.8358	7.72502	3.68411	3.68411	0.00491937
37166	1630236_s_at	398.774	P	0.00049077	473.899	P	0.00049077	520.186	P	0.00049077	636.321	P	0.00049077	709.541	P	0.00049077	735.472	P	0.00049077	1924.25	P	0.00049077	1440	P	0.00049077	1745.22	P	0.00049077	1066.97	P	0.00049077	1063.91	P	0.00049077	1211.63	P	0.00049077	TRUE	TRUE	TRUE	TRUE	TRUE	464.286	693.778	1703.16	1114.17	3.66834	3.66834	0.00104989
36513	1625281_at	79.4566	P	0.00928336	44.6458	P	0.0129214	48.7713	P	0.036797	64.0926	P	0.00315926	65.8866	P	0.00381521	63.8005	P	0.00381521	215.308	P	0.00049077	194.288	P	0.00094359	219.588	P	0.000761638	179.837	P	0.000612512	171.312	P	0.000612512	199.472	P	0.000761638	TRUE	TRUE	TRUE	TRUE	TRUE	57.6246	64.5932	209.728	183.541	3.63955	3.63955	0.000351493
43479	1631369_at	232.472	P	0.00260662	207.054	P	0.00260662	287.074	P	0.00928336	25.4943	A	0.181343	18.6944	A	0.275462	22.4533	A	0.165268	869.73	P	0.000761638	322.298	P	0.00116472	1422.91	P	0.00049077	61.7444	P	0.0480985	34.599	A	0.135974	39.1158	A	0.216313	TRUE	FALSE	TRUE	FALSE	FALSE	242.2	22.214	871.648	45.1531	3.59887	3.59887	0.119391
36171	1625195_s_at	48.7351	P	0.000612512	44.0002	P	0.000612512	41.2129	P	0.000612512	29.1927	P	0.000612512	18.2923	P	0.000612512	20.1339	P	0.00049077	144.756	P	0.000612512	161.102	P	0.00049077	173.174	P	0.00049077	787.262	P	0.00049077	462.27	P	0.00049077	512.964	P	0.00049077	TRUE	TRUE	TRUE	TRUE	TRUE	44.6494	22.5396	159.677	587.499	3.57625	3.57625	0.000174338
37500	1627502_at	38.5311	P	0.00315926	39.1825	P	0.000761638	42.0332	P	0.00458212	73.2151	P	0.00928336	70.0823	P	0.00315926	62.2773	P	0.00381521	147.805	P	0.00049077	162.863	P	0.00049077	115.418	P	0.00049077	211.602	P	0.00049077	193.408	P	0.00049077	180.698	P	0.00049077	TRUE	TRUE	TRUE	TRUE	TRUE	39.9156	68.5249	142.029	195.236	3.55822	3.55822	0.00189808
40481	1636051_at	130.435	P	0.00214285	137.201	P	0.00260662	109.476	P	0.00260662	0.897222	A	0.911443	1.26417	A	0.783744	0.378615	A	0.921094	576.604	P	0.00049077	292.862	P	0.000612512	471.411	P	0.00049077	3.18881	A	0.681117	2.11095	A	0.724538	2.50055	A	0.745101	TRUE	FALSE	TRUE	FALSE	FALSE	125.704	0.84667	446.959	2.6001	3.55565	3.55565	0.0181541
37318	1635894_at	12.4377	A	0.150145	9.95727	A	0.275462	7.0152	A	0.437646	11.1307	A	0.413046	14.0685	A	0.110449	9.90215	M	0.0546669	33.3699	P	0.0320196	24.9971	P	0.0239949	45.9289	P	0.00928336	44.5776	P	0.0129214	32.6594	M	0.0620214	37.9404	A	0.088557	FALSE	FALSE	TRUE	FALSE	FALSE	9.8034	11.7005	34.7653	38.3925	3.54625	3.54625	0.0164836
39392	1631224_at	117.79	P	0.000612512	119.447	P	0.00049077	130.703	P	0.000612512	776.994	P	0.00049077	859.954	P	0.00049077	621.465	P	0.00049077	404.419	P	0.00049077	116.001	P	0.000612512	780.297	P	0.00049077	526.587	P	0.00049077	587.638	P	0.00049077	519.087	P	0.00049077	TRUE	TRUE	TRUE	TRUE	TRUE	122.647	752.804	433.572	544.437	3.53513	3.53513	0.181322
34203	1637357_at	757.984	P	0.00049077	868.345	P	0.00049077	848.32	P	0.00049077	0.567139	A	0.900939	3.754	A	0.110449	1.37448	A	0.48748	3507.51	P	0.00049077	1635.8	P	0.00049077	3584.86	P	0.00049077	21.8516	P	0.00214285	14.5181	P	0.0239949	18.5603	P	0.00175518	TRUE	FALSE	TRUE	TRUE	FALSE	824.883	1.89854	2909.39	18.31	3.52704	3.52704	0.0308823
37099	1629530_at	159.016	P	0.00260662	129.842	P	0.00260662	113.142	P	0.00550396	17.9189	P	0.0177324	61.6923	P	0.00214285	26.2875	P	0.0151637	256.764	P	0.00116472	713.112	P	0.000612512	446.427	P	0.000612512	1476.15	P	0.00049077	445.75	P	0.00049077	351.161	P	0.000761638	TRUE	TRUE	TRUE	TRUE	TRUE	134	35.2995	472.101	757.687	3.52314	3.52314	0.0638861
31656	1635681_at	80.1951	P	0.00175518	63.8481	P	0.00315926	72.8286	P	0.00214285	153.796	P	0.00143241	160.135	P	0.000761638	163.209	P	0.00094359	266.369	P	0.00094359	244.226	P	0.000612512	248.778	P	0.000761638	188.937	P	0.00094359	157.188	P	0.00094359	154.161	P	0.000761638	TRUE	TRUE	TRUE	TRUE	TRUE	72.2906	159.047	253.124	166.762	3.50148	3.50148	2.55315e-05
42578	1627088_at	56.1325	P	0.00143241	118.445	P	0.000612512	88.9845	P	0.00049077	725.456	P	0.00049077	958.669	P	0.00049077	661.572	P	0.00049077	390.53	P	0.00049077	271.073	P	0.00049077	259.877	P	0.00049077	2817.42	P	0.00049077	2947.24	P	0.00049077	3137.69	P	0.00049077	TRUE	TRUE	TRUE	TRUE	TRUE	87.8541	781.899	307.16	2967.45	3.49625	3.49625	0.00853596
41836	1626522_at	67.0514	P	0.0277665	74.2268	P	0.036797	99.4881	P	0.0421419	221.479	P	0.000761638	195.393	P	0.00094359	171.713	P	0.000761638	237.615	P	0.00459071	374.725	P	0.00175518	220.537	P	0.00550396	617.628	P	0.000612512	645.28	P	0.000612512	625.103	P	0.000612512	TRUE	TRUE	TRUE	TRUE	TRUE	80.2554	196.195	277.626	629.337	3.45927	3.45927	0.016611
37446	1633476_at	182.575	P	0.000761638	165.052	P	0.000761638	192.652	P	0.00049077	145.797	P	0.00094359	156.896	P	0.000612512	162.19	P	0.000761638	643.056	P	0.00049077	491.452	P	0.00049077	730.368	P	0.00049077	105.568	P	0.00260662	105.444	P	0.00143241	99.1643	P	0.00214285	TRUE	TRUE	TRUE	TRUE	TRUE	180.093	154.961	621.625	103.392	3.45169	3.45169	0.00327473
42320	1639272_at	199.085	P	0.000761638	150.517	P	0.000612512	187.451	P	0.000612512	8.26912	A	0.388782	0.660526	A	0.818657	3.39239	A	0.296809	635.471	P	0.00049077	589.426	P	0.00049077	623.492	P	0.00049077	14.4701	P	0.0421419	0.912146	A	0.801637	1.33342	A	0.724587	TRUE	FALSE	TRUE	FALSE	FALSE	179.018	4.10735	616.13	5.57188	3.44172	3.44172	2.65282e-05
48340	1624793_at	100.209	P	0.0109718	106.949	P	0.0129214	99.1573	P	0.0421419	3.56391	A	0.51252	0.669717	A	0.783687	3.71958	A	0.48748	389.713	P	0.00116472	246.527	P	0.00094359	410.831	P	0.00116472	8.7064	A	0.254899	9.23455	A	0.235169	11.1856	A	0.364945	TRUE	FALSE	TRUE	FALSE	FALSE	102.105	2.65107	349.024	9.70886	3.41828	3.41828	0.00878186
31461	1640884_at	586.45	P	0.000612512	576.051	P	0.00049077	531.895	P	0.000612512	64.0788	P	0.00094359	71.565	P	0.00049077	50.3352	P	0.000612512	1795.68	P	0.00049077	1643.81	P	0.00049077	2320.66	P	0.00049077	166.905	P	0.00049077	98.8349	P	0.000612512	94.7532	P	0.00049077	TRUE	TRUE	TRUE	TRUE	TRUE	564.799	61.993	1920.05	120.164	3.39952	3.39952	0.00274993
246484	1634789_at	46.4368	P	0.00459071	37.5299	P	0.00214285	32.4409	P	0.00657518	29.8795	P	0.0151637	27.1508	P	0.00657518	20.9789	P	0.0129214	139.112	P	0.00049077	96.9431	P	0.000612512	159.123	P	0.000612512	50.6941	P	0.00116472	42.6605	P	0.00116472	34.7285	P	0.00116472	TRUE	TRUE	TRUE	TRUE	TRUE	38.8025	26.0031	131.726	42.6944	3.39479	3.39479	0.00776745
34938	1629542_at	75.3878	P	0.00315926	61.6883	P	0.00381521	56.4962	P	0.00657518	4.29523	A	0.562354	1.26415	A	0.586955	7.86049	A	0.318883	239.867	P	0.00049077	159.528	P	0.00049077	254.732	P	0.00049077	11.7882	A	0.088557	6.27623	A	0.135974	7.79925	A	0.198363	TRUE	FALSE	TRUE	FALSE	FALSE	64.5241	4.47329	218.042	8.62124	3.37923	3.37923	0.00698312
50190	1624362_at	37.4759	P	0.0177324	52.0689	P	0.0129214	47.9994	P	0.036797	12.3496	A	0.413046	5.10869	A	0.462489	9.04054	A	0.364945	198.52	P	0.00049077	98.6713	P	0.000612512	166.328	P	0.00049077	43.1187	P	0.0206634	31.7121	P	0.0239949	41.5534	P	0.0206634	TRUE	FALSE	TRUE	TRUE	FALSE	45.8481	8.83294	154.506	38.7947	3.36997	3.36997	0.0217095
---	1638885_at	0.985057	A	0.462489	4.07609	A	0.0789057	8.91749	P	0.00928336	4.63557	A	0.070073	3.96377	P	0.0480985	2.1597	A	0.388782	16.6551	P	0.0129214	12.1044	P	0.00175518	17.6914	P	0.00459071	16.8527	P	0.00116472	19.0964	P	0.00049077	19.1317	P	0.00116472	FALSE	FALSE	TRUE	TRUE	FALSE	4.65955	3.58634	15.4836	18.3603	3.32299	3.32299	0.0197198
49228	1634258_at	30.4309	A	0.070073	33.67	A	0.070073	36.4301	P	0.0206634	43.3436	P	0.00175518	56.1512	P	0.000612512	54.6805	P	0.00049077	97.3417	P	0.0320196	143.72	P	0.00550396	88.2208	P	0.0277665	126.957	P	0.00049077	155.146	P	0.00049077	139.261	P	0.00049077	FALSE	TRUE	TRUE	TRUE	FALSE	33.5103	51.3917	109.761	140.455	3.27543	3.27543	0.011553
34506	1637338_at	8.63554	A	0.150145	18.0613	P	0.0177324	44.5876	P	0.00143241	133.894	P	0.000612512	116.562	P	0.00049077	124.354	P	0.00049077	22.888	P	0.0480985	150.008	P	0.00049077	59.9079	P	0.00143241	183.134	P	0.00049077	137.935	P	0.00049077	134.677	P	0.00049077	FALSE	TRUE	TRUE	TRUE	FALSE	23.7615	124.937	77.6014	151.915	3.26585	3.26585	0.242081
41313	1634742_at	9.36469	A	0.181343	12.8552	M	0.0620214	20.5962	P	0.0151637	32.7259	P	0.00260662	31.0725	P	0.00315926	14.266	P	0.0480985	43.1777	P	0.00550396	54.3154	P	0.000612512	41.3792	P	0.00782677	90.5477	P	0.00049077	131.828	P	0.00049077	72.6414	P	0.00094359	FALSE	TRUE	TRUE	TRUE	FALSE	14.272	26.0215	46.2908	98.3389	3.24346	3.24346	0.00361281
318989	1639456_at	4.17662	A	0.364945	6.95112	A	0.150145	6.73232	A	0.181343	7.93311	P	0.00550396	1.40068	A	0.562354	5.02669	A	0.0788545	20.945	P	0.000761638	19.0605	P	0.000761638	17.6086	P	0.00782677	2.5679	A	0.198363	4.59448	P	0.0480985	1.57639	A	0.611218	FALSE	FALSE	TRUE	FALSE	FALSE	5.95335	4.78683	19.2047	2.91292	3.22587	3.22587	0.000543599
35825	1627464_at	525.702	P	0.00049077	551.391	P	0.00049077	455.445	P	0.00049077	1.51984	A	0.818657	4.14276	A	0.275462	0.778557	A	0.724538	1764.83	P	0.00049077	1317.98	P	0.00049077	1856.62	P	0.00049077	23.8904	P	0.00175518	13.7624	M	0.0620214	15.6246	P	0.0320196	TRUE	FALSE	TRUE	FALSE	FALSE	510.846	2.14705	1646.47	17.7591	3.22303	3.22303	0.00254406
34047	1633780_at	27.0087	P	0.00049077	24.7575	P	0.00049077	26.6138	P	0.00094359	20.2568	P	0.00928336	17.0017	P	0.00116182	14.5366	P	0.00175518	106.803	P	0.00049077	51.165	P	0.00049077	94.4928	P	0.00049077	31.3762	P	0.00049077	30.0356	P	0.00094359	21.3982	P	0.00143241	TRUE	TRUE	TRUE	TRUE	TRUE	26.1267	17.2651	84.1537	27.6033	3.22099	3.22099	0.026386
41670	1631082_at	2.25858	A	0.703191	4.49667	A	0.110449	3.62089	A	0.0990615	7.81328	P	0.036797	5.4874	A	0.088557	6.88849	A	0.0789057	10.1759	P	0.0480985	5.86188	P	0.0206634	17.2955	P	0.0151637	10.3504	P	0.00094359	4.99015	P	0.0480985	5.88725	P	0.00550396	FALSE	FALSE	TRUE	TRUE	FALSE	3.45872	6.72972	11.1111	7.07592	3.21249	3.21249	0.0873559
7354415	1626204_at	78.8429	P	0.000612512	67.6253	P	0.00049077	77.0517	P	0.00049077	27.8553	P	0.00049077	36.5702	P	0.00049077	21.3055	P	0.00049077	240.732	P	0.00049077	203.017	P	0.00049077	266.878	P	0.00049077	22.9983	P	0.000612512	29.8954	P	0.00049077	25.5517	P	0.00094359	TRUE	TRUE	TRUE	TRUE	TRUE	74.5066	28.577	236.876	26.1485	3.17926	3.17926	0.00100037
59224	1623756_at	1361.05	P	0.00049077	1204.24	P	0.00049077	1915.93	P	0.00049077	18.1932	P	0.00657518	7.60012	A	0.088557	9.72962	P	0.00459071	4480.27	P	0.00049077	4014.4	P	0.00049077	5741.7	P	0.00049077	5.12767	A	0.150145	72.4094	P	0.000489353	46.8068	P	0.00049077	TRUE	FALSE	TRUE	FALSE	FALSE	1493.74	11.841	4745.46	41.448	3.1769	3.1769	0.00435658
37489	1624993_at	974.057	P	0.00049077	1146.9	P	0.00049077	945.25	P	0.00049077	8.81077	A	0.0990615	11.5751	M	0.0547106	11.4021	A	0.0990615	3333.6	P	0.00049077	2934.41	P	0.00049077	3426.85	P	0.00049077	79.2137	P	0.00550396	27.7738	P	0.0480985	62.3768	P	0.00928336	TRUE	FALSE	TRUE	TRUE	FALSE	1022.07	10.596	3231.62	56.4548	3.16183	3.16183	0.000174029
2768725	1623345_at	9.39161	A	0.181343	10.5926	A	0.181343	6.30111	A	0.088557	9.20336	P	0.0421419	4.82842	A	0.165268	3.30108	A	0.413046	29.0298	P	0.00782677	27.1989	P	0.00928336	26.7495	P	0.00928336	25.0489	P	0.00315926	16.0146	P	0.00459071	21.4414	P	0.00260662	FALSE	FALSE	TRUE	TRUE	FALSE	8.76177	5.77762	27.6594	20.835	3.15683	3.15683	0.000203371
318857	1625120_at	540.62	P	0.00049077	456.18	P	0.00049077	404.086	P	0.000612512	44.1118	P	0.00260662	44.0319	P	0.00260662	41.6107	P	0.00214285	1598.15	P	0.00049077	1149.62	P	0.00049077	1658.18	P	0.00049077	70.8222	P	0.00116472	62.8564	P	0.00116472	69.5022	P	0.00116472	TRUE	TRUE	TRUE	TRUE	TRUE	466.962	43.2515	1468.65	67.7269	3.14512	3.14512	0.00374454
2768847	1640410_at	8.85186	A	0.275462	6.76701	A	0.235169	3.31789	A	0.51252	3.07138	A	0.216313	2.34901	A	0.51252	2.33229	A	0.48748	16.8452	P	0.00260662	22.8613	P	0.00175518	19.501	P	0.00459071	37.2474	P	0.00094359	24.7645	P	0.00049077	19.3672	P	0.00260662	FALSE	FALSE	TRUE	TRUE	FALSE	6.31225	2.58423	19.7358	27.1264	3.12659	3.12659	0.00481682
---	1641367_at	64.8207	P	0.00049077	55.5528	P	0.00049077	44.0748	P	0.000761638	9.85422	A	0.181343	7.20391	P	0.00315926	5.19233	P	0.0320196	148.587	P	0.00049077	124.887	P	0.00049077	237.629	P	0.00049077	51.6872	P	0.00049077	44.6416	P	0.00049077	54.5204	P	0.00049077	TRUE	FALSE	TRUE	TRUE	FALSE	54.8161	7.41682	170.367	50.2831	3.10798	3.10798	0.0294714
37087	1623329_at	1872.87	P	0.00049077	1715.52	P	0.00049077	1699.59	P	0.000612512	3.06902	A	0.562354	4.44727	A	0.364945	7.9754	A	0.235169	5760.07	P	0.00049077	4374.45	P	0.00049077	6269.25	P	0.00049077	98.3054	P	0.00049077	21.2148	P	0.00214285	64.8947	P	0.000612512	TRUE	FALSE	TRUE	TRUE	FALSE	1762.66	5.16389	5467.92	61.4716	3.10209	3.10209	0.00286758
38264	1636631_at	39.5046	P	0.00049077	53.184	P	0.00260662	53.5643	P	0.00260662	7.75803	A	0.165268	5.25546	P	0.0151637	0.78794	A	0.681117	160.657	P	0.000612512	114.373	P	0.000612512	178.376	P	0.000612512	16.0393	P	0.000612512	21.5612	P	0.00094359	14.6616	P	0.00175518	TRUE	FALSE	TRUE	TRUE	FALSE	48.751	4.60048	151.135	17.4207	3.10015	3.10015	0.00644898
31139	1630316_a_at	27.3405	P	0.00049077	29.226	P	0.000612512	55.9804	P	0.00049077	355.017	P	0.00049077	367.497	P	0.00049077	387.048	P	0.00049077	104.802	P	0.00049077	179.424	P	0.00049077	61.7241	P	0.00049077	375.085	P	0.000489353	397.06	P	0.00049077	350.78	P	0.00049077	TRUE	TRUE	TRUE	TRUE	TRUE	37.5156	369.854	115.317	374.308	3.07383	3.07383	0.0941955
34835	1636816_s_at	43.1619	P	0.000610806	43.5151	P	0.00049077	55.1355	P	0.000612512	170.48	P	0.00049077	172.389	P	0.00049077	192.872	P	0.000612512	142.838	P	0.00049077	156.787	P	0.00049077	134.215	P	0.00049077	204.43	P	0.00049077	198.639	P	0.00049077	185.578	P	0.00049077	TRUE	TRUE	TRUE	TRUE	TRUE	47.2708	178.58	144.613	196.216	3.05925	3.05925	0.000221194
34023	1626846_s_at	97.0856	P	0.00049077	90.0938	P	0.00049077	102.34	P	0.00049077	185.917	P	0.00049077	166.028	P	0.00049077	200.702	P	0.00049077	335.218	P	0.00049077	287.148	P	0.00049077	253.879	P	0.00049077	337.623	P	0.00049077	323.66	P	0.00049077	372.063	P	0.00049077	TRUE	TRUE	TRUE	TRUE	TRUE	96.5063	184.216	292.082	344.449	3.02655	3.02655	0.00120977
37488	1630740_at	1288.91	P	0.00049077	1383.45	P	0.00049077	1221.61	P	0.00049077	7.43844	A	0.462489	13.9291	P	0.0480575	15.2657	P	0.0277665	4262.43	P	0.00049077	3113.83	P	0.00049077	4402.68	P	0.00049077	102.525	P	0.000612512	46.638	P	0.00116472	97.9906	P	0.000761638	TRUE	FALSE	TRUE	TRUE	FALSE	1297.99	12.2111	3926.31	82.3846	3.02492	3.02492	0.00306836
43895	1628224_a_at	41.8994	P	0.00381521	60.5208	P	0.00143241	95.4809	P	0.00214285	245.477	P	0.00049077	263.147	P	0.00049077	305.281	P	0.00049077	187.092	P	0.00094359	256.585	P	0.00094359	153.16	P	0.00116472	545.835	P	0.00049077	454.095	P	0.00049077	489.579	P	0.00049077	TRUE	TRUE	TRUE	TRUE	TRUE	65.967	271.301	198.946	496.503	3.01584	3.01584	0.0178055
41882	1625022_a_at	119.395	P	0.00094359	140.653	P	0.000761638	118.008	P	0.000612512	27.0568	P	0.0239949	24.9934	P	0.0129214	19.323	P	0.00315926	414.938	P	0.00049077	331.498	P	0.00049077	388.933	P	0.00049077	112.965	P	0.00049077	111.769	P	0.00049077	100.864	P	0.00049077	TRUE	TRUE	TRUE	TRUE	TRUE	126.019	23.7911	378.456	108.532	3.00317	3.00317	0.000603823
326132	1635379_at	384.757	P	0.00049077	389.817	P	0.00049077	337.913	P	0.00049077	37.3743	P	0.000761638	21.5813	P	0.000761638	18.443	P	0.000761638	1230.23	P	0.00049077	901.769	P	0.00049077	1200.16	P	0.00049077	49.4445	P	0.000612512	36.8119	P	0.00049077	47.0872	P	0.000612512	TRUE	TRUE	TRUE	TRUE	TRUE	370.829	25.7995	1110.72	44.4479	2.99524	2.99524	0.00222582
36477	1639295_at	4246.18	P	0.00049077	2485.36	P	0.00049077	2423.76	P	0.00049077	120.181	P	0.00094359	16.5575	A	0.0789057	159.959	P	0.00116472	9654.48	P	0.00049077	7081.9	P	0.00049077	10404.7	P	0.00049077	674.136	P	0.00049077	220.196	P	0.00049077	600.704	P	0.00049077	TRUE	FALSE	TRUE	TRUE	FALSE	3051.77	98.8992	9047.04	498.345	2.96452	2.96452	0.00687002
31706	1640976_at	38.8766	P	0.00260662	52.2298	P	0.00782677	41.461	P	0.00550396	47.9083	P	0.00116472	41.2424	P	0.00094359	47.7655	P	0.00143241	116.49	P	0.00094359	143.97	P	0.000761638	131.846	P	0.00260662	173.525	P	0.00094359	172.605	P	0.00049077	160.896	P	0.000612512	TRUE	TRUE	TRUE	TRUE	TRUE	44.1891	45.6388	130.769	169.009	2.9593	2.9593	0.000636394
35216	1633378_at	26.0459	P	0.0129214	18.1924	P	0.0421419	13.2309	M	0.0620214	83.6107	P	0.00315926	101.656	P	0.00143241	78.644	P	0.00214285	72.2784	P	0.00459071	45.822	P	0.00550396	51.1804	P	0.00657518	99.4788	P	0.00143241	97.4724	P	0.00175518	93.6488	P	0.00143241	FALSE	TRUE	TRUE	TRUE	FALSE	19.1564	87.9703	56.4269	96.8667	2.94559	2.94559	0.0138077
40059	1632980_at	355.67	P	0.00049077	360.454	P	0.00049077	324.186	P	0.00049077	454.156	P	0.00049077	426.341	P	0.00049077	487.861	P	0.00049077	1136.77	P	0.00049077	901.726	P	0.00049077	1024.92	P	0.00049077	808.019	P	0.00049077	723.48	P	0.00049077	875.474	P	0.00049077	TRUE	TRUE	TRUE	TRUE	TRUE	346.77	456.119	1021.14	802.324	2.94471	2.94471	0.00060807
39063	1641723_a_at	36.732	P	0.00381521	31.5214	P	0.0320196	26.6536	P	0.0320196	20.8623	P	0.00928336	19.5723	P	0.00459071	12.7839	P	0.00782677	93.607	P	0.00049077	76.0401	P	0.00049077	108.546	P	0.000612512	69.9114	P	0.00049077	68.8673	P	0.00049077	63.8301	P	0.000761638	TRUE	TRUE	TRUE	TRUE	TRUE	31.6357	17.7395	92.7308	67.5363	2.93121	2.93121	0.00341617
43390	1634674_at	13.3221	A	0.254899	16.5752	A	0.296809	14.8021	A	0.34162	5.06566	A	0.51252	20.9424	P	0.00782677	12.4329	P	0.0421419	38.8742	P	0.0421419	53.556	P	0.00381521	38.5889	P	0.00782677	91.7697	P	0.00094359	26.9023	P	0.00928336	16.1671	P	0.0320196	FALSE	FALSE	TRUE	TRUE	FALSE	14.8998	12.8136	43.673	44.9464	2.93112	2.93112	0.00462444
43304	1633947_at	63.2142	P	0.000761638	66.2928	P	0.00049077	93.3828	P	0.00049077	2.35884	A	0.437646	5.03458	A	0.165268	5.87379	P	0.0129214	267.269	P	0.00049077	189.664	P	0.00049077	194.655	P	0.00049077	23.3366	P	0.000612512	36.361	P	0.00094359	24.7862	P	0.00094359	TRUE	FALSE	TRUE	TRUE	FALSE	74.2966	4.4224	217.196	28.1613	2.92336	2.92336	0.00599464
41743	1624463_s_at	14.4846	P	0.00315926	9.48035	P	0.00381521	14.6867	P	0.00116472	46.6203	P	0.00049077	57.6635	P	0.00049077	63.9374	P	0.00049077	35.8631	P	0.000612512	49.0509	P	0.00049077	27.7617	P	0.000761638	108.426	P	0.00049077	99.2156	P	0.00049077	101.198	P	0.00049077	TRUE	TRUE	TRUE	TRUE	TRUE	12.8839	56.0737	37.5586	102.946	2.91516	2.91516	0.0185313
35086	1633142_at	25.0198	P	0.00116472	38.9058	P	0.000612512	29.773	P	0.00214285	32.8621	P	0.00175518	31.8015	P	0.00094359	31.2546	P	0.000761638	107.036	P	0.000761638	64.147	P	0.00094359	101.178	P	0.00049077	14.145	P	0.00550396	8.99842	P	0.00214285	13.0697	P	0.0177324	TRUE	TRUE	TRUE	TRUE	TRUE	31.2329	31.9728	90.787	12.071	2.90678	2.90678	0.0132179
43250	1636343_at	1111.36	P	0.00049077	1374.43	P	0.00049077	1217.8	P	0.00049077	10.7509	A	0.235169	2.55904	A	0.462489	3.72229	A	0.296809	4073.05	P	0.00049077	2644	P	0.00049077	4044.66	P	0.00049077	52.6406	P	0.00049077	19.97	P	0.0239949	44.2352	P	0.00116472	TRUE	FALSE	TRUE	TRUE	FALSE	1234.53	5.67742	3587.24	38.9486	2.90575	2.90575	0.00790867
38364	1623154_a_at	29.5196	P	0.0277665	27.2152	P	0.0480985	28.9825	P	0.0320196	25.9495	P	0.0239949	21.8508	P	0.0421419	18.636	P	0.0320196	90.2684	P	0.00928336	76.9198	P	0.00928336	80.6759	P	0.00657518	31.5769	P	0.0151637	33.7198	P	0.0177324	31.6136	P	0.0239949	TRUE	TRUE	TRUE	TRUE	TRUE	28.5724	22.1455	82.6214	32.3035	2.89165	2.89165	0.000179604
49228	1624020_at	13.4404	A	0.48748	7.91637	A	0.254899	17.3294	A	0.135974	45.4851	P	0.00459071	74.3278	P	0.000761638	52.8815	P	0.00094359	32.9808	P	0.0151637	43.9552	P	0.000612512	34.8678	P	0.0206634	102.045	P	0.00049077	105.91	P	0.00049077	106.172	P	0.00049077	FALSE	TRUE	TRUE	TRUE	FALSE	12.8954	57.5648	37.2679	104.709	2.89003	2.89003	0.00498861
43805	1633033_s_at	8.21663	P	0.0277665	9.14355	A	0.088557	9.16725	P	0.0320196	8.72511	A	0.070073	10.2768	P	0.00657518	13.7512	P	0.00260108	31.832	P	0.00094359	21.339	P	0.00116472	23.4542	P	0.00049077	14.0388	P	0.00049077	12.1586	P	0.00928336	14.5806	P	0.00049077	FALSE	FALSE	TRUE	TRUE	FALSE	8.84248	10.9177	25.5417	13.5927	2.88853	2.88853	0.0065721
117460	1625164_at	10.6909	P	0.00782677	16.9772	P	0.00657518	15.6789	P	0.00550396	44.472	P	0.00214285	89.6236	P	0.000612512	31.7417	P	0.00116472	9.82374	P	0.00657518	24.5226	P	0.00928336	90.821	P	0.00260662	213.05	P	0.000612512	184.866	P	0.00094359	145.355	P	0.000761638	TRUE	TRUE	TRUE	TRUE	TRUE	14.449	55.2791	41.7225	181.09	2.88757	2.88757	0.336386
32442	1625981_at	10.0416	M	0.0620214	11.0447	A	0.181343	12.2419	P	0.0239949	19.3491	M	0.0620214	10.3508	P	0.0480985	13.9148	A	0.122747	37.6939	P	0.00928336	19.67	P	0.00782677	38.852	P	0.0054941	12.0601	P	0.0421419	9.18077	P	0.0239949	9.62781	A	0.0789057	FALSE	FALSE	TRUE	FALSE	FALSE	11.1094	14.5382	32.072	10.2895	2.88692	2.88692	0.0283558
38393	1638955_at	293.345	P	0.00094359	289.639	P	0.00094359	269.234	P	0.00094359	0.785172	A	0.801637	0.425245	A	0.979337	0.674137	A	0.937979	970.626	P	0.00049077	611.614	P	0.00049077	874.524	P	0.00049077	0.353639	A	0.957858	1.56039	A	0.462489	6.57196	A	0.110449	TRUE	FALSE	TRUE	FALSE	FALSE	284.073	0.628185	818.921	2.82866	2.88279	2.88279	0.00763849
42983	1639251_at	23.7021	P	0.00214285	37.1361	P	0.00049077	30.5301	P	0.00049077	227.301	P	0.00049077	212.98	P	0.00049077	223.264	P	0.00049077	81.7888	P	0.000612512	122.596	P	0.00049077	58.621	P	0.00049077	245.368	P	0.00049077	261.704	P	0.00049077	226.631	P	0.00049077	TRUE	TRUE	TRUE	TRUE	TRUE	30.4561	221.182	87.6687	244.568	2.87853	2.87853	0.0401137
31522	1637829_at	101.497	P	0.000761638	77.7096	P	0.000761638	51.8461	P	0.00116472	345.399	P	0.00049077	383.544	P	0.00049077	359.532	P	0.00049077	288.228	P	0.00049077	152.717	P	0.00049077	221.422	P	0.000612512	469.599	P	0.00049077	421.331	P	0.00049077	472.087	P	0.00049077	TRUE	TRUE	TRUE	TRUE	TRUE	77.0175	362.825	220.789	454.339	2.86674	2.86674	0.0260376
39756	1627771_at	18.4509	P	0.036797	20.2745	M	0.0547106	50.5146	P	0.00094359	13.1892	A	0.135974	3.88165	A	0.462489	4.30794	A	0.235169	64.0638	P	0.00049077	87.4661	P	0.00049077	103.842	P	0.00049077	8.05784	A	0.150145	8.08606	A	0.216313	4.92008	A	0.34162	FALSE	FALSE	TRUE	FALSE	FALSE	29.7467	7.12628	85.1239	7.02133	2.86163	2.86163	0.0234871
33503	1625524_at	98.1705	P	0.00049077	100.662	P	0.00049077	108.725	P	0.00049077	166.436	P	0.00049077	154.653	P	0.00049077	172.292	P	0.00049077	276.577	P	0.00550396	312.521	P	0.00459071	288.203	P	0.00657518	318.817	P	0.00381521	354.502	P	0.00657518	300.27	P	0.00550396	TRUE	TRUE	TRUE	TRUE	TRUE	102.519	164.46	292.434	324.53	2.85247	2.85247	6.7445e-05
3355150	1640830_at	39.0248	P	0.00657518	41.8588	P	0.00116472	36.5795	P	0.000761638	230.995	P	0.000761638	259.308	P	0.000761638	255.927	P	0.00049077	68.1592	P	0.00143241	201.906	P	0.00049077	63.765	P	0.00260662	320.385	P	0.00094359	312.095	P	0.00049077	256.42	P	0.00094359	TRUE	TRUE	TRUE	TRUE	TRUE	39.1544	248.743	111.277	296.3	2.842	2.842	0.187025
39878	1629048_s_at	83.1335	P	0.00049077	61.3855	P	0.00049077	82.4137	P	0.000612512	84.3036	P	0.000612512	76.0043	P	0.000612512	71.7874	P	0.00049077	223.624	P	0.00049077	198.892	P	0.00049077	217.682	P	0.00049077	93.8955	P	0.00094359	69.5599	P	0.00049077	108.052	P	0.00049077	TRUE	TRUE	TRUE	TRUE	TRUE	75.6442	77.3651	213.4	90.5024	2.8211	2.8211	0.000181874
34316	1630640_at	29.526	P	0.00459071	50.1627	P	0.00657518	51.999	P	0.00315926	96.271	P	0.00049077	89.1464	P	0.00049077	86.6081	P	0.000612512	128.888	P	0.00094359	121.833	P	0.00049077	119.699	P	0.000761638	134.653	P	0.00049077	154.922	P	0.00049077	154.936	P	0.00049077	TRUE	TRUE	TRUE	TRUE	TRUE	43.8959	90.6752	123.473	148.17	2.81286	2.81286	0.000499927
42022	1636885_at	159.771	P	0.00049077	102.714	P	0.000612512	91.5128	P	0.00049077	600.516	P	0.00049077	764.994	P	0.00049077	605.214	P	0.00049077	446.255	P	0.00049077	259.5	P	0.00049077	288.425	P	0.00049077	636.112	P	0.00049077	649.274	P	0.00049077	667.611	P	0.00049077	TRUE	TRUE	TRUE	TRUE	TRUE	117.999	656.908	331.393	650.999	2.80844	2.80844	0.0259348
34793	1626492_s_at	184.601	P	0.00049077	175.854	P	0.00049077	205.391	P	0.00049077	134.105	P	0.00049077	128.366	P	0.00049077	135.308	P	0.00049077	533.341	P	0.00143241	509.275	P	0.00143241	539.937	P	0.00116472	344.322	P	0.00049077	377.172	P	0.00049077	345.871	P	0.00049077	TRUE	TRUE	TRUE	TRUE	TRUE	188.616	132.593	527.517	355.789	2.79679	2.79679	1.20518e-05
37445	1639943_at	196.096	P	0.000612512	211.35	P	0.00049077	175.907	P	0.000612512	164.376	P	0.00049077	147.6	P	0.00049077	145.745	P	0.00049077	556.687	P	0.000612512	423.474	P	0.00049077	645.985	P	0.00049077	181.439	P	0.00049077	186.876	P	0.00049077	186.823	P	0.00049077	TRUE	TRUE	TRUE	TRUE	TRUE	194.451	152.574	542.048	185.046	2.78758	2.78758	0.0060455
43654	1640850_at	5.67162	A	0.135974	1.97615	A	0.388782	4.52129	A	0.275462	4.21582	P	0.036797	2.47769	A	0.318842	2.89666	A	0.198363	11.0282	P	0.0151433	12.41	P	0.00782677	10.3624	P	0.0421419	2.82819	A	0.318883	3.5408	A	0.165208	4.94944	A	0.0990615	FALSE	FALSE	TRUE	FALSE	FALSE	4.05635	3.19672	11.2669	3.77281	2.77758	2.77758	0.00444754
3772439	1630429_s_at	185.905	P	0.00049077	237.218	P	0.00049077	176.829	P	0.00049077	29.8302	P	0.000612512	25.3355	P	0.00049077	22.5155	P	0.00214285	589.154	P	0.00049077	368.071	P	0.00049077	699.929	P	0.00049077	40.9306	P	0.00049077	47.355	P	0.00049077	46.4675	P	0.00049077	TRUE	TRUE	TRUE	TRUE	TRUE	199.984	25.8937	552.385	44.9177	2.76215	2.76215	0.0238557
41625	1624577_at	15.6538	P	0.00381521	34.2249	P	0.00260662	26.6457	P	0.000761638	15.2172	P	0.0151637	9.99484	P	0.00260662	13.2537	P	0.00928336	77.2552	P	0.00049077	48.0876	P	0.000761638	85.6775	P	0.000612512	14.7775	P	0.00175518	15.439	P	0.00782677	9.00279	P	0.0320196	TRUE	TRUE	TRUE	TRUE	TRUE	25.5081	12.8219	70.3401	13.0731	2.75756	2.75756	0.0236285
32378	1629569_at	9.89428	A	0.122747	21.0606	A	0.088557	21.5989	P	0.0239949	37.5882	P	0.00260662	27.197	P	0.00214285	39.7772	P	0.00094359	45.1663	P	0.000612512	51.9545	P	0.000612512	47.0094	P	0.00049077	92.3019	P	0.000612512	91.6913	P	0.000612512	78.3818	P	0.00116472	FALSE	TRUE	TRUE	TRUE	FALSE	17.5179	34.8541	48.0434	87.4584	2.74253	2.74253	0.00211603
32366	1638477_at	7.42249	A	0.235169	14.3634	P	0.036797	6.15153	A	0.198363	5.14407	A	0.364945	2.27041	A	0.216313	1.53609	A	0.254899	24.8204	P	0.00315926	12.0028	P	0.00143241	39.7265	P	0.00094359	4.98944	M	0.0620214	5.30788	P	0.00657518	4.44961	P	0.00459071	FALSE	FALSE	TRUE	FALSE	FALSE	9.31246	2.98353	25.5166	4.91564	2.74005	2.74005	0.126196
43613	1629367_at	483.173	P	0.00049077	325.402	P	0.00049077	305.472	P	0.00049077	2.66754	A	0.635054	1.64905	A	0.51252	3.51671	P	0.0239949	1088.71	P	0.00049077	899.422	P	0.00049077	1064.26	P	0.00049077	7.37586	A	0.110449	0.394366	A	0.611218	0.82302	A	0.889551	TRUE	FALSE	TRUE	FALSE	FALSE	371.349	2.6111	1017.46	2.86442	2.73991	2.73991	0.0013901
43052	1638424_at	766.446	P	0.00049077	697.292	P	0.00049077	753.973	P	0.00049077	54.8431	P	0.00049077	55.9498	P	0.00049077	63.5245	P	0.00049077	2485.21	P	0.00049077	1583.39	P	0.00049077	1983.57	P	0.00049077	274.218	P	0.00049077	331.083	P	0.00049077	323.771	P	0.00049077	TRUE	TRUE	TRUE	TRUE	TRUE	739.237	58.1058	2017.39	309.69	2.72902	2.72902	0.0081423
32020	1635938_s_at	55.1041	P	0.00260662	44.7507	P	0.00381521	46.9279	P	0.00315926	171.74	P	0.000612512	194.001	P	0.000612512	203.779	P	0.000612512	123.351	P	0.00049077	170.327	P	0.000612512	106.449	P	0.000612512	369.262	P	0.00049077	349.691	P	0.00049077	355.408	P	0.00049077	TRUE	TRUE	TRUE	TRUE	TRUE	48.9276	189.84	133.376	358.121	2.72598	2.72598	0.0120587
3771779	1634699_a_at	127.991	P	0.00214285	131.34	P	0.00260662	147.007	P	0.00175518	49.8997	P	0.00657518	44.9113	P	0.00657518	34.6803	P	0.00550396	386.062	P	0.00049077	331.14	P	0.00049077	384.259	P	0.000612512	198.747	P	0.000612512	234.828	P	0.000612512	196.488	P	0.00094359	TRUE	TRUE	TRUE	TRUE	TRUE	135.446	43.1638	367.153	210.021	2.7107	2.7107	0.000256535
41225	1636412_at	19.1193	P	0.00381521	19.6151	P	0.00381521	31.4782	P	0.000761638	198.291	P	0.00049077	180.298	P	0.00049077	190.941	P	0.00049077	56.8177	P	0.000612512	94.2164	P	0.00049077	39.106	P	0.00049077	256.481	P	0.00049077	230.589	P	0.00049077	232.345	P	0.00049077	TRUE	TRUE	TRUE	TRUE	TRUE	23.4042	189.843	63.3801	239.805	2.70807	2.70807	0.075311
34802	1628364_at	1275.6	P	0.00049077	1166.39	P	0.00049077	883.708	P	0.00049077	1.29458	A	0.611218	0.468812	A	0.51252	0.89737	A	0.462489	3177.61	P	0.00049077	2356.53	P	0.00049077	3467.09	P	0.00049077	49.1254	P	0.00315926	10.687	A	0.0990615	21.5102	P	0.036797	TRUE	FALSE	TRUE	FALSE	FALSE	1108.57	0.88692	3000.41	27.1075	2.70657	2.70657	0.00581983
33306	1628309_at	79.0716	P	0.00049077	83.9977	P	0.000612512	80.1813	P	0.000612512	110.087	P	0.00049077	99.232	P	0.000612512	95.6393	P	0.00049077	230.864	P	0.00049077	205.518	P	0.00049077	221.459	P	0.00049077	102.09	P	0.000612512	122.64	P	0.00049077	106.313	P	0.00049077	TRUE	TRUE	TRUE	TRUE	TRUE	81.0835	101.653	219.28	110.348	2.70438	2.70438	5.23081e-05
37463	1629042_at	73.8093	P	0.000761638	66.8099	P	0.00116472	85.5731	P	0.00116472	1.04008	A	0.764831	1.14162	A	0.783687	0.381149	A	0.900939	228.658	P	0.000761638	178.246	P	0.000612512	203.349	P	0.000761638	0.315421	A	0.877253	0.61306	A	0.900939	1.08282	A	0.764831	TRUE	FALSE	TRUE	FALSE	FALSE	75.3974	0.854282	203.418	0.670433	2.69794	2.69794	0.00118639
34064	1623787_at	19.1979	P	0.0421419	18.7646	A	0.110449	26.4743	P	0.00928336	11.8018	A	0.070073	5.69555	A	0.181343	9.50048	A	0.122747	69.9023	P	0.00315926	43.8933	P	0.00657518	59.3655	P	0.00381521	20.4268	P	0.0109718	27.2383	P	0.0320196	30.1421	M	0.0620214	FALSE	FALSE	TRUE	FALSE	FALSE	21.4789	8.99929	57.7204	25.9357	2.68731	2.68731	0.0103777
44058	1638330_at	105.497	P	0.00094359	123.441	P	0.00049077	77.6658	P	0.000612512	20.7992	P	0.00116472	14.0931	P	0.00260662	16.9902	P	0.00381521	303.206	P	0.00049077	216.59	P	0.00049077	303.857	P	0.000612512	31.8603	P	0.000612512	17.6854	P	0.00381521	24.8363	P	0.00094359	TRUE	TRUE	TRUE	TRUE	TRUE	102.201	17.2942	274.551	24.794	2.68638	2.68638	0.00567778
43092	1635280_at	217.904	P	0.00049077	207.283	P	0.000489353	199.049	P	0.00049077	153.9	P	0.00049077	165.368	P	0.00049077	170.563	P	0.00049077	614.53	P	0.00049077	463.007	P	0.00049077	595.424	P	0.00049077	184.026	P	0.00049077	219.469	P	0.00049077	194.633	P	0.00049077	TRUE	TRUE	TRUE	TRUE	TRUE	208.079	163.277	557.654	199.376	2.68001	2.68001	0.00188245
3355171	1625341_at	55.634	P	0.000612512	43.6534	P	0.000612512	52.1435	P	0.00143241	10.7409	P	0.036797	9.15361	P	0.00928336	5.80948	A	0.088557	171.062	P	0.00260662	86.5056	P	0.00214285	146.435	P	0.00116472	11.119	P	0.00459071	7.1039	P	0.0421419	11.467	P	0.00782677	TRUE	FALSE	TRUE	TRUE	FALSE	50.477	8.56798	134.668	9.89663	2.6679	2.6679	0.0293807
50310	1623714_at	36.9592	P	0.0177324	42.3243	P	0.0177324	67.0587	P	0.00459071	11.5409	A	0.48748	4.28578	A	0.611218	1.79292	A	0.586955	126.385	P	0.00049077	126.826	P	0.00049077	136.925	P	0.00049077	31.0893	P	0.0129214	34.1628	P	0.0320196	30.6322	P	0.0206634	TRUE	FALSE	TRUE	TRUE	FALSE	48.7807	5.87319	130.046	31.9614	2.66592	2.66592	0.00119468
38697	1638020_at	994.308	P	0.00049077	1015.92	P	0.00049077	899.659	P	0.00049077	124.638	P	0.00049077	124.571	P	0.00049077	96.4713	P	0.00049077	2973.08	P	0.00049077	1924.16	P	0.00049077	2844.39	P	0.00049077	190.218	P	0.00049077	217.564	P	0.00049077	228.969	P	0.00049077	TRUE	TRUE	TRUE	TRUE	TRUE	969.963	115.227	2580.54	212.25	2.66046	2.66046	0.00835122
41502	1636174_at	255.995	P	0.00049077	374.844	P	0.00049077	296.164	P	0.00049077	134.078	P	0.00049077	139.514	P	0.00049077	134.464	P	0.00049077	998.262	P	0.00049077	609.545	P	0.00049077	851.121	P	0.00049077	118.826	P	0.00049077	138.173	P	0.00049077	145.875	P	0.00049077	TRUE	TRUE	TRUE	TRUE	TRUE	309.001	136.019	819.643	134.292	2.65256	2.65256	0.0125774
---	1640335_at	11.9255	A	0.088557	19.9591	M	0.0620214	8.08619	A	0.150145	53.6941	P	0.00381521	49.2334	P	0.00094359	42.1485	P	0.00116472	30.6947	P	0.0177324	34.1861	P	0.0109718	40.5918	P	0.00657518	55.5664	P	0.00175518	52.0758	P	0.00094359	55.6318	P	0.00315926	FALSE	TRUE	TRUE	TRUE	FALSE	13.3236	48.3586	35.1575	54.4247	2.63874	2.63874	0.0086068
39634	1640683_at	17.7444	P	0.0421419	11.085	A	0.122747	79.3492	P	0.00782677	17.9392	P	0.00782677	11.5584	P	0.0239949	18.2911	P	0.0109718	77.1691	P	0.00928336	47.6017	P	0.00782677	159.702	P	0.00459071	34.5817	P	0.0277364	41.7972	P	0.00782677	26.4239	P	0.0177324	FALSE	TRUE	TRUE	TRUE	FALSE	36.0595	15.9296	94.8241	34.2676	2.62966	2.62966	0.215418
39466	1630649_at	8.11403	A	0.275462	9.64097	P	0.036797	5.85266	A	0.110449	7.50265	A	0.165268	11.5584	P	0.00550396	15.0507	P	0.00315926	17.1998	P	0.00657518	13.9438	P	0.00315926	30.8713	P	0.00116472	16.3752	P	0.00094359	17.2374	P	0.00094359	12.1913	P	0.00094359	FALSE	FALSE	TRUE	TRUE	FALSE	7.86922	11.3706	20.6716	15.268	2.6269	2.6269	0.0731582
39510	1638716_a_at	1372.46	P	0.00049077	1201.71	P	0.00049077	789.913	P	0.00049077	68.8077	P	0.00049077	36.6223	P	0.000761638	97.5219	P	0.00049077	3155.22	P	0.00049077	1490.26	P	0.00049077	4171.35	P	0.00049077	394.569	P	0.00049077	202.539	P	0.00049077	185.118	P	0.00049077	TRUE	TRUE	TRUE	TRUE	TRUE	1121.36	67.6506	2938.94	260.742	2.62087	2.62087	0.0856431
318649	1630767_at	10.8627	P	0.0320196	15.9359	P	0.00550396	15.5257	P	0.00094359	74.5217	P	0.00049077	54.6475	P	0.00049077	78.8606	P	0.00049077	26.4347	P	0.00459071	62.0988	P	0.000612512	22.0502	P	0.0129214	147.106	P	0.00049077	134.651	P	0.00049077	141.602	P	0.00049077	TRUE	TRUE	TRUE	TRUE	TRUE	14.1081	69.3433	36.8612	141.12	2.61277	2.61277	0.149767
32152	1631125_at	53.8922	P	0.00782677	129.898	P	0.00116472	157.438	P	0.00094359	769.908	P	0.00049077	784.636	P	0.00049077	781.85	P	0.00049077	262.922	P	0.000612512	411.394	P	0.000612512	213.896	P	0.00094359	770.079	P	0.00049077	772.183	P	0.00049077	829.137	P	0.00049077	TRUE	TRUE	TRUE	TRUE	TRUE	113.742	778.798	296.07	790.466	2.60299	2.60299	0.0528305
34058	1627069_at	71.8377	P	0.000612512	60.5177	P	0.00049077	58.4429	P	0.000612512	8.22352	A	0.150145	6.44999	A	0.198363	4.03901	A	0.413046	191.361	P	0.00049077	120.297	P	0.00049077	183.85	P	0.00049077	4.16801	A	0.296809	8.9119	A	0.235169	6.84039	A	0.110449	TRUE	FALSE	TRUE	FALSE	FALSE	63.5994	6.23751	165.169	6.6401	2.59703	2.59703	0.0114115
36032	1626392_s_at	560.379	P	0.00049077	529.39	P	0.00049077	504.575	P	0.00049077	129.698	P	0.00049077	169.557	P	0.00049077	96.2414	P	0.00049077	1705.67	P	0.00049077	988.992	P	0.00049077	1432.9	P	0.00049077	255.754	P	0.00049077	273.022	P	0.00049077	301.854	P	0.00049077	TRUE	TRUE	TRUE	TRUE	TRUE	531.448	131.832	1375.85	276.877	2.58888	2.58888	0.0157179
41156	1641627_at	259.508	P	0.00049077	206.212	P	0.00049077	244.459	P	0.00049077	70.69	P	0.000612512	87.2242	P	0.00049077	56.2981	P	0.00049077	708.132	P	0.00049077	520.598	P	0.00049077	605.449	P	0.00049077	98.6485	P	0.00049077	113.585	P	0.00049077	85.7064	P	0.00049077	TRUE	TRUE	TRUE	TRUE	TRUE	236.726	71.4041	611.393	99.3132	2.5827	2.5827	0.00268149
41168	1630600_at	539.335	P	0.000612512	631.651	P	0.000612512	430.41	P	0.000612512	27.5689	P	0.0480985	21.2413	A	0.110449	17.3833	P	0.036797	1252.36	P	0.000612512	1267.01	P	0.00049077	1611.33	P	0.00049077	45.062	P	0.00381521	27.1228	P	0.0129214	40.9663	P	0.00550396	TRUE	FALSE	TRUE	TRUE	FALSE	533.799	22.0645	1376.9	37.717	2.57943	2.57943	0.0029915
38323	1633701_at	794.789	P	0.00049077	743.793	P	0.00049077	630.205	P	0.000612512	149.676	P	0.00657518	167.673	P	0.00315926	146.308	P	0.00459071	2071.81	P	0.00049077	1518.26	P	0.00049077	1980.64	P	0.00049077	258.841	P	0.00260662	250.376	P	0.00260662	294.139	P	0.00315926	TRUE	TRUE	TRUE	TRUE	TRUE	722.929	154.552	1856.9	267.785	2.56858	2.56858	0.00312166
31764	1641082_at	29.0371	P	0.00928336	29.2749	P	0.00459071	35.7029	P	0.00459071	102.933	P	0.00049077	103.604	P	0.000761638	99.8728	P	0.00049077	52.2981	P	0.00143241	135.405	P	0.00049077	53.6819	P	0.00143241	217.095	P	0.00049077	232.723	P	0.00049077	242.12	P	0.00049077	TRUE	TRUE	TRUE	TRUE	TRUE	31.3383	102.137	80.4616	230.646	2.56752	2.56752	0.149276
39255	1626044_at	63.2413	P	0.00049077	95.6603	P	0.00094359	118.632	P	0.00049077	348.726	P	0.00049077	346.394	P	0.00049077	348.411	P	0.00049077	195.958	P	0.00049077	381.881	P	0.000612512	134.335	P	0.000612512	896.79	P	0.00049077	852.909	P	0.000612512	843.098	P	0.00049077	TRUE	TRUE	TRUE	TRUE	TRUE	92.5113	347.844	237.391	864.266	2.56608	2.56608	0.129735
36922	1626228_a_at	101.202	P	0.000612512	168.195	P	0.00094359	121.226	P	0.00049077	248.915	P	0.00049077	276.58	P	0.00049077	278.497	P	0.00049077	314.246	P	0.00049077	334.603	P	0.00049077	352.608	P	0.00049077	250.643	P	0.00049077	231.498	P	0.00049077	226.837	P	0.00049077	TRUE	TRUE	TRUE	TRUE	TRUE	130.208	267.997	333.819	236.326	2.56374	2.56374	0.000860203
36595	1639694_s_at	175.92	P	0.00143241	177.685	P	0.00143241	204.325	P	0.00143241	74.6452	P	0.00381521	59.6815	P	0.00260662	62.6877	P	0.00143241	469.87	P	0.00049077	332.036	P	0.00049077	626.846	P	0.00049077	63.0147	P	0.000761638	51.5902	P	0.00094359	34.5008	P	0.00214285	TRUE	TRUE	TRUE	TRUE	TRUE	185.977	65.6715	476.251	49.7019	2.56081	2.56081	0.0275618
42336	1630528_at	147.333	P	0.000612512	128.124	P	0.000612512	152.375	P	0.000761638	13.5014	P	0.000759593	12.8862	P	0.00094359	12.939	P	0.0021381	498.772	P	0.000612512	242.377	P	0.000612512	353.087	P	0.000612512	55.6138	P	0.000612512	65.6266	P	0.000612512	66.2844	P	0.000612512	TRUE	TRUE	TRUE	TRUE	TRUE	142.611	13.1089	364.746	62.5083	2.55763	2.55763	0.0408499
3346224	1637958_at	45.5487	P	0.0129214	31.4767	P	0.0320196	37.1041	P	0.00782677	2.76154	A	0.635054	2.28045	A	0.65838	1.53448	A	0.801637	110.846	P	0.00116472	79.8828	P	0.00116472	100.705	P	0.00143241	3.38118	A	0.562354	1.66548	A	0.849855	1.02257	A	0.724538	TRUE	FALSE	TRUE	FALSE	FALSE	38.0431	2.19216	97.1447	2.02307	2.55354	2.55354	0.00408692
36532	1633059_at	308.248	P	0.00049077	259.59	P	0.00049077	330.867	P	0.00049077	228.304	P	0.00049077	235.285	P	0.00049077	234.117	P	0.00049077	679.886	P	0.00049077	803.939	P	0.00049077	799.737	P	0.00049077	438.163	P	0.00049077	352.796	P	0.00049077	341.162	P	0.00049077	TRUE	TRUE	TRUE	TRUE	TRUE	299.568	232.569	761.187	377.373	2.54095	2.54095	0.000544384
38696	1630363_at	976.794	P	0.00049077	781.62	P	0.00049077	784.218	P	0.00049077	23.617	P	0.00782677	16.1773	P	0.00381521	17.2242	P	0.0109718	2515.6	P	0.00049077	1632.68	P	0.00049077	2290.72	P	0.00049077	35.8868	P	0.000612512	74.0766	P	0.00049077	39.1263	P	0.000612512	TRUE	TRUE	TRUE	TRUE	TRUE	847.544	19.0062	2146.34	49.6966	2.53242	2.53242	0.00888449
32915	1638282_at	52.4973	P	0.00550396	68.0873	P	0.0109718	46.1815	P	0.0129214	33.9482	P	0.0129214	49.2485	P	0.00315926	40.3202	P	0.00550396	137.819	P	0.00657518	113.083	P	0.00175518	171.409	P	0.00143241	18.3538	M	0.0620214	19.0893	A	0.070073	27.4037	P	0.0177097	TRUE	TRUE	TRUE	FALSE	FALSE	55.5887	41.1723	140.77	21.6156	2.53235	2.53235	0.00928753
31653	1631561_s_at	504.106	P	0.00049077	447.824	P	0.00049077	374.955	P	0.00049077	47.6522	P	0.00116182	51.3486	P	0.00049077	47.5346	P	0.00049077	1158.99	P	0.000612512	782.522	P	0.000612512	1408.81	P	0.00049077	58.0383	P	0.00116472	41.0408	P	0.00049077	62.4379	P	0.00116472	TRUE	TRUE	TRUE	TRUE	TRUE	442.295	48.8451	1116.77	53.839	2.52495	2.52495	0.0221657
36356	1629566_at	1687.83	P	0.00049077	1649.62	P	0.00049077	1345.72	P	0.00049077	30.9393	A	0.0990615	44.2665	P	0.0151637	27.9184	P	0.0151637	4206.23	P	0.000612512	3472.79	P	0.00049077	4140.91	P	0.000612512	133.09	P	0.00550396	61.6482	P	0.0480985	85.9844	P	0.00657518	TRUE	FALSE	TRUE	TRUE	FALSE	1561.06	34.3747	3939.98	93.5742	2.52392	2.52392	0.000770367
36585	1638113_at	105.29	P	0.000612512	93.3623	P	0.00049077	120.666	P	0.00049077	91.8965	P	0.00049077	83.9355	P	0.00049077	87.9442	P	0.00049077	318.57	P	0.00049077	226.136	P	0.00049077	258.744	P	0.00049077	119.05	P	0.00049077	108.248	P	0.00049077	111.158	P	0.00049077	TRUE	TRUE	TRUE	TRUE	TRUE	106.439	87.9254	267.817	112.819	2.51615	2.51615	0.00461259
53515	1629784_a_at	98.9872	P	0.00143241	103.725	P	0.00214285	109.91	P	0.00094359	0.721464	A	0.818657	3.65804	A	0.122747	3.10739	A	0.216313	293.856	P	0.00094359	210.921	P	0.000612512	281.044	P	0.000612512	5.40427	P	0.0277665	0.481757	A	0.537511	3.41649	A	0.198363	TRUE	FALSE	TRUE	FALSE	FALSE	104.207	2.49563	261.94	3.10084	2.51364	2.51364	0.00371228
37210	1639362_s_at	13.1069	P	0.00214285	14.3764	P	0.00094359	11.3384	P	0.0177324	1.35157	A	0.611218	3.8902	A	0.0990615	7.06565	A	0.0789057	44.3915	P	0.000612512	30.4758	P	0.000761638	22.4245	P	0.000761638	3.34196	A	0.181343	6.67447	M	0.0620214	5.886	P	0.0151637	TRUE	FALSE	TRUE	FALSE	FALSE	12.9405	4.10248	32.4306	5.30081	2.50612	2.50612	0.0395742
33567	1639821_at	27.3541	P	0.00380775	23.4922	P	0.0151637	30.7509	P	0.00049077	83.9041	P	0.00049077	98.5128	P	0.00049077	99.6882	P	0.00049077	67.1727	P	0.00094359	90.6566	P	0.00049077	46.5705	P	0.000612512	145.163	P	0.00049077	161.642	P	0.00049077	120.267	P	0.00049077	TRUE	TRUE	TRUE	TRUE	TRUE	27.199	94.035	68.1333	142.358	2.50499	2.50499	0.0338106
39172	1624291_at	27.3197	P	0.00094359	36.1804	P	0.00143241	51.433	P	0.000761638	107.715	P	0.00049077	128.321	P	0.00049077	114.204	P	0.00049077	87.1366	P	0.000761638	141.181	P	0.000612512	59.0303	P	0.00049077	281.235	P	0.00049077	301.358	P	0.000612512	267.842	P	0.000612512	TRUE	TRUE	TRUE	TRUE	TRUE	38.3111	116.747	95.7828	283.478	2.50014	2.50014	0.0839961
---	1633009_a_at	668.957	P	0.00049077	1248.28	P	0.00049077	997.376	P	0.00049077	11.3528	A	0.165268	9.60294	A	0.110449	9.46766	A	0.0990615	2416.56	P	0.00049077	1817.88	P	0.00049077	3037.21	P	0.00049077	38.9783	P	0.0129214	12.8584	A	0.0789057	18.2816	A	0.088557	TRUE	FALSE	TRUE	FALSE	FALSE	971.538	10.1411	2423.88	23.3727	2.49489	2.49489	0.0203919
37040	1637534_at	37.9361	P	0.00143241	43.4062	P	0.00116472	44.8029	P	0.000612512	96.3029	P	0.00214285	81.0626	P	0.00094359	84.1194	P	0.00214285	100.341	P	0.00116472	127.693	P	0.000761638	85.5093	P	0.00094359	222.733	P	0.00175518	215.305	P	0.00214285	252.043	P	0.00175518	TRUE	TRUE	TRUE	TRUE	TRUE	42.0484	87.1617	104.515	230.027	2.48558	2.48558	0.00757169
37304	1638929_at	23.9558	P	0.000612512	35.8503	P	0.00094359	72.6255	P	0.00049077	288.807	P	0.00049077	320.407	P	0.00049077	355.476	P	0.00049077	78.6226	P	0.00049077	198.581	P	0.000612512	51.6593	P	0.00049077	451.551	P	0.00049077	349.539	P	0.00049077	380.432	P	0.000612512	TRUE	TRUE	TRUE	TRUE	TRUE	44.1439	321.564	109.621	393.841	2.48326	2.48326	0.23991
31960	1623102_at	706.193	P	0.00049077	665.379	P	0.00049077	689.312	P	0.00049077	601.309	P	0.00049077	599.967	P	0.00049077	599.264	P	0.00049077	1861.96	P	0.00049077	1522.93	P	0.00049077	1731.59	P	0.00049077	569.53	P	0.00049077	671.183	P	0.00049077	617.073	P	0.00049077	TRUE	TRUE	TRUE	TRUE	TRUE	686.961	600.18	1705.49	619.262	2.48266	2.48266	0.000512169
42682	1630802_at	164.925	P	0.00049077	180.248	P	0.00049077	153.017	P	0.000612512	20.5464	P	0.0421419	15.8066	P	0.0206634	15.0899	P	0.0129214	446.766	P	0.00049077	327.602	P	0.00049077	461.658	P	0.00049077	31.1276	P	0.00116472	22.4726	P	0.00459071	25.6018	P	0.00315926	TRUE	TRUE	TRUE	TRUE	TRUE	166.063	17.1476	412.009	26.4007	2.48103	2.48103	0.00468156
38619	1633214_at	329.292	P	0.00143241	239.976	P	0.00143241	234.047	P	0.00116472	9.05374	A	0.462489	2.69694	A	0.537511	0.611347	A	0.957858	705.06	P	0.00094359	367.05	P	0.00094359	912.11	P	0.000761638	6.25456	A	0.216313	0.659904	A	0.877253	6.31818	A	0.437646	TRUE	FALSE	TRUE	FALSE	FALSE	267.772	4.12068	661.407	4.41088	2.47004	2.47004	0.0717734
38513	1636202_s_at	302.391	P	0.000761638	249.838	P	0.00094359	298.564	P	0.00116472	293.093	P	0.00049077	296.914	P	0.00049077	296.917	P	0.00049077	666.487	P	0.00049077	639.6	P	0.00049077	791.939	P	0.00049077	333.1	P	0.000612512	306.977	P	0.00049077	364.12	P	0.000612512	TRUE	TRUE	TRUE	TRUE	TRUE	283.598	295.642	699.342	334.732	2.46597	2.46597	0.00113405
3355111	1629355_at	136.835	P	0.00049077	80.0423	P	0.00049077	92.7171	P	0.00049077	563.201	P	0.00049077	638.307	P	0.00049077	557.989	P	0.00049077	338.053	P	0.00049077	208.477	P	0.00049077	215.899	P	0.00049077	589.435	P	0.00049077	493.196	P	0.00049077	607.05	P	0.00049077	TRUE	TRUE	TRUE	TRUE	TRUE	103.198	586.499	254.143	563.227	2.46267	2.46267	0.0292452
32906	1629671_at	11.0603	P	0.0177324	10.4711	M	0.0619751	15.359	P	0.0177324	5.25795	A	0.275462	0.306558	A	0.635054	1.09198	A	0.586955	31.473	P	0.00214285	25.4005	P	0.00175518	33.9362	P	0.00094359	7.42474	P	0.00214285	4.65255	P	0.00656392	5.42218	P	0.0239949	FALSE	FALSE	TRUE	TRUE	FALSE	12.2968	2.21883	30.2699	5.83316	2.46161	2.46161	0.00375143
42846	1629123_at	39.6574	P	0.0151637	63.5031	P	0.00928336	62.2564	P	0.00782677	143.811	P	0.00260662	147.563	P	0.00260662	159.746	P	0.00143241	137.269	P	0.00094359	163.482	P	0.00049077	105.283	P	0.000612512	316.295	P	0.00049077	304.433	P	0.00049077	300.944	P	0.00049077	TRUE	TRUE	TRUE	TRUE	TRUE	55.1389	150.373	135.345	307.224	2.45461	2.45461	0.0123569
39151	1627943_at	72.2293	P	0.0206634	43.6218	P	0.0151637	45.3281	P	0.0421419	0.690225	A	0.877253	0.535893	A	0.635054	4.36555	A	0.165268	159.141	P	0.00094359	79.4227	P	0.000761638	157.048	P	0.000761638	1.98158	A	0.635054	3.58066	A	0.537511	3.16124	A	0.65838	TRUE	FALSE	TRUE	FALSE	FALSE	53.7264	1.86389	131.87	2.90783	2.45448	2.45448	0.0483645
40659	1640199_at	26.6516	P	0.00260662	34.5242	P	0.00143241	35.6964	P	0.00175518	82.745	P	0.00260662	75.7128	P	0.00143241	67.135	P	0.00175518	78.4644	P	0.00143241	90.185	P	0.00094359	67.8684	P	0.00049077	226.286	P	0.000761638	222.286	P	0.000761638	190.35	P	0.00116472	TRUE	TRUE	TRUE	TRUE	TRUE	32.2907	75.1976	78.8393	212.974	2.44155	2.44155	0.00271639
41894	1640489_at	884.917	P	0.00049077	905.216	P	0.00049077	789.33	P	0.00049077	91.9457	P	0.00116472	94.6114	P	0.00049077	74.8373	P	0.000612512	2337.9	P	0.00049077	1645.29	P	0.00049077	2310.07	P	0.00049077	138.196	P	0.00049077	113.472	P	0.00049077	150.213	P	0.00049077	TRUE	TRUE	TRUE	TRUE	TRUE	859.821	87.1315	2097.75	133.96	2.43976	2.43976	0.00568602
35853	1639364_at	2404.35	P	0.00049077	2531.82	P	0.00049077	2238.99	P	0.00049077	2.63741	A	0.745101	1.2	A	0.65838	9.86602	A	0.0789057	7163.28	P	0.00049077	3922.65	P	0.00049077	6416.36	P	0.00049077	79.452	P	0.000612512	14.7804	P	0.0421419	12.6651	A	0.088557	TRUE	FALSE	TRUE	FALSE	FALSE	2391.72	4.56781	5834.1	35.6325	2.43928	2.43928	0.0248857
49228	1640268_at	16.5102	A	0.088557	17.9118	P	0.0421419	22.003	A	0.070073	37.347	P	0.00094359	43.4902	P	0.000612512	51.5409	P	0.000761638	29.251	P	0.0421419	62.7557	P	0.00143241	45.4726	P	0.00550396	84.4178	P	0.000612512	96.4533	P	0.000612512	94.0529	P	0.000761638	FALSE	TRUE	TRUE	TRUE	FALSE	18.8083	44.126	45.8264	91.6413	2.4365	2.4365	0.0511994
33541	1634129_at	127.564	P	0.00315926	108.573	P	0.00260662	116.131	P	0.00315926	39.8243	P	0.0320196	34.7675	P	0.0277665	32.4772	P	0.0206634	300.557	P	0.00094359	228.172	P	0.000612512	325.587	P	0.00094359	47.1824	P	0.00782677	38.7735	P	0.0177324	43.2122	P	0.0177324	TRUE	TRUE	TRUE	TRUE	TRUE	117.422	35.6897	284.772	43.056	2.42519	2.42519	0.00489651
43588	1638630_at	74.5201	P	0.00049077	81.6141	P	0.00049077	72.7223	P	0.000612512	82.2197	P	0.00049077	86.4034	P	0.00049077	79.8245	P	0.00049077	188.134	P	0.00049077	167.729	P	0.00049077	198.468	P	0.00049077	107.126	P	0.00049077	114.138	P	0.00049077	119.292	P	0.00049077	TRUE	TRUE	TRUE	TRUE	TRUE	76.2855	82.8159	184.777	113.518	2.42217	2.42217	0.000325892
39581	1623359_at	6.89853	A	0.0789057	7.30808	P	0.0277665	7.88485	P	0.00094359	42.6656	P	0.00049077	53.4888	P	0.00049077	56.6609	P	0.00049077	12.627	P	0.00175518	26.2474	P	0.000612512	14.6237	P	0.00049077	49.2377	P	0.00049077	52.671	P	0.00049077	49.722	P	0.00049077	FALSE	TRUE	TRUE	TRUE	FALSE	7.36382	50.9384	17.8327	50.5436	2.42166	2.42166	0.0697193
33863	1626294_a_at	92.1543	P	0.00049077	157.743	P	0.00049077	236.563	P	0.00049077	716.073	P	0.00049077	840.814	P	0.00049077	793.583	P	0.00049077	330.23	P	0.00049077	620.259	P	0.00049077	226.641	P	0.00049077	991.674	P	0.00049077	1146.53	P	0.00049077	1000.26	P	0.00049077	TRUE	TRUE	TRUE	TRUE	TRUE	162.153	783.49	392.377	1046.15	2.41979	2.41979	0.139257
39993	1623884_at	1343.89	P	0.000612512	1986.11	P	0.00049077	1452.63	P	0.00049077	3.85532	A	0.413046	17.9373	A	0.181343	5.14277	A	0.413046	4066.65	P	0.000612512	3265.64	P	0.000612512	4191.71	P	0.000612512	68.5825	P	0.00381521	14.6697	A	0.070073	15.9817	A	0.165268	TRUE	FALSE	TRUE	FALSE	FALSE	1594.21	8.97848	3841.33	33.078	2.40956	2.40956	0.00307294
36742	1640126_at	48.721	P	0.0109718	45.7692	P	0.0206634	44.7903	P	0.00459071	17.8864	P	0.036797	14.1505	P	0.0206634	11.1184	P	0.0239949	117.3	P	0.00260662	90.1282	P	0.00175518	128.175	P	0.00214285	36.0144	P	0.00928336	31.4246	P	0.00550396	31.1188	P	0.00459071	TRUE	TRUE	TRUE	TRUE	TRUE	46.4268	14.3851	111.868	32.8526	2.40955	2.40955	0.00452739
31649	1623109_at	49.4806	P	0.0239949	55.569	P	0.0177324	56.0302	P	0.036797	101.356	P	0.0109718	117.031	P	0.00381521	157.01	P	0.00782677	125.16	P	0.0277665	145.091	P	0.0129214	117.812	P	0.00928336	263.59	P	0.00214285	318.382	P	0.00143241	322.33	P	0.00143241	TRUE	TRUE	TRUE	TRUE	TRUE	53.6932	125.132	129.354	301.434	2.40914	2.40914	0.000848144
31695	1638717_at	163.787	P	0.00049077	167.657	P	0.00049077	188.298	P	0.00049077	351.127	P	0.00049077	382.836	P	0.00049077	352.771	P	0.00049077	447.512	P	0.00049077	352.115	P	0.00049077	450.196	P	0.00049077	631.283	P	0.00049077	717.231	P	0.00049077	650.912	P	0.00049077	TRUE	TRUE	TRUE	TRUE	TRUE	173.247	362.245	416.608	666.475	2.4047	2.4047	0.00183114
37285	1630892_at	390.044	P	0.000612512	418.104	P	0.00049077	392.476	P	0.000612512	398.594	P	0.000761638	411.523	P	0.000761638	435.739	P	0.000761638	1076.38	P	0.00049077	835.756	P	0.000612512	970.015	P	0.000612512	447.267	P	0.000612512	470.131	P	0.000761638	451.756	P	0.000761638	TRUE	TRUE	TRUE	TRUE	TRUE	400.208	415.285	960.717	456.384	2.40055	2.40055	0.0013333
36754	1632519_at	15.3065	P	0.0421419	18.6589	A	0.070073	24.0088	P	0.0129214	43.2573	P	0.00315926	53.6795	P	0.00116472	65.8706	P	0.00094359	30.8796	P	0.0177324	73.8413	P	0.00116472	34.226	P	0.0239949	115.598	P	0.000612512	108.108	P	0.00049077	117.716	P	0.00049077	FALSE	TRUE	TRUE	TRUE	FALSE	19.3247	54.2691	46.3157	113.808	2.39671	2.39671	0.126666
33324	1630593_at	892.831	P	0.00049077	850.999	P	0.00049077	791.511	P	0.00049077	368.345	P	0.00049077	411.724	P	0.00049077	310.307	P	0.00049077	2193.44	P	0.00049077	1608.88	P	0.00049077	2258.66	P	0.00049077	321.427	P	0.00049077	368.923	P	0.00049077	354.417	P	0.00049077	TRUE	TRUE	TRUE	TRUE	TRUE	845.114	363.459	2020.33	348.256	2.3906	2.3906	0.00488987
45707	1637291_at	15.525	P	0.00459071	2.18216	A	0.34162	11.3355	P	0.0177324	45.4482	P	0.000761638	46.2555	P	0.00049077	37.083	P	0.00049077	29.7032	P	0.00116472	14.7973	P	0.0109718	24.8546	P	0.000612512	40.2152	P	0.000612512	41.4743	P	0.00049077	46.9498	P	0.00049077	FALSE	TRUE	TRUE	TRUE	FALSE	9.6809	42.9289	23.1184	42.8798	2.38804	2.38804	0.0849541
45683	1628458_at	217.732	P	0.00116472	139.559	P	0.00049077	163.854	P	0.000761638	101.041	P	0.00094359	103.386	P	0.00116472	91.396	P	0.000612512	415.983	P	0.000612512	374.596	P	0.00094359	449.846	P	0.00049077	186.831	P	0.000612512	214.826	P	0.00094359	234.194	P	0.000761638	TRUE	TRUE	TRUE	TRUE	TRUE	173.715	98.6077	413.475	211.95	2.38019	2.38019	0.00164448
33502	1635939_a_at	36.1811	P	0.0109718	57.0413	P	0.00550396	72.6604	P	0.00175518	311.213	P	0.000612512	331.26	P	0.00049077	335.117	P	0.00049077	90.8545	P	0.00143241	203.014	P	0.00049077	100.94	P	0.00260662	470.039	P	0.00049077	512.96	P	0.00049077	420.646	P	0.00049077	TRUE	TRUE	TRUE	TRUE	TRUE	55.2943	325.863	131.603	467.882	2.38004	2.38004	0.110558
40472	1633796_at	29.0923	A	0.070073	29.4266	P	0.036797	25.7559	A	0.070073	14.7176	A	0.181343	17.714	M	0.0546669	18.8607	A	0.088557	78.3957	P	0.00094359	56.7875	P	0.00116472	65.2924	P	0.00315926	97.2652	P	0.00049077	103.987	P	0.00094359	89.5712	P	0.000612512	FALSE	FALSE	TRUE	TRUE	FALSE	28.0916	17.0974	66.8252	96.9413	2.37883	2.37883	0.0037461
33985	1623092_at	102.736	P	0.00049077	96.4765	P	0.00049077	84.9636	P	0.00049077	8.22927	A	0.235169	6.16814	A	0.388782	2.94556	A	0.462489	294.168	P	0.00049077	147.073	P	0.00049077	234.255	P	0.00049077	3.52141	A	0.318883	8.92735	A	0.110449	9.59667	A	0.216313	TRUE	FALSE	TRUE	FALSE	FALSE	94.7253	5.78099	225.165	7.34848	2.37704	2.37704	0.0387044
3771872	1630487_s_at	47.9522	P	0.00175518	23.9929	P	0.00143241	42.3987	P	0.000612512	2.20061	A	0.462489	5.39496	A	0.110449	11.5841	P	0.0320196	100.581	P	0.000612512	92.3225	P	0.00049077	78.765	P	0.000761638	22.5566	P	0.00175518	25.0664	P	0.00049077	27.9969	P	0.00214285	TRUE	FALSE	TRUE	TRUE	FALSE	38.1146	6.39323	90.5562	25.2066	2.37589	2.37589	0.00553644
39034	1638005_s_at	213.758	P	0.00049077	230.27	P	0.00049077	279.178	P	0.00049077	1745.08	P	0.00049077	1733.2	P	0.00049077	1771.45	P	0.00049077	552.235	P	0.00049077	760.825	P	0.00049077	401.502	P	0.00049077	1751.79	P	0.00049077	1692.12	P	0.00049077	1606.46	P	0.00049077	TRUE	TRUE	TRUE	TRUE	TRUE	241.069	1749.91	571.521	1683.46	2.37078	2.37078	0.0356243
43310	1634306_at	52.4395	P	0.00049077	36.3561	P	0.000761638	37.9208	P	0.000612512	81.1602	P	0.000761638	81.8836	P	0.00049077	88.05	P	0.00049077	98.2008	P	0.00049077	97.5537	P	0.00049077	101.781	P	0.00049077	125.135	P	0.00049077	127.487	P	0.00049077	117.473	P	0.00049077	TRUE	TRUE	TRUE	TRUE	TRUE	42.2388	83.6979	99.1784	123.365	2.34804	2.34804	0.000421269
43480	1635791_at	6.29102	A	0.181343	12.2142	A	0.122747	15.0846	M	0.0547106	0.503127	A	0.945289	0.775818	A	0.562354	0.276015	A	0.783744	29.4754	P	0.00381521	15.6287	P	0.00928336	33.5506	P	0.0109718	0.139996	A	0.98229	0.313173	A	0.921094	0.45091	A	0.937979	FALSE	FALSE	TRUE	FALSE	FALSE	11.1966	0.51832	26.2183	0.30136	2.34162	2.34162	0.0668095
36530	1633749_at	145.668	P	0.00459071	155.02	P	0.00214285	136.023	P	0.00381521	3.61638	A	0.537511	3.99708	A	0.611218	0.472395	A	0.921094	296.186	P	0.00116472	302.327	P	0.000612512	422.779	P	0.000761638	5.11779	A	0.586955	10.7719	A	0.150145	9.86588	A	0.318883	TRUE	FALSE	TRUE	FALSE	FALSE	145.571	2.69529	340.43	8.5852	2.3386	2.3386	0.00939958
---	1639054_s_at	44.4433	P	0.00049077	34.1414	P	0.00049077	57.4732	P	0.00049077	22.1114	P	0.00049077	29.8432	P	0.00094359	22.9468	P	0.000612512	86.0436	P	0.00049077	164.926	P	0.00049077	66.4861	P	0.00049077	311.15	P	0.00049077	321.556	P	0.00049077	269.344	P	0.00049077	TRUE	TRUE	TRUE	TRUE	TRUE	45.3526	24.9671	105.819	300.683	2.33324	2.33324	0.121432
33911	1637142_at	78.2849	P	0.000761638	86.2417	P	0.00094359	85.6319	P	0.00049077	133.815	P	0.00049077	145.37	P	0.00049077	147.173	P	0.00049077	223.327	P	0.000612512	184.665	P	0.000612512	173.916	P	0.000612512	192.127	P	0.000612512	198.952	P	0.000612512	185.271	P	0.000612512	TRUE	TRUE	TRUE	TRUE	TRUE	83.3862	142.119	193.97	192.117	2.32616	2.32616	0.0019057
33047	1639868_at	190.404	P	0.00049077	215.373	P	0.00049077	202.927	P	0.00049077	184.463	P	0.00049077	168.982	P	0.00049077	189.652	P	0.00049077	501.339	P	0.00049077	408.342	P	0.00049077	502.059	P	0.00049077	195.15	P	0.00049077	180.495	P	0.00049077	197.495	P	0.00049077	TRUE	TRUE	TRUE	TRUE	TRUE	202.901	181.032	470.58	191.046	2.31925	2.31925	0.00110938
---	1633130_at	92.677	P	0.000612512	66.0996	P	0.000612512	73.5657	P	0.00175518	39.2476	P	0.00459071	36.4967	P	0.00315926	27.9094	P	0.00175518	178.618	P	0.00116472	166.69	P	0.000761638	192.969	P	0.000761638	82.8517	P	0.00116472	79.2828	P	0.00094359	76.7285	P	0.00049077	TRUE	TRUE	TRUE	TRUE	TRUE	77.4474	34.5513	179.426	79.621	2.31674	2.31674	0.000744991
35193	1634729_at	34.5947	P	0.00143241	30.2797	P	0.00315926	31.6368	P	0.000612512	95.4916	P	0.00049077	98.2579	P	0.00049077	96.9499	P	0.000612512	66.0709	P	0.00049077	99.6364	P	0.00049077	56.9176	P	0.00049077	153.703	P	0.00049077	146.498	P	0.00049077	139.697	P	0.00049077	TRUE	TRUE	TRUE	TRUE	TRUE	32.1704	96.8998	74.2083	146.633	2.30673	2.30673	0.0322261
40263	1637229_a_at	14.1588	A	0.135974	9.73655	A	0.318883	37.5169	P	0.0129214	212.08	P	0.00049077	264.432	P	0.00049077	179.186	P	0.00049077	61.9835	P	0.00782677	39.9102	P	0.0129214	39.7385	P	0.0109718	405.833	P	0.00049077	420.422	P	0.00049077	428.687	P	0.00049077	FALSE	TRUE	TRUE	TRUE	FALSE	20.4708	218.566	47.2108	418.314	2.30625	2.30625	0.0780156
42354	1636674_at	49.347	P	0.00049077	49.9276	P	0.00049077	46.3131	P	0.00049077	20.9475	P	0.00260662	22.5085	P	0.00094359	24.8288	P	0.000612512	140.852	P	0.000612512	82.8088	P	0.00049077	111.713	P	0.000612512	27.0854	P	0.000612512	34.6108	P	0.000612512	39.1529	P	0.000761638	TRUE	TRUE	TRUE	TRUE	TRUE	48.5292	22.7616	111.792	33.6164	2.30359	2.30359	0.0196533
37198	1636990_at	48.0544	P	0.00049077	44.2934	P	0.00381521	50.4639	P	0.00315926	55.3849	P	0.00175518	58.8354	P	0.00214285	54.6619	P	0.00175518	113.886	P	0.000612512	108.137	P	0.00049077	106.898	P	0.00049077	108.204	P	0.00049077	94.1202	P	0.00049077	85.2374	P	0.00049077	TRUE	TRUE	TRUE	TRUE	TRUE	47.6039	56.2941	109.64	95.8538	2.30318	2.30318	2.46722e-05
39864	1637874_at	14.5446	P	0.00782677	22.2807	P	0.000612512	27.5244	P	0.000761638	100.678	P	0.00049077	98.184	P	0.000612512	106.408	P	0.00049077	40.9491	P	0.000612512	56.5253	P	0.000612512	50.5959	P	0.000612512	95.1171	P	0.00049077	86.24	P	0.000612512	97.1385	P	0.00049077	TRUE	TRUE	TRUE	TRUE	TRUE	21.4499	101.757	49.3568	92.8319	2.30103	2.30103	0.0091062
318626	1640666_at	20.359	P	0.00143241	21.5988	P	0.0177324	22.5703	P	0.0129214	97.8371	P	0.00094359	112.895	P	0.00049077	82.3416	P	0.000761638	86.2953	P	0.000489353	33.4517	P	0.000612512	27.5388	P	0.00049077	664.696	P	0.00049077	725.454	P	0.00049077	734.245	P	0.00049077	TRUE	TRUE	TRUE	TRUE	TRUE	21.5094	97.6911	49.0953	708.132	2.28251	2.28251	0.213973
33824	1634893_at	233.857	P	0.00260662	193.702	P	0.00214285	281.577	P	0.00550396	293.115	P	0.00315926	282.137	P	0.00381521	210.476	P	0.00315926	666.509	P	0.00381521	530.977	P	0.00175518	420.437	P	0.00315926	811.706	P	0.000761638	883.751	P	0.00094359	946.996	P	0.00175518	TRUE	TRUE	TRUE	TRUE	TRUE	236.379	261.909	539.308	880.818	2.28154	2.28154	0.0160041
35398	1628556_s_at	26.4346	P	0.000612512	26.2512	P	0.00094359	20.6281	P	0.00049077	40.3823	P	0.00049077	45.2291	P	0.00049077	39.8278	P	0.00049077	46.4343	P	0.00049077	58.0437	P	0.00049077	62.5701	P	0.00049077	63.2608	P	0.00049077	61.1018	P	0.00049077	60.891	P	0.00049077	TRUE	TRUE	TRUE	TRUE	TRUE	24.438	41.8131	55.6827	61.7512	2.27853	2.27853	0.00377939
39694	1633191_at	10.441	M	0.0620214	12.2061	P	0.0480985	18.3064	A	0.070073	38.2009	P	0.00381521	28.8659	P	0.00657518	46.4898	P	0.0206634	25.2519	P	0.0177324	42.0653	P	0.00657518	25.8876	P	0.0109718	78.3185	P	0.000612512	81.1137	P	0.000761638	60.1421	P	0.000612512	FALSE	TRUE	TRUE	TRUE	FALSE	13.6511	37.8522	31.0683	73.1914	2.27587	2.27587	0.0438937
33312	1637590_at	34.9735	P	0.00782677	14.2243	A	0.122747	31.0621	P	0.00550396	7.28836	A	0.388782	3.29488	A	0.388782	5.93384	A	0.0789057	89.5591	P	0.00049077	38.9447	P	0.00094359	54.0261	P	0.00049077	3.65189	A	0.318883	0.910028	A	0.826873	1.79792	A	0.562354	FALSE	FALSE	TRUE	FALSE	FALSE	26.7533	5.50569	60.8433	2.11995	2.27424	2.27424	0.104632
45976	1625481_a_at	200.926	P	0.00049077	155.995	P	0.00049077	190.889	P	0.00049077	754.161	P	0.00049077	754.008	P	0.00049077	771.636	P	0.00049077	412.876	P	0.00049077	465.983	P	0.00049077	365.386	P	0.00049077	921.507	P	0.00049077	916.803	P	0.00049077	877.2	P	0.00049077	TRUE	TRUE	TRUE	TRUE	TRUE	182.604	759.935	414.748	905.17	2.2713	2.2713	0.00193668
32846	1624699_s_at	20.8127	P	0.00459071	24.7653	P	0.00550396	45.0544	P	0.00381521	146.212	P	0.00049077	184.802	P	0.00049077	165.926	P	0.00049077	68.9536	P	0.00094359	94.0903	P	0.00049077	42.8062	P	0.000612512	218.534	P	0.00049077	247.75	P	0.00049077	212.057	P	0.00049077	TRUE	TRUE	TRUE	TRUE	TRUE	30.2108	165.647	68.6167	226.114	2.27126	2.27126	0.0817172
35671	1635848_at	82.5708	P	0.0129214	40.3488	P	0.0239949	56.8187	P	0.0206634	221.118	P	0.00782677	372.195	P	0.0239949	268.938	P	0.00315926	126.479	P	0.00928336	219.841	P	0.00782677	61.7175	P	0.00381521	591.384	P	0.0206634	464.725	P	0.0151637	311.443	P	0.0129214	TRUE	TRUE	TRUE	TRUE	TRUE	59.9128	287.417	136.012	455.851	2.27017	2.27017	0.18447
31363	1639405_at	25.3077	P	0.00459071	16.8893	P	0.0239949	25.113	P	0.00459071	180.805	P	0.00049077	167.185	P	0.00049077	199.946	P	0.00049077	38.6367	P	0.00315926	72.7937	P	0.000761638	41.2555	P	0.0109718	175.01	P	0.00049077	170.73	P	0.00049077	159.627	P	0.00049077	TRUE	TRUE	TRUE	TRUE	TRUE	22.4367	182.645	50.8953	168.456	2.2684	2.2684	0.0657825
---	1633572_at	163.364	P	0.00260662	186.18	P	0.00214285	158.432	P	0.00381521	105.726	P	0.00143241	125.886	P	0.00260662	158.028	P	0.00094359	442.318	P	0.00381521	327.051	P	0.00657518	379.616	P	0.00260662	86.1372	P	0.00381521	111.326	P	0.00928336	107.833	P	0.00260662	TRUE	TRUE	TRUE	TRUE	TRUE	169.325	129.88	382.995	101.766	2.26189	2.26189	0.00341737
40156	1641235_at	18.4444	P	0.0421419	16.8883	P	0.0421419	13.4691	P	0.036797	32.8425	P	0.0129214	30.2665	P	0.00459071	36.1561	P	0.0129214	35.2757	P	0.00459071	44.1865	P	0.00214285	30.8378	P	0.00214285	89.6176	P	0.00143241	96.1279	P	0.00214285	85.6486	P	0.00315926	TRUE	TRUE	TRUE	TRUE	TRUE	16.2673	33.0884	36.7667	90.4647	2.26016	2.26016	0.00809416
41379	1630741_s_at	274.342	P	0.000612512	245.404	P	0.00049077	244.66	P	0.000612512	18.2859	P	0.00260662	14.7923	P	0.00459071	13.1301	P	0.00380775	606.442	P	0.00049077	547.408	P	0.00049077	573.35	P	0.00049077	75.421	P	0.000612512	42.2667	P	0.000612512	35.6099	P	0.000761638	TRUE	TRUE	TRUE	TRUE	TRUE	254.802	15.4028	575.733	51.0992	2.25953	2.25953	8.27703e-05
43059	1633857_at	151.827	P	0.00049077	204.262	P	0.00049077	202.619	P	0.00049077	14.9385	P	0.00381521	11.2908	P	0.000612512	10.5136	P	0.000612512	434.916	P	0.00049077	359.658	P	0.00049077	466.622	P	0.00049077	17.8782	P	0.00049077	14.5628	P	0.000761638	24.8534	P	0.000489353	TRUE	TRUE	TRUE	TRUE	TRUE	186.236	12.2476	420.399	19.0982	2.25735	2.25735	0.00290881
31376	1630119_s_at	28.2036	P	0.000612512	14.6721	P	0.000610806	25.1965	P	0.00094359	23.9049	P	0.00049077	29.5587	P	0.00049077	18.3657	P	0.00049077	57.5055	P	0.00049077	34.4196	P	0.00049077	61.5881	P	0.00049077	31.0006	P	0.000612512	21.9249	P	0.00116472	31.0929	P	0.00049077	TRUE	TRUE	TRUE	TRUE	TRUE	22.6907	23.9431	51.171	28.0061	2.25515	2.25515	0.0387939
33944	1634147_a_at	13.996	P	0.0320196	26.2303	P	0.00381521	22.1078	P	0.00928336	70.0525	P	0.00049077	74.2169	P	0.00049077	67.4526	P	0.00049077	41.2123	P	0.00260662	57.4104	P	0.000761638	41.9088	P	0.00315926	75.9114	P	0.00049077	99.728	P	0.000612512	85.4076	P	0.000761638	TRUE	TRUE	TRUE	TRUE	TRUE	20.778	70.574	46.8438	87.0157	2.25449	2.25449	0.0151318
32367	1626299_at	65.141	P	0.00381521	57.364	P	0.00175518	97.2391	P	0.00116472	858.894	P	0.00049077	801.355	P	0.00049077	844.965	P	0.00049077	111.722	P	0.000761638	275.548	P	0.00049077	108.022	P	0.000761638	730.366	P	0.00049077	673.164	P	0.00049077	764.131	P	0.00049077	TRUE	TRUE	TRUE	TRUE	TRUE	73.248	835.071	165.097	722.554	2.25395	2.25395	0.179761
326222	1633772_at	23.163	A	0.181284	29.1524	P	0.0480985	45.2955	P	0.0129214	25.6896	P	0.0206634	8.31498	A	0.0789057	10.9092	P	0.0480985	79.7496	P	0.0151637	49.8299	P	0.00928336	90.3632	P	0.0129214	13.9036	P	0.0277665	13.0061	P	0.0480985	10.4636	P	0.0277665	FALSE	FALSE	TRUE	TRUE	FALSE	32.537	14.9713	73.3142	12.4578	2.25326	2.25326	0.0419307
35118	1634738_s_at	168.45	P	0.00049077	176.028	P	0.00049077	162.849	P	0.00049077	76.2672	P	0.00049077	57.0645	P	0.00049077	55.9903	P	0.00049077	416.841	P	0.00049077	386.714	P	0.00049077	339.39	P	0.00049077	56.5487	P	0.00049077	47.023	P	0.00049077	55.3493	P	0.00049077	TRUE	TRUE	TRUE	TRUE	TRUE	169.109	63.1073	380.981	52.9737	2.25288	2.25288	0.00075396
44839	1628717_a_at	17.6988	P	0.00116472	19.6888	P	0.00143241	22.112	P	0.00094359	133.625	P	0.00049077	140.015	P	0.00049077	143.05	P	0.00049077	26.48	P	0.000761638	71.0893	P	0.00049077	36.4312	P	0.000761638	139.734	P	0.00049077	130.995	P	0.00049077	143.994	P	0.00049077	TRUE	TRUE	TRUE	TRUE	TRUE	19.8332	138.897	44.6668	138.241	2.25213	2.25213	0.141443
31187	1636092_a_at	56.5183	P	0.00116472	49.2696	P	0.00049077	49.7439	P	0.00049077	286.856	P	0.00049077	342.686	P	0.00049077	348.373	P	0.00049077	118.939	P	0.00049077	135.558	P	0.00049077	93.5853	P	0.00049077	308.222	P	0.00049077	299.574	P	0.00049077	290.545	P	0.00049077	TRUE	TRUE	TRUE	TRUE	TRUE	51.8439	325.972	116.027	299.447	2.23801	2.23801	0.00667416
38876	1628913_at	24.3307	P	0.00782677	21.7492	P	0.0320196	26.8203	P	0.0109718	100.115	P	0.00459071	93.2966	P	0.00143241	96.6471	P	0.00143241	54.9445	P	0.00260662	62.4975	P	0.00116472	45.6443	P	0.00315926	100.007	P	0.000761638	98.0763	P	0.00049077	103.571	P	0.000761638	TRUE	TRUE	TRUE	TRUE	TRUE	24.3001	96.6862	54.3621	100.552	2.23711	2.23711	0.00411018
37019	1627966_s_at	40.7827	P	0.00094359	42.3884	P	0.000761638	44.9684	P	0.00049077	163.374	P	0.00049077	154.349	P	0.000612512	162.857	P	0.00049077	84.1256	P	0.00049077	115.448	P	0.00049077	87.0015	P	0.00049077	216.429	P	0.00049077	196.406	P	0.00049077	212.31	P	0.00049077	TRUE	TRUE	TRUE	TRUE	TRUE	42.7131	160.193	95.5252	208.381	2.23644	2.23644	0.00632142
40214	1632076_a_at	77.3888	P	0.0277665	73.7237	P	0.036797	84.9798	P	0.0421419	0.836583	A	0.801637	4.13575	A	0.364945	3.53474	A	0.537511	137.653	P	0.0151637	122.695	P	0.0239949	267.569	P	0.0109718	4.75425	A	0.487477	6.43612	A	0.150145	7.61938	M	0.0547106	TRUE	FALSE	TRUE	FALSE	FALSE	78.6975	2.83569	175.972	6.26992	2.23606	2.23606	0.102589
3355162	1628272_a_at	192.328	P	0.00049077	169.519	P	0.00049077	138.504	P	0.00049077	46.1776	P	0.0277665	41.0997	P	0.00782677	51.4519	P	0.00550396	448.863	P	0.00049077	281.733	P	0.00049077	384.923	P	0.00049077	53.6592	P	0.00315926	59.4118	P	0.00214285	68.2121	P	0.00459071	TRUE	TRUE	TRUE	TRUE	TRUE	166.784	46.2431	371.84	60.4277	2.22947	2.22947	0.0159853
32912	1641610_at	1728.1	P	0.00049077	1500.66	P	0.00049077	1505.19	P	0.00049077	179.386	P	0.00049077	135.855	P	0.00049077	138.926	P	0.00049077	4053.41	P	0.00049077	2967.33	P	0.00049077	3520.82	P	0.00049077	650.417	P	0.00049077	693.05	P	0.00049077	724.713	P	0.00049077	TRUE	TRUE	TRUE	TRUE	TRUE	1577.99	151.389	3513.85	689.394	2.2268	2.2268	0.00387201
42505	1631227_at	349.077	P	0.00049077	388.312	P	0.00049077	392.207	P	0.00049077	311.11	P	0.00049077	326.804	P	0.00049077	293.325	P	0.00049077	939.232	P	0.00049077	690.036	P	0.00049077	885.893	P	0.00049077	446.712	P	0.00049077	499.324	P	0.00049077	431.433	P	0.00049077	TRUE	TRUE	TRUE	TRUE	TRUE	376.532	310.413	838.387	459.156	2.2266	2.2266	0.00388675
33764	1623635_at	52.6878	P	0.000612512	54.1311	P	0.00049077	54.2613	P	0.000489353	105.373	P	0.00049077	171.204	P	0.00049077	106.931	P	0.00049077	11.4954	P	0.00657518	92.6365	P	0.00049077	254.393	P	0.00049077	349.618	P	0.00049077	364.56	P	0.00049077	115.14	P	0.000612512	TRUE	TRUE	TRUE	TRUE	TRUE	53.6934	127.836	119.508	276.44	2.22575	2.22575	0.408786
33548	1640529_at	169.471	P	0.00049077	124.314	P	0.00049077	165.265	P	0.00049077	6.38747	A	0.135974	16.9143	P	0.00381521	11.9907	P	0.0177324	429.872	P	0.00049077	267.291	P	0.00049077	323.39	P	0.00049077	39.8925	P	0.00049077	72.0202	P	0.00049077	52.8557	P	0.00049077	TRUE	FALSE	TRUE	TRUE	FALSE	153.017	11.7641	340.185	54.9228	2.22319	2.22319	0.0198103
41919	1636886_at	40.1833	P	0.00175518	53.8893	P	0.000761638	64.9403	P	0.00049077	307.839	P	0.00049077	316.307	P	0.00049077	319.65	P	0.00049077	103.592	P	0.00049077	159.433	P	0.00049077	88.0328	P	0.00049077	325.942	P	0.00049077	310.995	P	0.00049077	303.408	P	0.00049077	TRUE	TRUE	TRUE	TRUE	TRUE	53.0043	314.599	117.019	313.448	2.20773	2.20773	0.0486101
39055	1639110_at	56.7361	P	0.000612512	42.1622	P	0.00049077	43.4642	P	0.000612512	21.4049	P	0.000761638	14.7688	P	0.00260662	37.9486	P	0.000612512	135.669	P	0.00049077	78.1335	P	0.00049077	99.5308	P	0.00049077	27.7812	P	0.00049077	33.2473	P	0.00049077	34.0539	P	0.00094359	TRUE	TRUE	TRUE	TRUE	TRUE	47.4541	24.7074	104.444	31.6941	2.20095	2.20095	0.0307627
46326	1632914_at	19.8839	A	0.088557	28.582	P	0.0129214	32.6723	P	0.0239949	161.756	P	0.000612512	146.063	P	0.00049077	141.493	P	0.00049077	56.9738	P	0.00260662	63.9192	P	0.000761638	57.3644	P	0.00381521	151.366	P	0.00049077	166.493	P	0.000612512	141.486	P	0.000612512	FALSE	TRUE	TRUE	TRUE	FALSE	27.0461	149.771	59.4192	153.115	2.19696	2.19696	0.00180607
35285	1633147_at	282.18	P	0.00049077	371.174	P	0.00049077	271.007	P	0.00049077	2.10782	A	0.537511	7.13617	A	0.235169	2.90594	A	0.48748	816.591	P	0.00049077	513.729	P	0.00049077	698.72	P	0.00049077	6.96583	A	0.135974	13.3907	P	0.0480985	18.9867	P	0.00928336	TRUE	FALSE	TRUE	FALSE	FALSE	308.12	4.04998	676.347	13.1144	2.19507	2.19507	0.0170846
31899	1624210_at	33.9744	P	0.00550396	32.4235	P	0.00550396	34.2166	P	0.00459071	191.226	P	0.00049077	191.821	P	0.00049077	178.114	P	0.00049077	59.756	P	0.00315926	96.6089	P	0.000612512	64.4883	P	0.00315926	177.538	P	0.00049077	193.07	P	0.00049077	166.559	P	0.00049077	TRUE	TRUE	TRUE	TRUE	TRUE	33.5382	187.054	73.6178	179.056	2.19505	2.19505	0.0258627
47769	1640743_at	353.15	P	0.00049077	400.88	P	0.00049077	363.415	P	0.00049077	167.427	P	0.00049077	159.35	P	0.00049077	149.396	P	0.000612512	914.525	P	0.00049077	663.456	P	0.00049077	865.821	P	0.00049077	283.575	P	0.00049077	256.373	P	0.00049077	267.768	P	0.00049077	TRUE	TRUE	TRUE	TRUE	TRUE	372.482	158.724	814.601	269.239	2.18696	2.18696	0.00482816
35834	1623018_at	362.938	P	0.00049077	371.574	P	0.00049077	393.935	P	0.00049077	11.6326	A	0.165268	2.1639	A	0.216313	3.73672	A	0.216313	831.249	P	0.00049077	661.124	P	0.00049077	974.938	P	0.00049077	10.4281	P	0.00116472	7.42929	P	0.0177324	9.44724	P	0.0277665	TRUE	FALSE	TRUE	TRUE	FALSE	376.149	5.84442	822.437	9.10155	2.18647	2.18647	0.00807106
317955	1624558_at	46.1287	P	0.00459071	22.8138	P	0.00782677	17.0446	P	0.00928336	4.71511	A	0.364945	4.01972	A	0.34162	3.27768	A	0.537511	66.6499	P	0.00459071	41.3207	P	0.00175518	79.9956	P	0.00116472	3.0329	A	0.0990615	2.5652	A	0.216313	1.65549	A	0.296809	TRUE	FALSE	TRUE	FALSE	FALSE	28.6624	4.00417	62.6554	2.41786	2.18598	2.18598	0.0777623
36118	1639136_s_at	29.1173	P	0.00381521	26.8181	P	0.00143241	53.5613	P	0.00459071	208.839	P	0.00049077	262.56	P	0.00116472	257.938	P	0.00049077	81.6641	P	0.000612512	109.684	P	0.00094359	47.2881	P	0.00381521	236.918	P	0.00094359	233.011	P	0.00094359	242.908	P	0.000761638	TRUE	TRUE	TRUE	TRUE	TRUE	36.4989	243.113	79.5455	237.612	2.1794	2.1794	0.0973672
3885642	1624172_at	295.25	P	0.00049077	270.708	P	0.00049077	223.738	P	0.00049077	1.73284	A	0.388756	3.90325	A	0.296809	7.40978	A	0.198363	603.457	P	0.00049077	485.975	P	0.00049077	631.009	P	0.00049077	11.3623	P	0.0421419	5.23473	A	0.275462	4.99648	A	0.318883	TRUE	FALSE	TRUE	FALSE	FALSE	263.232	4.34862	573.481	7.19785	2.17861	2.17861	0.00322606
36105	1639901_a_at	30.0417	P	0.00315926	31.6241	P	0.00782677	28.2673	P	0.0206634	5.89149	A	0.388782	5.48318	A	0.275462	4.92331	A	0.364945	68.0152	P	0.000612512	49.816	P	0.00049077	78.0005	P	0.000761638	3.16402	A	0.51252	7.01821	A	0.150145	5.53904	A	0.296809	TRUE	FALSE	TRUE	FALSE	FALSE	29.9777	5.43266	65.2773	5.24042	2.17753	2.17753	0.0131663
318854	1629740_at	357.401	P	0.00049077	465.401	P	0.00049077	495.958	P	0.00049077	1740.89	P	0.00049077	1735.92	P	0.00049077	1723.78	P	0.00049077	796.752	P	0.00049077	1442.12	P	0.00049077	616.297	P	0.00049077	1780.51	P	0.00049077	1927.62	P	0.00049077	1594.09	P	0.00049077	TRUE	TRUE	TRUE	TRUE	TRUE	439.587	1733.53	951.725	1767.41	2.16504	2.16504	0.114156
41569	1638011_a_at	243.161	P	0.000612512	250.617	P	0.00049077	243.353	P	0.000612512	249.059	P	0.00049077	221.61	P	0.00049077	226.662	P	0.00049077	507.857	P	0.00049077	488.778	P	0.00049077	598.318	P	0.00049077	389.706	P	0.00049077	341.856	P	0.00049077	383.63	P	0.00049077	TRUE	TRUE	TRUE	TRUE	TRUE	245.71	232.444	531.651	371.73	2.16373	2.16373	0.00107883
192506	1624613_at	105.808	P	0.00143241	113.924	P	0.00116472	126.819	P	0.00175518	187.832	P	0.00175518	194.828	P	0.00214285	202.017	P	0.000761638	213.946	P	0.00049077	300.825	P	0.00049077	234.992	P	0.00049077	442.666	P	0.00049077	466.38	P	0.00049077	474.876	P	0.00049077	TRUE	TRUE	TRUE	TRUE	TRUE	115.517	194.892	249.921	461.307	2.1635	2.1635	0.00748257
35162	1641038_at	2046.57	P	0.00049077	2183.17	P	0.00049077	1827.11	P	0.00049077	24.8386	A	0.088557	41.6644	P	0.0277665	28.0503	P	0.0129214	4846.47	P	0.00049077	3368.27	P	0.00049077	4870.65	P	0.00049077	111.99	P	0.00260662	48.1021	P	0.00782677	79.4809	P	0.00381521	TRUE	FALSE	TRUE	TRUE	FALSE	2018.95	31.5178	4361.8	79.8576	2.16043	2.16043	0.00990895
42244	1633755_at	15.3652	A	0.235169	26.081	A	0.0789057	18.5935	M	0.0620214	64.707	P	0.0129214	82.5046	P	0.0177324	67.9428	P	0.00928336	48.1345	P	0.0277665	43.26	P	0.00459071	38.1778	P	0.0206634	76.5521	P	0.0151637	76.0528	P	0.00782677	67.5827	P	0.00928336	FALSE	TRUE	TRUE	TRUE	FALSE	20.0132	71.7181	43.1908	73.3958	2.15811	2.15811	0.00564382
41306	1637691_at	80.3684	P	0.00049077	97.555	P	0.00049077	97.2895	P	0.00049077	255.233	P	0.00049077	275.107	P	0.00049077	319.408	P	0.00049077	164.617	P	0.00049077	314.369	P	0.00049077	114.476	P	0.00049077	431.724	P	0.00049077	566.23	P	0.00049077	398.546	P	0.00049077	TRUE	TRUE	TRUE	TRUE	TRUE	91.7376	283.249	197.82	465.5	2.15637	2.15637	0.153422
49805	1623459_at	215.913	P	0.000612512	260.915	P	0.00049077	215.197	P	0.000612512	80.2005	P	0.000761638	74.1718	P	0.000612512	70.7835	P	0.000761638	529.475	P	0.00049077	437.491	P	0.00049077	524.383	P	0.00049077	168.998	P	0.00049077	134.908	P	0.000612512	116.815	P	0.000761638	TRUE	TRUE	TRUE	TRUE	TRUE	230.675	75.0519	497.116	140.241	2.15505	2.15505	0.00134755
42172	1627301_s_at	27.3234	P	0.000612512	70.2008	P	0.00049077	110.155	P	0.00049077	484.478	P	0.00049077	469.549	P	0.00049077	481.765	P	0.00049077	106.407	P	0.00049077	252.028	P	0.00049077	88.664	P	0.00049077	474.968	P	0.00049077	525.345	P	0.00049077	475.546	P	0.00049077	TRUE	TRUE	TRUE	TRUE	TRUE	69.2264	478.598	149.033	491.953	2.15283	2.15283	0.234142
39097	1638696_a_at	46.7908	P	0.00116472	52.4912	P	0.00143241	54.8775	P	0.00143241	132.779	P	0.000612512	112.936	P	0.000761638	126.798	P	0.000612512	103.778	P	0.000761638	116.036	P	0.000612512	111.961	P	0.00094359	158.762	P	0.000612512	137.585	P	0.000612512	160.618	P	0.000612512	TRUE	TRUE	TRUE	TRUE	TRUE	51.3865	124.171	110.591	152.322	2.15215	2.15215	0.000165645
35720	1625129_at	171.941	P	0.00049077	153.165	P	0.00049077	149.274	P	0.00049077	6.054	A	0.364945	9.52289	P	0.0206634	4.89435	A	0.122747	412.077	P	0.00049077	251.613	P	0.00049077	356.342	P	0.00049077	6.74223	P	0.00782677	7.50948	P	0.0109718	11.2509	P	0.00049077	TRUE	FALSE	TRUE	TRUE	FALSE	158.126	6.82375	340.011	8.50086	2.15024	2.15024	0.0187009
33748	1624911_at	15.6056	P	0.0480985	13.7995	P	0.0177324	16.957	P	0.00260662	8.834	A	0.150145	3.67446	A	0.216313	3.94168	A	0.0990615	37.6363	P	0.000612512	19.5619	P	0.00175114	42.4271	P	0.000612512	2.90908	A	0.216313	3.90907	A	0.165268	2.70647	A	0.413046	TRUE	FALSE	TRUE	FALSE	FALSE	15.454	5.48338	33.2084	3.17487	2.14885	2.14885	0.0647712
40830	1631463_a_at	72.6378	P	0.00094359	73.2361	P	0.000612512	85.8926	P	0.000612512	568.477	P	0.00049077	542.394	P	0.00049077	641.947	P	0.00049077	146.893	P	0.00049077	218.535	P	0.00049077	132.563	P	0.00049077	589.781	P	0.00049077	568.099	P	0.00049077	479.871	P	0.00049077	TRUE	TRUE	TRUE	TRUE	TRUE	77.2555	584.273	165.997	545.917	2.14868	2.14868	0.0301072
39043	1636238_at	30.5038	P	0.00094359	76.1887	P	0.00116472	76.612	P	0.000612512	293.871	P	0.000612512	270.354	P	0.00049077	293.314	P	0.000612512	100.953	P	0.000612512	207.63	P	0.000612512	84.9763	P	0.000612512	392.225	P	0.000612512	362.907	P	0.000612512	317.653	P	0.00049077	TRUE	TRUE	TRUE	TRUE	TRUE	61.1015	285.846	131.186	357.595	2.14703	2.14703	0.165952
32459	1628322_at	35.3079	P	0.0320196	23.8569	P	0.0480985	21.8437	P	0.0206634	154.448	P	0.000761638	160.435	P	0.00049077	172.744	P	0.00049077	52.9982	P	0.00315926	75.6981	P	0.000761638	45.2127	P	0.00381521	145.838	P	0.00049077	158.087	P	0.00049077	148.911	P	0.00049077	TRUE	TRUE	TRUE	TRUE	TRUE	27.0029	162.542	57.9697	150.945	2.1468	2.1468	0.0369976
40957	1623486_at	206.298	P	0.00049077	179.862	P	0.00049077	164.549	P	0.00049077	61.0867	P	0.00049077	63.8109	P	0.00049077	61.9915	P	0.00049077	358.341	P	0.00049077	396.09	P	0.00049077	426	P	0.00049077	64.9555	P	0.00049077	66.8452	P	0.00049077	67.2544	P	0.00049077	TRUE	TRUE	TRUE	TRUE	TRUE	183.57	62.2964	393.477	66.3517	2.14348	2.14348	0.000808117
49895	1623825_s_at	62.9616	P	0.00049077	150.368	P	0.00049077	227.968	P	0.00049077	1280.05	P	0.00049077	1205.33	P	0.00049077	1297.36	P	0.00049077	219.039	P	0.00049077	541.805	P	0.00049077	183.837	P	0.00049077	1298.29	P	0.00049077	1108.42	P	0.00049077	1156.56	P	0.00049077	TRUE	TRUE	TRUE	TRUE	TRUE	147.099	1260.91	314.894	1187.75	2.14069	2.14069	0.245755
37218	1627765_a_at	13.0259	M	0.0620214	17.0379	P	0.00459071	18.748	P	0.00657518	79.7963	P	0.00315926	74.3187	P	0.00260662	87.3808	P	0.00381521	31.6347	P	0.0109718	53.4187	P	0.00657518	19.326	P	0.0109718	105.509	P	0.00315926	105.004	P	0.00315926	90.8641	P	0.00315926	FALSE	TRUE	TRUE	TRUE	FALSE	16.2706	80.4986	34.7931	100.459	2.1384	2.1384	0.140909
41605	1638882_at	60.5591	P	0.000612512	58.1173	P	0.000612512	47.0722	P	0.00094359	25.6535	P	0.00550396	24.6358	P	0.00214285	15.2663	P	0.00175518	139.398	P	0.00049077	86.854	P	0.00049077	128.119	P	0.00049077	31.8111	P	0.00175518	30.0319	P	0.00116472	36.3452	P	0.00094359	TRUE	TRUE	TRUE	TRUE	TRUE	55.2495	21.8519	118.124	32.7294	2.138	2.138	0.0189328
2768678	1635441_at	25.5681	P	0.00175518	66.2176	P	0.00049077	22.9353	P	0.000612512	2.8552	A	0.413046	3.58494	A	0.318883	5.27904	P	0.0421419	89.2772	P	0.00049077	73.8211	P	0.00049077	81.3581	P	0.00049077	8.95462	P	0.0129214	3.94767	A	0.254899	5.99322	A	0.216313	TRUE	FALSE	TRUE	FALSE	FALSE	38.2404	3.90639	81.4854	6.2985	2.13087	2.13087	0.0423347
38434	1629857_at	24.912	P	0.036797	15.1703	A	0.110449	18.876	P	0.0129214	2.92603	A	0.318883	5.97017	A	0.198363	8.33119	A	0.0789057	42.0373	P	0.00782677	27.0753	P	0.00657518	56.4068	P	0.00381521	14.8541	P	0.0109718	11.8771	P	0.0206634	12.2767	M	0.0547106	FALSE	FALSE	TRUE	FALSE	FALSE	19.6528	5.74246	41.8398	13.0026	2.12895	2.12895	0.0679007
31399	1628831_at	142.295	P	0.00049077	163.904	P	0.00049077	164.077	P	0.000612512	317.9	P	0.00049077	304.695	P	0.00049077	319.37	P	0.00049077	310.797	P	0.00049077	348.486	P	0.00049077	339.276	P	0.00049077	419.03	P	0.00049077	488.36	P	0.00049077	429.334	P	0.00049077	TRUE	TRUE	TRUE	TRUE	TRUE	156.759	313.988	332.853	445.575	2.12335	2.12335	0.000196683
34638	1641234_at	630.823	P	0.00049077	615.131	P	0.00049077	567.571	P	0.00049077	22.024	A	0.181343	15.6715	A	0.181343	13.284	M	0.0547106	1402.98	P	0.00049077	1024.63	P	0.00049077	1422.31	P	0.00049077	28.9259	P	0.00550396	23.1274	P	0.0151637	35.7533	P	0.00214285	TRUE	FALSE	TRUE	TRUE	FALSE	604.508	16.9931	1283.31	29.2689	2.12289	2.12289	0.00657124
317856	1627408_at	44.0427	P	0.00260662	49.5914	P	0.00315926	47.8244	P	0.00381521	1.19375	A	0.65838	2.97213	A	0.413046	7.81316	P	0.00782677	99.2626	P	0.000761638	64.8002	P	0.00260662	136.051	P	0.00175518	6.68343	A	0.110449	1.87202	A	0.51252	6.2922	A	0.0789057	TRUE	FALSE	TRUE	FALSE	FALSE	47.1528	3.99301	100.038	4.94922	2.12157	2.12157	0.0624634
37016	1634872_at	15.6497	A	0.181343	27.4387	P	0.0480985	29.6852	A	0.0990615	35.8155	P	0.0239949	48.8625	P	0.0129214	47.854	P	0.00928336	43.7172	P	0.0277665	70.1932	P	0.00550396	40.4687	P	0.00550396	108.461	P	0.000612512	118.271	P	0.000612512	114.921	P	0.00143241	FALSE	TRUE	TRUE	TRUE	FALSE	24.2579	44.1773	51.4597	113.884	2.12136	2.12136	0.0586248
32594	1623566_at	26.0873	P	0.00143241	28.6265	P	0.00459071	25.0674	P	0.00782677	30.934	P	0.00143241	29.8329	P	0.00214285	30.8782	P	0.00116472	53.7477	P	0.00094359	67.6741	P	0.00049077	47.228	P	0.000761638	59.9667	P	0.00049077	49.4053	P	0.00049077	54.3993	P	0.00049077	TRUE	TRUE	TRUE	TRUE	TRUE	26.5938	30.5483	56.2166	54.5904	2.1139	2.1139	0.00840841
35366	1632582_at	15.3918	P	0.0177324	11.2665	A	0.122747	15.1702	A	0.0990615	3.30784	A	0.388782	0.850201	A	0.611218	1.07871	A	0.34162	34.3829	P	0.00657518	22.2981	P	0.00657518	31.6308	P	0.00459071	7.91271	P	0.0239949	9.68634	P	0.0109718	6.90246	A	0.122747	FALSE	FALSE	TRUE	FALSE	FALSE	13.9428	1.74559	29.4373	8.16717	2.11128	2.11128	0.0164223
32531	1634557_at	55.7694	P	0.00049077	61.655	P	0.000612512	51.7969	P	0.00049077	22.3206	P	0.00049077	17.2892	P	0.000612512	24.8254	P	0.00094359	138.863	P	0.00049077	103.005	P	0.00049077	114.335	P	0.00049077	35.2109	P	0.00049077	30.6208	P	0.00049077	32.6065	P	0.00116472	TRUE	TRUE	TRUE	TRUE	TRUE	56.4071	21.4784	118.735	32.8128	2.10496	2.10496	0.00472612
3346141	1636112_s_at	16.6321	P	0.00175518	13.6105	P	0.00049077	18.735	P	0.00094359	36.7779	P	0.00459071	37.0174	P	0.000612512	27.669	P	0.00049077	47.8663	P	0.000761638	26.7476	P	0.000610806	28.423	P	0.000489353	29.2621	P	0.00049077	35.9629	P	0.000761638	37.5166	P	0.000761638	TRUE	TRUE	TRUE	TRUE	TRUE	16.3258	33.8214	34.3456	34.2472	2.10376	2.10376	0.0602422
43689	1641199_a_at	19.0515	P	0.00459071	26.3526	P	0.00175518	22.5023	P	0.00315926	5.03297	A	0.254899	7.09395	M	0.0547106	5.5808	A	0.462489	58.4028	P	0.0021381	39.44	P	0.000941148	44.8885	P	0.00143241	24.232	P	0.000761638	28.1112	P	0.00049077	31.8422	P	0.000612512	TRUE	FALSE	TRUE	TRUE	FALSE	22.6355	5.90257	47.5771	28.0618	2.10188	2.10188	0.014326
39004	1638763_at	82.5454	P	0.00550396	74.7608	P	0.00657518	66.9832	P	0.00657518	251.258	P	0.000612512	258.85	P	0.000612512	233.291	P	0.000612512	195.446	P	0.00657518	131.129	P	0.00657518	144.805	P	0.00657518	175.289	P	0.000612512	158.738	P	0.000612512	194.019	P	0.000612512	TRUE	TRUE	TRUE	TRUE	TRUE	74.7631	247.8	157.126	176.015	2.10166	2.10166	0.0148101
33366	1628020_at	34.3257	P	0.00381521	14.2689	P	0.0239949	11.0302	P	0.0206634	79.6896	P	0.00116472	114.58	P	0.000612512	76.1722	P	0.000612512	68.6519	P	0.00143241	27.6942	P	0.00381521	28.9528	P	0.00049077	71.0884	P	0.000612512	70.5663	P	0.00175518	65.8798	P	0.00116472	TRUE	TRUE	TRUE	TRUE	TRUE	19.8749	90.1472	41.7663	69.1782	2.10145	2.10145	0.22559
---	1634469_at	7.43263	M	0.0620214	7.88164	M	0.0618361	10.6435	P	0.00214285	33.9163	P	0.00214285	21.9238	P	0.000761638	16.8831	P	0.00094359	18.1713	P	0.00175518	19.4444	P	0.000761638	16.8844	P	0.00550396	30.6346	P	0.00175518	24.8436	P	0.00116472	26.427	P	0.00143241	FALSE	TRUE	TRUE	TRUE	FALSE	8.65258	24.2411	18.1667	27.3017	2.09957	2.09957	0.00158259
35197	1639217_s_at	69.4611	P	0.000610806	37.44	P	0.000612512	79.9984	P	0.00049077	332.068	P	0.00049077	385.096	P	0.00049077	348.276	P	0.00049077	132.27	P	0.00049077	183.015	P	0.00049077	76.5379	P	0.00049077	514.59	P	0.00049077	444.214	P	0.00049077	467.274	P	0.00049077	TRUE	TRUE	TRUE	TRUE	TRUE	62.2998	355.147	130.607	475.36	2.09643	2.09643	0.109569
2768938	1637123_a_at	52.6744	P	0.0151637	42.9518	P	0.00782677	59.8929	P	0.00928336	14.7527	A	0.296809	8.67349	A	0.34162	10.7589	A	0.318883	122.202	P	0.00315926	100.389	P	0.00260662	103.283	P	0.00214285	12.8647	M	0.0620214	16.895	A	0.070073	12.5832	M	0.0547106	TRUE	FALSE	TRUE	FALSE	FALSE	51.8397	11.395	108.625	14.1143	2.09539	2.09539	0.00251845
38679	1629050_at	1550.89	P	0.00049077	1506.36	P	0.00049077	1389.98	P	0.00049077	11.7975	A	0.110449	8.47441	A	0.110449	7.10387	A	0.110449	3498.69	P	0.00049077	2551	P	0.00049077	3265.95	P	0.00049077	61.1706	P	0.00049077	2.25592	A	0.198363	12.7983	P	0.0277665	TRUE	FALSE	TRUE	FALSE	FALSE	1482.41	9.12526	3105.21	25.4083	2.09471	2.09471	0.0049519
32821	1632430_at	532.119	P	0.00049077	595.163	P	0.00049077	596.638	P	0.00049077	546.504	P	0.00049077	1097.15	P	0.00049077	537.096	P	0.00049077	876.431	P	0.00049077	1554.07	P	0.00049077	1180.35	P	0.00049077	2718.61	P	0.00049077	1845.89	P	0.00049077	1847.89	P	0.00049077	TRUE	TRUE	TRUE	TRUE	TRUE	574.64	726.915	1203.62	2137.46	2.09456	2.09456	0.0331864
32131	1633385_at	12.0373	P	0.0206634	6.82517	A	0.122747	15.1016	M	0.0620214	18.1744	P	0.0151637	21.7346	P	0.00315926	16.8227	P	0.00381521	26.2488	P	0.00782677	16.513	P	0.0109718	28.3402	P	0.0177324	20.5042	P	0.00175518	21.2417	P	0.000761638	21.4994	P	0.00550396	FALSE	TRUE	TRUE	TRUE	FALSE	11.3214	18.9106	23.7007	21.0818	2.09345	2.09345	0.0472812
5740481	1625557_at	255.176	P	0.00381521	271.227	P	0.00214285	217.553	P	0.00315926	31.6606	P	0.00550396	17.1138	P	0.00550396	15.4569	P	0.0129214	590.244	P	0.00116472	367.168	P	0.000761638	599.224	P	0.00094359	21.6705	P	0.00315926	21.5085	P	0.00094359	20.3867	P	0.00116472	TRUE	TRUE	TRUE	TRUE	TRUE	247.985	21.4104	518.879	21.1886	2.09238	2.09238	0.0250496
31025	1641711_at	102.365	P	0.00049077	85.2316	P	0.00049077	63.5078	P	0.00049077	118.087	P	0.00049077	120.768	P	0.00049077	86.2377	P	0.00049077	199.895	P	0.00049077	138.446	P	0.00049077	187.038	P	0.00049077	69.8601	P	0.00049077	79.1999	P	0.00049077	55.6368	P	0.00049077	TRUE	TRUE	TRUE	TRUE	TRUE	83.7014	108.364	175.126	68.2323	2.09227	2.09227	0.0138283
31887	1626550_at	24.6214	P	0.0151637	25.3039	P	0.0151637	38.0793	P	0.0206634	162.996	P	0.000761638	155.475	P	0.00094359	208.888	P	0.00049077	55.6009	P	0.0177324	80.7266	P	0.0054941	47.7144	P	0.0206634	181.109	P	0.00049077	182.249	P	0.00094359	161.952	P	0.00094359	TRUE	TRUE	TRUE	TRUE	TRUE	29.3349	175.786	61.3473	175.103	2.09127	2.09127	0.0422146
36927	1623957_s_at	559.639	P	0.00049077	603.168	P	0.00049077	514.931	P	0.00049077	428.915	P	0.00049077	396.788	P	0.00049077	353.858	P	0.00049077	1344.61	P	0.00049077	841.488	P	0.00049077	1321.17	P	0.00049077	557.774	P	0.00049077	674.03	P	0.00049077	685.663	P	0.00049077	TRUE	TRUE	TRUE	TRUE	TRUE	559.246	393.187	1169.09	639.156	2.09047	2.09047	0.0212823
31957	1629744_a_at	49.7453	P	0.00049077	57.7275	P	0.000612512	55.0632	P	0.00049077	183.612	P	0.00049077	153.515	P	0.00049077	169.948	P	0.00049077	109.016	P	0.000612512	128.176	P	0.000612512	102.575	P	0.00049077	168.833	P	0.00049077	151.424	P	0.00049077	152.657	P	0.00049077	TRUE	TRUE	TRUE	TRUE	TRUE	54.1787	169.025	113.255	157.638	2.09041	2.09041	0.00182546
37106	1623256_at	110.124	P	0.00214285	181.357	P	0.00094359	221.982	P	0.00094359	579.557	P	0.000612512	561.077	P	0.000612512	563.262	P	0.000612512	362.992	P	0.00049077	372.846	P	0.00049077	336.978	P	0.00049077	341.635	P	0.00049077	351.132	P	0.00049077	399.892	P	0.000612512	TRUE	TRUE	TRUE	TRUE	TRUE	171.154	567.965	357.606	364.22	2.08938	2.08938	0.00561507
33438	1626324_at	154.814	P	0.000612512	159.415	P	0.000612512	137.702	P	0.000761638	5.89812	A	0.275462	5.24187	A	0.364945	3.06127	A	0.462489	323.383	P	0.00116472	228.994	P	0.00143241	390.086	P	0.00094359	36.8646	P	0.00214285	20.2548	P	0.00928336	29.8008	P	0.000761638	TRUE	FALSE	TRUE	TRUE	FALSE	150.644	4.73375	314.154	28.9734	2.08541	2.08541	0.0257126
41503	1628353_at	2474.9	P	0.00049077	2853.61	P	0.00049077	2775.92	P	0.00049077	3001.14	P	0.00049077	2773.14	P	0.00049077	2964.37	P	0.00049077	6161.23	P	0.00049077	4666.49	P	0.00049077	6015.98	P	0.00049077	3199.28	P	0.00049077	3316.15	P	0.00049077	3470.64	P	0.00049077	TRUE	TRUE	TRUE	TRUE	TRUE	2701.47	2912.88	5614.56	3328.69	2.07833	2.07833	0.00400656
35215	1626624_s_at	90.0038	P	0.00094359	102.324	P	0.000761638	79.3987	P	0.000761638	99.9371	P	0.000612512	100.663	P	0.000761638	92.9336	P	0.000612512	175.063	P	0.00049077	194.065	P	0.00049077	195.081	P	0.00049077	202.486	P	0.00049077	190.708	P	0.00049077	218.895	P	0.00049077	TRUE	TRUE	TRUE	TRUE	TRUE	90.5754	97.8447	188.07	204.03	2.07639	2.07639	0.000465556
317987	1638248_at	101.975	P	0.00049077	126.915	P	0.00049077	136.861	P	0.00049077	285.427	P	0.00049077	300.851	P	0.00049077	301.858	P	0.00049077	230.892	P	0.00049077	304.301	P	0.00049077	224.243	P	0.00049077	432.016	P	0.00049077	452.974	P	0.00049077	425.976	P	0.00049077	TRUE	TRUE	TRUE	TRUE	TRUE	121.917	296.045	253.145	436.989	2.07638	2.07638	0.00901859
---	1638393_at	6.26021	A	0.070073	4.05549	A	0.070073	13.3046	P	0.00550396	14.8756	P	0.0239949	13.9979	P	0.00214285	15.1793	P	0.00260662	12.0666	P	0.00143241	19.0831	P	0.00315926	17.8817	P	0.000612512	29.1485	P	0.00094359	26.2239	P	0.000761638	24.4239	P	0.00049077	FALSE	TRUE	TRUE	TRUE	FALSE	7.87344	14.6843	16.3438	26.5987	2.07581	2.07581	0.0744912
36595	1639180_at	2194.19	P	0.00049077	2489.57	P	0.00049077	2337.41	P	0.00049077	798.277	P	0.00049077	837.67	P	0.00049077	780.819	P	0.00049077	5151.59	P	0.00049077	3904.54	P	0.00049077	5508.82	P	0.00049077	737.322	P	0.00049077	667.898	P	0.00049077	562.703	P	0.00049077	TRUE	TRUE	TRUE	TRUE	TRUE	2340.39	805.588	4854.98	655.974	2.07443	2.07443	0.00701515
33552	1630694_at	5.58141	A	0.537511	14.0157	P	0.0320196	13.2434	A	0.070073	41.6401	P	0.00094359	37.8212	P	0.00094359	45.0853	P	0.00094359	22.9984	P	0.00459071	23.6167	P	0.00116472	21.3821	P	0.00459071	31.5994	P	0.000761638	32.9503	P	0.000761638	38.2802	P	0.000761638	FALSE	TRUE	TRUE	TRUE	FALSE	10.9468	41.5155	22.6658	34.2766	2.07053	2.07053	0.0134149
34284	1631055_at	97.3467	P	0.00049077	82.6367	P	0.00049077	87.5019	P	0.00049077	123.234	P	0.00049077	119.824	P	0.00049077	116.716	P	0.00049077	200.497	P	0.00049077	152.123	P	0.00049077	201.138	P	0.00049077	180.838	P	0.00049077	151.399	P	0.00049077	174.271	P	0.00049077	TRUE	TRUE	TRUE	TRUE	TRUE	89.1618	119.925	184.586	168.836	2.07024	2.07024	0.00474119
32715	1628853_at	22.7578	P	0.00049077	35.8947	P	0.000612512	36.8434	P	0.000612512	173.554	P	0.00049077	173.628	P	0.00049077	171.961	P	0.00049077	57.0619	P	0.00049077	82.6833	P	0.00049077	57.7752	P	0.000761638	167.171	P	0.00049077	158.139	P	0.00049077	135.573	P	0.00049077	TRUE	TRUE	TRUE	TRUE	TRUE	31.832	173.048	65.8401	153.628	2.06836	2.06836	0.0237382
42864	1634158_at	1968.85	P	0.00049077	1628.53	P	0.00049077	1526.04	P	0.00049077	14.8245	P	0.000761638	9.46831	P	0.00143241	6.27812	P	0.00782677	3817.36	P	0.00049077	3081.35	P	0.00049077	3690.56	P	0.00049077	55.811	P	0.000489353	11.8541	P	0.00143241	25.6952	P	0.00049077	TRUE	TRUE	TRUE	TRUE	TRUE	1707.81	10.1903	3529.76	31.1201	2.06684	2.06684	0.00230078
42444	1633986_at	14.8385	P	0.00782677	11.962	P	0.0320196	14.4198	P	0.0129214	50.2011	P	0.00143241	55.7973	P	0.00143241	52.1809	P	0.000761638	34.2697	P	0.00214285	28.9995	P	0.000941148	21.8374	P	0.00094359	65.6544	P	0.00049077	68.8154	P	0.00049077	55.783	P	0.00049077	TRUE	TRUE	TRUE	TRUE	TRUE	13.7401	52.7264	28.3688	63.4176	2.06467	2.06467	0.0169582
37418	1624410_at	137.918	P	0.00049077	168.848	P	0.00094359	102.577	P	0.00094359	69.8369	P	0.00381521	53.5167	P	0.00459071	49.4241	P	0.000612512	268.716	P	0.00049077	257.374	P	0.00094359	318.887	P	0.000612512	47.1061	P	0.00175518	45.3409	P	0.00116472	64.8613	P	0.00214285	TRUE	TRUE	TRUE	TRUE	TRUE	136.448	57.5926	281.659	52.4361	2.06422	2.06422	0.00570071
5740234	1638809_at	432.614	P	0.00657518	489.866	P	0.00550396	501.643	P	0.00550396	33.2794	P	0.0277665	21.9647	P	0.036797	17.775	P	0.0421419	1101.33	P	0.00049077	1000.7	P	0.00049077	832.358	P	0.00049077	80.7604	P	0.00049077	128.958	P	0.00049077	93.7935	P	0.00049077	TRUE	TRUE	TRUE	TRUE	TRUE	474.708	24.3397	978.13	101.171	2.06049	2.06049	0.00345881
246600	1623744_at	158.986	P	0.00175518	156.783	P	0.00143241	118.782	P	0.00143241	0.563739	A	0.957858	3.63591	A	0.877253	0.538926	A	0.945289	339.54	P	0.00315926	216.056	P	0.00381521	339.766	P	0.00260662	3.96488	A	0.65838	6.25081	A	0.254899	2.41942	A	0.801637	TRUE	FALSE	TRUE	FALSE	FALSE	144.85	1.57953	298.454	4.2117	2.06043	2.06043	0.0237069
34637	1626524_at	863.28	P	0.00049077	780.3	P	0.00049077	771.796	P	0.00049077	14.6931	A	0.150145	17.6528	P	0.0421419	15.2964	M	0.0620214	1955.17	P	0.00049077	1130.9	P	0.00049077	1881.63	P	0.00049077	47.6263	P	0.0277665	37.5519	P	0.0320196	66.2164	P	0.0421419	TRUE	FALSE	TRUE	TRUE	FALSE	805.125	15.8808	1655.9	50.4648	2.0567	2.0567	0.0325618
40489	1639178_s_at	35.5591	P	0.00049077	60.2514	P	0.00049077	63.0172	P	0.00049077	257.332	P	0.00049077	272.862	P	0.00049077	275.656	P	0.00049077	84.33	P	0.00049077	166.332	P	0.00049077	75.9683	P	0.00049077	343.285	P	0.00049077	368.788	P	0.00049077	328.401	P	0.00049077	TRUE	TRUE	TRUE	TRUE	TRUE	52.9426	268.617	108.877	346.824	2.05651	2.05651	0.13688
34686	1636634_a_at	632.271	P	0.00049077	616.441	P	0.00049077	647.823	P	0.00049077	617.587	P	0.00049077	646.104	P	0.00049077	634.198	P	0.00049077	1378.97	P	0.00049077	1115.83	P	0.00049077	1404.2	P	0.00049077	769.061	P	0.00049077	658.549	P	0.00049077	713.869	P	0.00049077	TRUE	TRUE	TRUE	TRUE	TRUE	632.178	632.63	1299.67	713.826	2.05586	2.05586	0.00196768
46194	1630417_at	24.9937	P	0.00116472	22.5894	P	0.0129214	27.89	P	0.00550396	90.6411	P	0.00049077	85.6656	P	0.00049077	87.616	P	0.00049077	45.5619	P	0.00143241	61.5883	P	0.00049077	47.7246	P	0.00214285	93.3295	P	0.00049077	101.654	P	0.00049077	99.6942	P	0.00049077	TRUE	TRUE	TRUE	TRUE	TRUE	25.1577	87.9742	51.6249	98.226	2.05205	2.05205	0.00727136
31713	1636316_a_at	6.47823	A	0.181343	7.18227	M	0.0620214	10.4581	P	0.00459071	27.7175	P	0.00143241	35.5072	P	0.000612512	30.9373	P	0.00049077	19.0487	P	0.00459071	18.7612	P	0.00782677	11.674	P	0.00550396	31.8146	P	0.000612512	31.9822	P	0.00049077	33.8029	P	0.000612512	FALSE	TRUE	TRUE	TRUE	FALSE	8.03953	31.3874	16.4946	32.5332	2.05169	2.05169	0.0353536
50252	1625421_at	26.461	P	0.0421419	37.9678	P	0.00550396	28.6517	P	0.0109718	169.102	P	0.00049077	159.694	P	0.00049077	180.143	P	0.00049077	56.6717	P	0.00049077	78.8235	P	0.00049077	55.4215	P	0.00049077	242.391	P	0.00049077	219.781	P	0.00049077	235.377	P	0.00049077	TRUE	TRUE	TRUE	TRUE	TRUE	31.0268	169.646	63.6389	232.516	2.05109	2.05109	0.017663
34954	1622992_at	25.6824	P	0.00550396	22.3106	P	0.00143241	40.292	P	0.00094359	136.242	P	0.00094359	194.903	P	0.00094359	155.854	P	0.000761638	51.8285	P	0.00049077	90.0403	P	0.00049077	38.5637	P	0.00094359	164.557	P	0.00049077	147.279	P	0.00049077	118.528	P	0.00049077	TRUE	TRUE	TRUE	TRUE	TRUE	29.4283	162.333	60.1442	143.455	2.04375	2.04375	0.134161
38658	1623330_at	21.701	P	0.00928336	52.9836	P	0.00260662	60.0377	P	0.00315926	238.293	P	0.00049077	242.64	P	0.00049077	227.933	P	0.00049077	74.727	P	0.00094359	146.934	P	0.000612512	53.453	P	0.00116472	237.217	P	0.00049077	258.389	P	0.00049077	227.354	P	0.00049077	TRUE	TRUE	TRUE	TRUE	TRUE	44.9074	236.289	91.7046	240.987	2.04208	2.04208	0.201443
37867	1637353_at	695.93	P	0.00049077	709.894	P	0.00049077	650.135	P	0.00049077	68.8824	P	0.000761638	70.9446	P	0.00049077	52.9921	P	0.00049077	1602.04	P	0.00049077	978.041	P	0.00049077	1615.24	P	0.00049077	111.25	P	0.00049077	94.0355	P	0.00049077	105.966	P	0.00049077	TRUE	TRUE	TRUE	TRUE	TRUE	685.32	64.273	1398.44	103.75	2.04057	2.04057	0.0277957
53543	1637857_at	76.1011	P	0.00049077	89.0003	P	0.000612512	81.9597	P	0.000612512	1.21657	A	0.681117	1.66282	A	0.586955	3.29816	A	0.296809	158.161	P	0.00094359	152.731	P	0.000612512	193.061	P	0.000761638	12.7986	P	0.0151637	9.37576	P	0.0277665	6.90396	A	0.070073	TRUE	FALSE	TRUE	FALSE	FALSE	82.3537	2.05918	167.984	9.69277	2.03979	2.03979	0.00289055
31419	1637003_at	15.6734	P	0.00459071	37.127	P	0.00459071	61.6346	P	0.00143241	362.698	P	0.00049077	370.81	P	0.00049077	392.207	P	0.00049077	49.8781	P	0.00175518	130.624	P	0.00049077	52.3676	P	0.00550396	378.158	P	0.00049077	369.665	P	0.00049077	339.199	P	0.00049077	TRUE	TRUE	TRUE	TRUE	TRUE	38.145	375.238	77.6234	362.341	2.03495	2.03495	0.253836
37314	1640144_at	1737.56	P	0.00049077	1694.29	P	0.00049077	1854.98	P	0.00049077	1746.78	P	0.00049077	2577.47	P	0.00049077	1776.88	P	0.00049077	3418.87	P	0.00049077	3176.97	P	0.00049077	4150.57	P	0.00049077	3389.47	P	0.00049077	2293.1	P	0.00049077	2291.41	P	0.00049077	TRUE	TRUE	TRUE	TRUE	TRUE	1762.28	2033.71	3582.14	2657.99	2.03268	2.03268	0.00357553
---	1630585_s_at	9.27024	P	0.00315926	8.60302	A	0.0990615	8.01533	P	0.0177324	7.77695	P	0.00094359	6.87456	P	0.0277665	7.53662	P	0.00459071	18.1333	P	0.000612512	12.5876	P	0.00550396	21.7851	P	0.00094359	7.51649	P	0.00381521	9.96658	P	0.00143241	9.93576	P	0.0129214	FALSE	TRUE	TRUE	TRUE	FALSE	8.62953	7.39604	17.502	9.13961	2.02815	2.02815	0.0302656
44227	1629869_s_at	321.386	P	0.00049077	307.417	P	0.000612512	309.632	P	0.00049077	154.488	P	0.00049077	154.324	P	0.00049077	128.165	P	0.00049077	697.96	P	0.00049077	476.364	P	0.00049077	720.663	P	0.000612512	181.742	P	0.00049077	185.53	P	0.00049077	201.913	P	0.00049077	TRUE	TRUE	TRUE	TRUE	TRUE	312.812	145.659	631.662	189.728	2.0193	2.0193	0.0150314
43050	1634591_at	616.386	P	0.00049077	933.8	P	0.00049077	667.01	P	0.00049077	21.2899	P	0.036797	11.6414	P	0.0421419	22.671	P	0.0206634	1497.04	P	0.00049077	1191.23	P	0.00049077	1774.18	P	0.00049077	36.6294	P	0.00657518	45.9135	P	0.00550396	49.0444	P	0.00657518	TRUE	TRUE	TRUE	TRUE	TRUE	739.065	18.5341	1487.48	43.8624	2.01265	2.01265	0.0184993
31046	1629853_at	676.869	P	0.00049077	721.937	P	0.00049077	673.296	P	0.00049077	38.4618	P	0.00049077	40.409	P	0.000489353	21.8011	P	0.00175518	1578.91	P	0.00049077	1086.21	P	0.00049077	1500.18	P	0.00049077	127.44	P	0.00049077	149.67	P	0.00049077	185.683	P	0.00049077	TRUE	TRUE	TRUE	TRUE	TRUE	690.701	33.5573	1388.43	154.264	2.01018	2.01018	0.0104792
40071	1626605_at	92.9312	P	0.0177324	25.7732	P	0.0239949	61.8141	P	0.0151637	17.4656	A	0.150145	23.1805	P	0.00657518	21.9403	P	0.0277665	152.62	P	0.0151637	78.2357	P	0.00928336	131.697	P	0.0109718	16.9614	P	0.0206634	24.9057	P	0.0151637	25.0475	P	0.0206634	TRUE	FALSE	TRUE	TRUE	FALSE	60.1728	20.8622	120.851	22.3048	2.0084	2.0084	0.108365
40210	1628405_at	516.669	P	0.000612512	1100.57	P	0.000612512	950.449	P	0.000612512	8.84676	A	0.275462	16.0243	P	0.0421419	8.87897	A	0.198363	1478.81	P	0.00049077	1502.79	P	0.00049077	2171.84	P	0.00049077	53.9269	P	0.00550396	17.0031	P	0.0277665	64.0524	P	0.00657518	TRUE	FALSE	TRUE	TRUE	FALSE	855.896	11.25	1717.81	44.9941	2.00704	2.00704	0.0397167
42552	1627368_at	2.28954	A	0.413046	4.4325	A	0.296809	12.0223	A	0.0990615	8.49712	M	0.0620214	7.77965	M	0.0620214	3.45824	A	0.181343	13.2903	P	0.0421419	9.11778	P	0.0421419	15.1303	P	0.0421037	7.11243	M	0.0620214	2.68427	A	0.110449	3.50583	P	0.036797	FALSE	FALSE	TRUE	FALSE	FALSE	6.24812	6.57834	12.5128	4.43418	2.00265	2.00265	0.143303
35552	1635633_s_at	73.1704	P	0.00049077	84.5497	P	0.00049077	104.899	P	0.000612512	343.688	P	0.00049077	340.761	P	0.00049077	339.798	P	0.00049077	178.479	P	0.00049077	225.355	P	0.00049077	121.936	P	0.00049077	411.496	P	0.00049077	395.086	P	0.00049077	407.573	P	0.00049077	TRUE	TRUE	TRUE	TRUE	TRUE	87.5398	341.416	175.257	404.718	2.00202	2.00202	0.0487132
35218	1630977_at	135.131	P	0.000761638	107.516	P	0.00049077	117.494	P	0.000612512	28.5841	P	0.00381521	29.7251	P	0.00459071	21.175	P	0.00381521	259.306	P	0.00049077	212.215	P	0.00049077	249.433	P	0.00049077	24.7614	P	0.00143241	25.8717	P	0.00214285	35.3587	P	0.00214285	TRUE	TRUE	TRUE	TRUE	TRUE	120.047	26.4947	240.318	28.6639	2.00186	2.00186	0.00186342
---	1622906_at	25.203	P	0.00214285	52.6236	P	0.00094359	48.2533	P	0.00143241	122.118	P	0.00094359	126.034	P	0.00116472	140.84	P	0.00143241	85.6531	P	0.00782677	86.7887	P	0.00116472	79.9429	P	0.00782677	289.7	P	0.00094359	282.682	P	0.00094359	228.163	P	0.00094359	TRUE	TRUE	TRUE	TRUE	TRUE	42.0266	129.664	84.1282	266.848	2.00178	2.00178	0.00862926
38561	1632063_s_at	60.455	P	0.000761638	54.8586	P	0.00094359	77.4734	P	0.000612512	96.189	P	0.000612512	97.8723	P	0.00049077	93.7766	P	0.00049077	30.5926	P	0.00260662	37.6431	P	0.00116472	28.1295	P	0.00656392	39.182	P	0.00094359	43.5564	P	0.00175518	43.9825	P	0.00175518	TRUE	TRUE	TRUE	TRUE	TRUE	64.2623	95.946	32.1217	42.2403	0.499853	-2.00059	0.0120728
318700	1638417_at	1765.89	P	0.00049077	1534.9	P	0.00049077	1590.67	P	0.00049077	360.444	P	0.00049077	353.568	P	0.00049077	388.816	P	0.00049077	934.896	P	0.00049077	677.81	P	0.00049077	831.595	P	0.00049077	152.841	P	0.00049077	211.266	P	0.00049077	185.745	P	0.000612512	TRUE	TRUE	TRUE	TRUE	TRUE	1630.49	367.609	814.767	183.284	0.499707	-2.00117	0.00132979
---	1632232_at	29.8408	P	0.00116472	27.1181	P	0.00175518	23.2865	P	0.00260662	8.61168	P	0.0109718	9.0262	P	0.0109718	6.0946	A	0.0789057	11.7292	P	0.00782677	8.48007	P	0.0480575	19.8196	P	0.0277665	8.83447	P	0.00782677	10.5103	P	0.00315926	7.52222	P	0.0277665	TRUE	FALSE	TRUE	TRUE	FALSE	26.7485	7.91083	13.343	8.95565	0.498831	-2.00469	0.0257349
32641	1634892_at	102.746	P	0.000612512	88.473	P	0.000761638	90.5529	P	0.00116472	2.64414	A	0.562354	2.35143	A	0.318883	0.587184	A	0.65838	45.5066	P	0.0109718	42.0309	P	0.00143241	52.8073	P	0.00143241	0.647213	A	0.65838	0.572913	A	0.764831	0.386916	A	0.911443	TRUE	FALSE	TRUE	FALSE	FALSE	93.9239	1.86092	46.7816	0.535681	0.49808	-2.00771	0.000995143
---	1633792_a_at	69.494	P	0.00381521	74.8633	P	0.00782677	53.7245	P	0.00782677	92.8523	P	0.00550396	72.5122	P	0.00214285	72.3826	P	0.00116472	32.4274	P	0.00928336	33.7454	P	0.00260662	32.446	P	0.00928336	50.1725	P	0.00116472	61.2824	P	0.00143241	54.3616	P	0.00175518	TRUE	TRUE	TRUE	TRUE	TRUE	66.0273	79.2491	32.8729	55.2722	0.497869	-2.00856	0.00645362
41055	1632554_at	84.418	P	0.00143241	64.5412	P	0.00116472	63.0578	P	0.00143241	87.8518	P	0.00214285	78.8761	P	0.00214285	90.5493	P	0.000612512	29.7305	P	0.000612512	39.0316	P	0.00049077	36.7494	P	0.00381521	68.4187	P	0.00175518	74.2265	P	0.000612512	72.4503	P	0.00214285	TRUE	TRUE	TRUE	TRUE	TRUE	70.6723	85.7591	35.1705	71.6985	0.497656	-2.00942	0.00880033
38632	1636287_at	4124.06	P	0.000612512	3557.58	P	0.000612512	3316.38	P	0.000612512	47.9001	P	0.0320196	102.341	P	0.00116472	52.7139	P	0.00459071	2130.68	P	0.00049077	1223.15	P	0.00049077	2107.26	P	0.00049077	50.2474	P	0.0177324	29.6404	P	0.0239949	41.9832	P	0.0277665	TRUE	TRUE	TRUE	TRUE	TRUE	3666.01	67.6517	1820.36	40.6237	0.496552	-2.01389	0.00851179
38850	1624389_at	84.6519	P	0.00094359	64.9129	P	0.00315926	70.1017	P	0.00381521	17.6754	A	0.0789057	15.2975	P	0.0206634	9.33295	P	0.0277364	42.7542	P	0.00315926	29.1347	P	0.00315926	37.1354	P	0.00459071	8.01545	P	0.0421419	6.13048	A	0.0789057	9.21238	P	0.0277665	TRUE	FALSE	TRUE	FALSE	FALSE	73.2222	14.102	36.3415	7.78611	0.496317	-2.01484	0.00656609
39949	1624670_at	141.526	P	0.00143241	114.46	P	0.00116472	86.347	P	0.00143241	23.8133	P	0.0177324	24.3951	P	0.00928336	21.6885	P	0.0151637	61.1707	P	0.00116472	36.9587	P	0.00381521	71.7228	P	0.00175518	19.1135	P	0.036797	22.8625	P	0.0206634	16.6913	M	0.0620214	TRUE	TRUE	TRUE	FALSE	FALSE	114.111	23.2989	56.6174	19.5557	0.496159	-2.01548	0.0387181
41232	1633050_at	3613.1	P	0.00049077	4069.14	P	0.00049077	3473.92	P	0.00049077	10.0516	A	0.165268	11.1388	P	0.0320196	3.54317	A	0.364945	2249.83	P	0.00049077	1445.48	P	0.00049077	1834.67	P	0.00049077	23.9108	P	0.00143241	1.90241	A	0.48748	6.18061	A	0.198363	TRUE	FALSE	TRUE	FALSE	FALSE	3718.72	8.24453	1843.33	10.6646	0.495688	-2.0174	0.00308596
40960	1638190_at	121.903	P	0.000761638	121.293	P	0.000761638	114.848	P	0.00049077	178.777	P	0.000612512	143.276	P	0.00049077	155.508	P	0.00049077	47.0174	P	0.00143241	79.2709	P	0.000612512	51.0512	P	0.00381521	114.902	P	0.00049077	125.083	P	0.00049077	119.574	P	0.00049077	TRUE	TRUE	TRUE	TRUE	TRUE	119.348	159.187	59.1132	119.853	0.4953	-2.01898	0.00440778
33749	1633639_at	1407.53	P	0.00049077	1199.87	P	0.00049077	1297.99	P	0.00049077	245.439	P	0.00049077	237.744	P	0.00049077	147.019	P	0.00049077	730.517	P	0.00049077	449.142	P	0.00049077	754.274	P	0.00049077	154.052	P	0.00049077	144.869	P	0.00049077	148.701	P	0.00049077	TRUE	TRUE	TRUE	TRUE	TRUE	1301.8	210.068	644.644	149.207	0.495195	-2.0194	0.00462283
33509	1623810_at	27.0954	P	0.00657518	16.691	P	0.0277665	16.76	P	0.0206634	23.0141	P	0.0239949	14.3445	P	0.00260662	20.3653	P	0.00657518	9.85164	A	0.0700242	9.79448	P	0.0480985	10.3158	M	0.0620214	13.9822	P	0.0151637	14.3873	P	0.0177324	21.9609	P	0.0109718	TRUE	TRUE	FALSE	TRUE	FALSE	20.1822	19.2413	9.98731	16.7768	0.494858	-2.02078	0.0421384
33565	1635840_s_at	26.1593	P	0.00094359	12.5847	P	0.0277665	14.5681	P	0.00459071	8.34435	P	0.00459071	7.88883	P	0.00782677	11.4533	P	0.00459071	7.87354	P	0.0177097	12.6567	P	0.00928336	5.83713	P	0.0367615	4.73741	P	0.0277665	7.38041	P	0.00550396	12.0342	P	0.00315926	TRUE	TRUE	TRUE	TRUE	TRUE	17.7707	9.22882	8.78912	8.05066	0.494585	-2.0219	0.128057
36135	1623194_at	589.257	P	0.00049077	557.96	P	0.00049077	720.923	P	0.00049077	868.98	P	0.00049077	939.573	P	0.00049077	912.43	P	0.00049077	238.464	P	0.00049077	454.146	P	0.00049077	231.242	P	0.00049077	725.22	P	0.00049077	779.485	P	0.00049077	911.515	P	0.00049077	TRUE	TRUE	TRUE	TRUE	TRUE	622.713	906.994	307.951	805.407	0.49453	-2.02212	0.0236972
36024	1627826_s_at	130.416	P	0.0129214	152.898	P	0.00550396	151.075	P	0.00550396	329.515	P	0.000761638	320.952	P	0.000761638	332.776	P	0.000612512	40.352	A	0.110449	130.891	P	0.00094359	43.3933	A	0.070073	320.438	P	0.000612512	302.776	P	0.000612512	368.748	P	0.000612512	TRUE	TRUE	FALSE	TRUE	FALSE	144.796	327.748	71.5454	330.654	0.494111	-2.02384	0.0745303
32361	1630670_at	70.9013	P	0.00143241	111.905	P	0.00926888	106.664	P	0.00260662	62.7595	P	0.0129214	52.4841	P	0.0239949	53.4334	P	0.0277665	52.2874	P	0.00459071	32.2422	P	0.0239949	58.4886	P	0.0277665	51.1339	P	0.0109718	50.6137	P	0.0421419	51.9314	P	0.0151637	TRUE	TRUE	TRUE	TRUE	TRUE	96.4901	56.2257	47.6727	51.2263	0.494069	-2.02401	0.0320375
38871	1638325_at	170.798	P	0.000612512	148.287	P	0.000761638	130.704	P	0.000761638	498.261	P	0.00049077	469.509	P	0.00049077	373.047	P	0.00049077	51.0506	P	0.00782677	84.4224	P	0.00657518	86.2601	P	0.00657518	532.913	P	0.00049077	451.089	P	0.00049077	494.707	P	0.00049077	TRUE	TRUE	TRUE	TRUE	TRUE	149.93	446.939	73.911	492.903	0.492971	-2.02852	0.00955529
39675	1625276_a_at	596.254	P	0.00049077	571.255	P	0.00049077	530.551	P	0.00049077	212.114	P	0.00049077	217.423	P	0.00049077	217.3	P	0.00049077	280.714	P	0.000612512	243.192	P	0.00049077	313.086	P	0.00049077	122.36	P	0.00049077	146.676	P	0.00049077	143.606	P	0.00049077	TRUE	TRUE	TRUE	TRUE	TRUE	566.02	215.612	278.997	137.547	0.492911	-2.02877	0.000498549
46194	1633021_s_at	124.316	P	0.00049077	116.496	P	0.000761638	112.586	P	0.00049077	248.795	P	0.00049077	261.399	P	0.00049077	286.683	P	0.00049077	61.0761	P	0.00214285	47.0329	P	0.000761638	66.028	P	0.00214285	62.5361	P	0.00049077	74.8071	P	0.00049077	83.2805	P	0.00049077	TRUE	TRUE	TRUE	TRUE	TRUE	117.799	265.626	58.0457	73.5412	0.49275	-2.02943	0.000850251
42723	1640630_at	39.6911	P	0.0109718	42.217	P	0.00657518	33.0443	P	0.00657518	4.30736	A	0.635054	6.6339	A	0.48748	5.91433	A	0.437646	19.6863	P	0.0177324	11.0784	A	0.0789057	25.8511	P	0.0480985	8.06778	A	0.181284	1.18707	A	0.562385	10.3029	A	0.537511	TRUE	FALSE	FALSE	FALSE	FALSE	38.3174	5.61853	18.872	6.51927	0.492516	-2.03039	0.0186864
37806	1628567_at	70.2075	P	0.00049077	67.869	P	0.00116472	46.5556	P	0.000761638	27.4666	P	0.0206634	39.1083	P	0.0206634	32.0792	P	0.00550396	25.4186	P	0.00143241	28.8227	P	0.00315926	36.3407	P	0.00214285	20.7229	P	0.0480985	18.7183	P	0.0239949	20.8485	P	0.0239949	TRUE	TRUE	TRUE	TRUE	TRUE	61.544	32.8847	30.194	20.0965	0.490608	-2.03829	0.0186314
43973	1629710_at	28.3936	P	0.00550396	33.3307	P	0.00094359	27.8279	P	0.00657518	8.16066	P	0.0320196	4.0504	A	0.0990062	0.774764	A	0.611218	15.6111	P	0.0239949	12.8795	P	0.00260662	15.2685	P	0.0239949	6.00709	A	0.0990062	2.92138	A	0.254899	9.90124	A	0.0789057	TRUE	FALSE	TRUE	FALSE	FALSE	29.8507	4.32861	14.5864	6.27657	0.488644	-2.04648	0.00143067
---	1641245_a_at	14.4947	P	0.0177324	21.174	P	0.0151637	20.7372	P	0.0177324	10.6365	A	0.198363	10.6593	P	0.0177324	5.30162	A	0.216313	5.18155	A	0.235169	9.39876	A	0.088557	12.9732	P	0.0206634	17.7459	P	0.00782677	20.0119	P	0.00928336	24.0686	P	0.00657518	TRUE	FALSE	FALSE	TRUE	FALSE	18.8019	8.86581	9.18449	20.6088	0.488486	-2.04714	0.0367856
32371	1627653_at	93.9704	P	0.000612512	111.447	P	0.00049077	92.1614	P	0.00049077	57.2901	P	0.00049077	48.67	P	0.00049077	66.3322	P	0.00049077	64.0712	P	0.000612512	30.2052	P	0.000612512	51.009	P	0.00049077	30.8016	P	0.00049077	31.0174	P	0.00049077	39.9315	P	0.00049077	TRUE	TRUE	TRUE	TRUE	TRUE	99.1928	57.4308	48.4285	33.9168	0.488226	-2.04823	0.0119844
37699	1640379_s_at	141.896	P	0.00657518	210.034	P	0.00315926	105.022	P	0.00782677	195.469	P	0.00315926	218.11	P	0.00260662	252.277	P	0.00214285	56.345	P	0.0109718	81.7175	P	0.00657518	84.9382	P	0.00928336	197.23	P	0.00381521	197.076	P	0.00381521	170.672	P	0.00782677	TRUE	TRUE	TRUE	TRUE	TRUE	152.317	221.952	74.3336	188.326	0.488018	-2.0491	0.0717957
39237	1637269_at	57.3365	P	0.00657518	59.5907	P	0.0129214	68.1032	P	0.00381521	63.4629	P	0.00782677	76.1381	P	0.00459071	83.3788	P	0.00094359	27.0856	P	0.0421419	31.5068	P	0.00657518	31.627	P	0.0177324	51.7876	P	0.00657518	64.2571	P	0.00550396	65.9717	P	0.00550396	TRUE	TRUE	TRUE	TRUE	TRUE	61.6768	74.3266	30.0731	60.6721	0.487592	-2.05089	0.00093127
45655	1628160_a_at	133.903	P	0.00116472	116.75	P	0.00175518	124.327	P	0.00143241	235.644	P	0.00116472	222.992	P	0.000612512	233.79	P	0.00049077	72.0498	P	0.0109718	59.3118	P	0.00459071	51.3762	P	0.00459071	118.333	P	0.00315926	93.9255	P	0.00459071	107.348	P	0.00657518	TRUE	TRUE	TRUE	TRUE	TRUE	124.993	230.809	60.9126	106.535	0.487328	-2.05201	0.00119819
36791	1624854_s_at	68.7664	P	0.000612512	55.302	P	0.000612512	59.8019	P	0.000612512	43.4002	P	0.00116472	47.3914	P	0.00049077	62.3523	P	0.00049077	25.9785	P	0.00214285	26.6756	P	0.00175518	36.7412	P	0.0021381	30.9939	P	0.00143241	30.3973	P	0.00049077	24.3233	P	0.00049077	TRUE	TRUE	TRUE	TRUE	TRUE	61.2901	51.0479	29.7984	28.5715	0.486186	-2.05682	0.00393539
33727	1630150_s_at	172.312	P	0.00175518	209.909	P	0.00143241	163.94	P	0.00143241	315.846	P	0.00049077	295.821	P	0.00049077	311.3	P	0.00049077	69.723	P	0.00657518	118.683	P	0.00116472	76.7349	P	0.00459071	306.227	P	0.00049077	261.69	P	0.00049077	380.578	P	0.00049077	TRUE	TRUE	TRUE	TRUE	TRUE	182.054	307.656	88.3803	316.165	0.485463	-2.05989	0.0108296
37149	1630707_at	150.444	P	0.00381521	113.299	P	0.00214285	119.248	P	0.00260662	41.0671	P	0.00049077	27.623	P	0.00049077	35.344	P	0.00094359	49.8061	P	0.0177324	61.9179	P	0.00381521	74.1459	P	0.00928336	34.8962	P	0.00094359	34.2609	P	0.00094359	47.0032	P	0.00116472	TRUE	TRUE	TRUE	TRUE	TRUE	127.663	34.678	61.9566	38.7201	0.485312	-2.06053	0.00822103
37744	1626416_a_at	960.59	P	0.00049077	919.531	P	0.00049077	734.686	P	0.00049077	194.501	P	0.00049077	182.546	P	0.00049077	167.877	P	0.00049077	506.375	P	0.00049077	248.567	P	0.000612512	511.932	P	0.00049077	115.294	P	0.00049077	148.745	P	0.00049077	133.229	P	0.00049077	TRUE	TRUE	TRUE	TRUE	TRUE	871.602	181.641	422.291	132.423	0.4845	-2.06398	0.0156161
36819	1632802_at	638.116	P	0.00049077	681.404	P	0.00049077	595.963	P	0.00049077	46.8669	P	0.00049077	40.5227	P	0.00049077	35.9453	P	0.00049077	335.655	P	0.000612512	268.443	P	0.00049077	321.607	P	0.000612512	63.9789	P	0.00049077	61.8321	P	0.00049077	58.5565	P	0.00049077	TRUE	TRUE	TRUE	TRUE	TRUE	638.494	41.1116	308.568	61.4558	0.483275	-2.06922	0.000502423
37552	1625011_at	25.3177	P	0.00049077	21.8217	P	0.00094359	21.5138	P	0.00049077	53.177	P	0.00049077	39.1293	P	0.000612512	42.5781	P	0.000761638	11.2324	P	0.0129214	11.94	P	0.00782677	9.95392	P	0.0277665	16.778	P	0.00143241	14.0488	P	0.00459071	18.2693	P	0.00459071	TRUE	TRUE	TRUE	TRUE	TRUE	22.8844	44.9615	11.0421	16.3654	0.482518	-2.07246	0.000934528
33290	1633826_at	69.9847	P	0.000761638	81.3315	P	0.00116182	68.4695	P	0.00143241	227.802	P	0.00049077	265.463	P	0.00049077	193.475	P	0.00049077	15.274	A	0.070073	46.7843	P	0.00094359	43.9599	P	0.00214285	251.647	P	0.00049077	251.219	P	0.00049077	247.2	P	0.00049077	TRUE	TRUE	FALSE	TRUE	FALSE	73.2619	228.913	35.3394	250.022	0.482371	-2.0731	0.0250285
47611	1631474_s_at	267.824	P	0.00315926	258.863	P	0.00381521	275.102	P	0.00550396	264.318	P	0.00214285	305.464	P	0.00260662	273.499	P	0.00260662	135.407	P	0.00782677	120.825	P	0.00782677	129.074	P	0.00928336	264.787	P	0.00214285	289.566	P	0.00214285	316.605	P	0.00214285	TRUE	TRUE	TRUE	TRUE	TRUE	267.263	281.094	128.435	290.319	0.480557	-2.08092	2.53337e-05
246490	1629565_s_at	2304.51	P	0.00049077	2731.22	P	0.00049077	2049.88	P	0.00049077	17.8446	A	0.181343	22.1131	A	0.0990615	13.8552	A	0.122747	1272	P	0.00049077	693.586	P	0.00049077	1432.77	P	0.00049077	25.6501	A	0.0789057	26.3962	M	0.0547106	18.0134	A	0.150145	TRUE	FALSE	TRUE	FALSE	FALSE	2361.87	17.9376	1132.78	23.3532	0.479614	-2.08501	0.0148583
43291	1634660_at	205.873	P	0.000612512	180.992	P	0.00049077	236.284	P	0.00049077	196.198	P	0.000761638	179.41	P	0.00049077	183.596	P	0.00049077	117.261	P	0.00143241	61.0439	P	0.00116472	120.427	P	0.00116472	36.4093	P	0.00928336	39.8524	P	0.00782677	35.1072	P	0.00550396	TRUE	TRUE	TRUE	TRUE	TRUE	207.717	186.401	99.5776	37.123	0.479392	-2.08598	0.0124832
37873	1628188_at	143.311	P	0.000612512	132.986	P	0.00049077	145.53	P	0.00049077	317.49	P	0.00049077	328.164	P	0.00049077	330.858	P	0.00049077	47.048	P	0.000761638	104.656	P	0.00049077	50.5085	P	0.000612512	237.825	P	0.00049077	229.694	P	0.00049077	248.09	P	0.00049077	TRUE	TRUE	TRUE	TRUE	TRUE	140.609	325.504	67.4043	238.536	0.479374	-2.08605	0.018413
39463	1628823_at	2766.85	P	0.00049077	2719.81	P	0.00049077	2323.61	P	0.00049077	22.6078	P	0.000761638	22.1245	P	0.00094359	19.222	P	0.00049077	1340.54	P	0.00049077	948.79	P	0.00049077	1454.68	P	0.00049077	19.5104	P	0.00049077	8.39361	P	0.00049077	15.6913	P	0.00094359	TRUE	TRUE	TRUE	TRUE	TRUE	2603.42	21.3181	1248	14.5318	0.47937	-2.08607	0.00285835
35211	1626473_a_at	248.266	P	0.00049077	222.211	P	0.000612512	192.075	P	0.00049077	496.424	P	0.00049077	595.685	P	0.00049077	469.113	P	0.00049077	71.5098	P	0.00143241	115.178	P	0.00049077	130.917	P	0.00049077	645.48	P	0.00049077	521.123	P	0.00049077	462.268	P	0.00049077	TRUE	TRUE	TRUE	TRUE	TRUE	220.851	520.407	105.868	542.957	0.479366	-2.08609	0.0087943
31763	1640952_at	38.0459	P	0.00782677	30.0815	P	0.00782677	22.4957	P	0.00782677	12.4341	P	0.0109718	12.0302	P	0.00260662	17.0447	P	0.00143241	14.2568	P	0.036797	15.6891	P	0.0421419	13.4285	A	0.135974	19.4589	P	0.00214285	26.6012	P	0.00459071	19.8998	P	0.00175518	TRUE	TRUE	FALSE	TRUE	FALSE	30.2077	13.8363	14.4581	21.9866	0.478623	-2.08932	0.0255645
32339	1631419_at	5965.51	P	0.00049077	5753.22	P	0.00049077	4540.32	P	0.00049077	5356.8	P	0.00049077	4464.53	P	0.00049077	5204.63	P	0.00049077	1212.87	P	0.000612512	2823.64	P	0.00049077	3736.28	P	0.00049077	4142.12	P	0.00049077	4355.15	P	0.00049077	5113.07	P	0.00049077	TRUE	TRUE	TRUE	TRUE	TRUE	5419.68	5008.65	2590.93	4536.78	0.478059	-2.09179	0.0303408
42970	1635792_a_at	128.464	P	0.000612512	98.0909	P	0.000612512	97.6526	P	0.000612512	207.757	P	0.000612512	247.667	P	0.000612512	229.031	P	0.000612512	49.7443	P	0.00550396	49.0649	P	0.00459071	56.1425	P	0.00116472	243.749	P	0.000612512	257.432	P	0.000612512	210.747	P	0.000761638	TRUE	TRUE	TRUE	TRUE	TRUE	108.069	228.152	51.6506	237.309	0.47794	-2.09231	0.00568521
33825	1628438_at	111.493	P	0.00049077	84.2639	P	0.00049077	85.8445	P	0.00049077	144.602	P	0.00049077	158.797	P	0.00049077	154.398	P	0.00049077	33.6329	P	0.00049077	57.1009	P	0.00049077	43.8291	P	0.00049077	56.7011	P	0.00049077	57.0297	P	0.00049077	52.5011	P	0.00049077	TRUE	TRUE	TRUE	TRUE	TRUE	93.8673	152.599	44.8543	55.4106	0.477848	-2.09272	0.0116835
43023	1639221_at	49.1835	P	0.000612512	17.8721	P	0.0320196	21.9558	P	0.00116472	9.67952	P	0.0320196	4.28647	A	0.318883	4.5094	A	0.254899	5.56454	A	0.122747	30.5509	P	0.00049077	6.24341	A	0.165268	3.93932	A	0.462489	1.5459	A	0.801637	1.24641	A	0.51252	TRUE	FALSE	FALSE	FALSE	FALSE	29.6705	6.15847	14.1196	2.24388	0.475881	-2.10137	0.291557
33602	1635803_s_at	167.592	P	0.00049077	145.246	P	0.000761638	125.868	P	0.00049077	29.471	P	0.000761638	33.7071	P	0.000761638	32.4608	P	0.000761638	67.3795	P	0.00049077	60.6642	P	0.00049077	80.5647	P	0.000612512	30.943	P	0.000612512	22.6253	P	0.00094359	23.9638	P	0.00094359	TRUE	TRUE	TRUE	TRUE	TRUE	146.235	31.8796	69.5362	25.844	0.475509	-2.10301	0.00460781
40085	1631127_at	106.147	P	0.00094359	123.633	P	0.000761638	121.172	P	0.00094359	189.504	P	0.00094359	183.031	P	0.000612512	178.16	P	0.000761638	48.8573	P	0.00116472	62.5934	P	0.00175518	55.0356	P	0.00143241	84.5836	P	0.00116472	78.2588	P	0.00214285	71.2473	P	0.00315926	TRUE	TRUE	TRUE	TRUE	TRUE	116.984	183.565	55.4954	78.0299	0.474386	-2.10799	0.000808252
37557	1639592_at	143.609	P	0.00049077	140.995	P	0.00049077	183.859	P	0.00049077	226.087	P	0.00049077	239.072	P	0.00049077	211.204	P	0.00049077	52.6922	P	0.00049077	97.9182	P	0.00049077	71.5005	P	0.00049077	188.773	P	0.00049077	211.557	P	0.00049077	202.913	P	0.00049077	TRUE	TRUE	TRUE	TRUE	TRUE	156.155	225.454	74.037	201.081	0.474126	-2.10914	0.0126345
43230	1625825_at	515.753	P	0.00049077	465.209	P	0.00049077	470.488	P	0.00049077	787.333	P	0.00049077	995.823	P	0.00049077	761.29	P	0.00049077	263.439	P	0.00049077	204.269	P	0.00049077	220.268	P	0.000612512	570.143	P	0.00049077	587.091	P	0.00049077	607.036	P	0.00049077	TRUE	TRUE	TRUE	TRUE	TRUE	483.817	848.149	229.326	588.09	0.473993	-2.10974	0.000438025
34228	1639487_at	2559.33	P	0.00049077	2369.67	P	0.00049077	1917.76	P	0.00049077	16.7587	P	0.036797	11.7221	P	0.0421419	12.1809	P	0.00657518	1267.47	P	0.00049077	807.713	P	0.00049077	1165.83	P	0.00049077	15.8691	P	0.000612512	4.61151	M	0.0547106	15.5998	P	0.00782677	TRUE	TRUE	TRUE	FALSE	FALSE	2282.26	13.5539	1080.34	12.0268	0.473363	-2.11254	0.00700788
318725	1628541_at	87.4649	P	0.000612512	111.362	P	0.000612512	114.717	P	0.000612512	14.1376	A	0.150145	4.25269	P	0.0239949	5.82394	A	0.122689	48.5726	P	0.000761638	53.0558	P	0.00116472	46.6208	P	0.00049077	7.60154	M	0.0547106	5.64262	P	0.0480985	7.69402	P	0.036797	TRUE	FALSE	TRUE	FALSE	FALSE	104.515	8.07141	49.4164	6.97939	0.472818	-2.11498	0.00330366
38000	1640501_at	72.2239	P	0.00049077	56.2846	P	0.00143241	63.123	P	0.000761638	98.3596	P	0.00049077	91.3907	P	0.00049077	76.4262	P	0.00049077	33.0198	P	0.0151637	25.5224	P	0.0151637	32.0401	P	0.00381521	54.575	P	0.000612512	52.8276	P	0.00049077	63.2992	P	0.000612512	TRUE	TRUE	TRUE	TRUE	TRUE	63.8772	88.7255	30.1941	56.9006	0.47269	-2.11555	0.00288943
7354398	1626120_at	42.2786	P	0.0206634	27.6207	P	0.036797	35.8343	P	0.0206634	28.9104	P	0.0129214	26.3563	P	0.00928336	28.2941	P	0.00928336	13.2942	A	0.165268	21.3561	P	0.0277665	15.2684	A	0.254899	24.2549	M	0.0620214	22.7143	P	0.00782677	27.8847	P	0.0320196	TRUE	TRUE	FALSE	FALSE	FALSE	35.2446	27.8536	16.6396	24.9513	0.472117	-2.11812	0.0189819
41294	1638486_at	92.1157	P	0.000761638	64.673	P	0.000612512	57.6384	P	0.000612512	48.7196	P	0.00049077	35.9858	P	0.000612512	37.2872	P	0.000612512	41.8419	P	0.00094359	32.5177	P	0.000761638	26.8703	P	0.000612512	31.3908	P	0.000489353	23.4301	P	0.00049077	25.7492	P	0.00116472	TRUE	TRUE	TRUE	TRUE	TRUE	71.4757	40.6642	33.7433	26.8567	0.472095	-2.11822	0.0295597
37325	1629879_at	73.5284	P	0.00657518	50.0405	P	0.00550396	50.479	P	0.00550396	60.4814	P	0.00175518	60.4947	P	0.00116472	57.8039	P	0.000761638	18.4859	P	0.0277665	37.035	P	0.00459071	26.5904	P	0.0151637	51.2906	P	0.000761638	58.4028	P	0.00049077	64.3799	P	0.000612512	TRUE	TRUE	TRUE	TRUE	TRUE	58.016	59.5934	27.3704	58.0244	0.471774	-2.11966	0.0314221
39081	1635998_at	639.46	P	0.00049077	488.136	P	0.00049077	604.411	P	0.00049077	142.046	P	0.00315926	109.216	P	0.00657518	131.767	P	0.00657518	294.853	P	0.00049077	218.028	P	0.00049077	302.754	P	0.00049077	67.5456	P	0.0151637	88.7498	P	0.0109718	95.57	P	0.0177324	TRUE	TRUE	TRUE	TRUE	TRUE	577.335	127.676	271.878	83.9551	0.470919	-2.12351	0.00453435
41583	1636074_at	14.6194	P	0.00657518	10.8881	P	0.036797	7.52614	P	0.0206634	6.48847	A	0.122747	0.435121	A	0.849855	5.1451	P	0.0277665	3.61429	A	0.318883	4.8012	A	0.0789057	7.10526	A	0.235169	6.96101	A	0.0789057	1.27249	A	0.51252	2.63797	A	0.437646	TRUE	FALSE	FALSE	FALSE	FALSE	11.0112	4.0229	5.17358	3.62382	0.469846	-2.12836	0.0634053
42572	1639430_at	137.403	P	0.00116472	131.399	P	0.00116472	136.4	P	0.00116472	139.4	P	0.00381521	132.553	P	0.00175518	127.421	P	0.00143241	53.9613	P	0.00550396	72.832	P	0.00214285	62.8098	P	0.00381521	79.541	P	0.00381521	87.99	P	0.00657518	84.5308	P	0.00782677	TRUE	TRUE	TRUE	TRUE	TRUE	135.067	133.125	63.201	84.0206	0.467923	-2.1371	0.000237107
39118	1632666_at	270.33	P	0.00175518	286.28	P	0.00175518	207.537	P	0.00214285	201.855	P	0.000612512	200.394	P	0.000612512	208.21	P	0.000612512	113.824	P	0.00381521	107.807	P	0.00175518	135.723	P	0.00214285	203.397	P	0.000761638	159.579	P	0.000761638	208.13	P	0.000612512	TRUE	TRUE	TRUE	TRUE	TRUE	254.716	203.486	119.118	190.369	0.46765	-2.13835	0.00600465
36919	1629572_a_at	86.9441	P	0.00143241	74.9879	P	0.00094359	62.7481	P	0.00094359	138.93	P	0.00049077	148.305	P	0.00049077	118.72	P	0.00049077	39.9176	P	0.0151637	26.8255	P	0.00459071	38.1921	P	0.00381521	103.839	P	0.00049077	89.4702	P	0.00049077	98.1302	P	0.00049077	TRUE	TRUE	TRUE	TRUE	TRUE	74.8934	135.318	34.9784	97.1464	0.467042	-2.14113	0.00789487
36276	1632032_at	25.2471	P	0.0109718	26.7624	P	0.0109718	27.7967	P	0.0421419	6.99349	A	0.122747	6.57526	A	0.110449	4.11578	P	0.0277665	18.9581	A	0.110449	1.80773	A	0.275462	16.4995	P	0.0480985	9.42677	P	0.0277665	11.2791	P	0.0421419	9.49396	P	0.0480985	TRUE	FALSE	FALSE	TRUE	FALSE	26.6021	5.89484	12.4218	10.0666	0.466949	-2.14156	0.0585881
5740195	1632600_at	657.948	P	0.00049077	772.881	P	0.00049077	571.204	P	0.00049077	16.993	A	0.413046	13.4929	A	0.275462	9.71579	A	0.296809	322.458	P	0.00049077	240.654	P	0.00049077	368.589	P	0.00049077	4.63107	A	0.388782	10.7133	A	0.216313	11.1336	A	0.318883	TRUE	FALSE	TRUE	FALSE	FALSE	667.344	13.4005	310.567	8.82598	0.465377	-2.14879	0.00677327
246414	1634486_at	274.907	P	0.00049077	280.531	P	0.00049077	217.935	P	0.00049077	3.13796	A	0.275462	3.76202	A	0.181343	2.48966	A	0.364945	116.641	P	0.00049077	97.8474	P	0.00049077	145.081	P	0.00049077	2.25842	A	0.364914	1.67786	A	0.275462	1.24143	A	0.703191	TRUE	FALSE	TRUE	FALSE	FALSE	257.791	3.12988	119.857	1.7259	0.464937	-2.15083	0.00472071
41477	1623398_at	858.825	P	0.000612512	805.237	P	0.000761638	648.073	P	0.000761638	9.03041	A	0.275462	1.14149	A	0.611218	4.07707	A	0.165268	515.164	P	0.00143241	170.091	P	0.00214285	389.18	P	0.00143241	0.848286	A	0.562354	1.45949	A	0.413046	8.87254	A	0.135974	TRUE	FALSE	TRUE	FALSE	FALSE	770.712	4.74966	358.145	3.72677	0.464694	-2.15195	0.0256611
39441	1639798_at	28.2567	P	0.00381521	18.5634	P	0.00550396	28.1404	P	0.00381521	32.7679	P	0.00214285	15.7109	P	0.00260662	17.0733	P	0.0109718	16.119	P	0.0320196	6.97674	P	0.0421419	11.6751	A	0.0789057	15.6897	P	0.0177324	15.5685	P	0.0129032	17.4062	P	0.00381521	TRUE	TRUE	FALSE	TRUE	FALSE	24.9868	21.8507	11.5903	16.2214	0.463856	-2.15584	0.0322067
35587	1626401_at	262.233	P	0.00049077	254.556	P	0.00049077	224.183	P	0.00049077	66.466	P	0.00049077	97.1008	P	0.00049077	59.8038	P	0.000612512	118.37	P	0.00116472	106.43	P	0.00049077	117.645	P	0.00049077	23.4468	P	0.00928336	28.5562	P	0.00143241	22.683	P	0.0109718	TRUE	TRUE	TRUE	TRUE	TRUE	246.991	74.4569	114.148	24.8953	0.462156	-2.16377	0.000409439
34571	1631891_at	69.6111	P	0.00116472	77.4931	P	0.000761638	79.112	P	0.00116472	54.6333	P	0.00094359	61.5875	P	0.00094359	64.8179	P	0.00094359	33.0813	P	0.00143241	37.1059	P	0.00175518	34.3339	P	0.00143241	29.3941	P	0.00143241	30.7405	P	0.00116472	31.3918	P	0.00214285	TRUE	TRUE	TRUE	TRUE	TRUE	75.4054	60.3463	34.8404	30.5088	0.462041	-2.16431	0.000213971
32642	1625861_at	41.5139	P	0.00214285	40.0881	P	0.000761638	29.2098	P	0.00143241	16.1573	P	0.00116472	16.4469	P	0.000612512	14.3074	P	0.00116472	15.69	P	0.00214285	14.2384	P	0.00214285	21.2667	P	0.00116472	16.7431	P	0.00459071	10.8113	P	0.00657518	11.2878	P	0.00781398	TRUE	TRUE	TRUE	TRUE	TRUE	36.9373	15.6372	17.065	12.9474	0.461999	-2.16451	0.0110002
36778	1629597_a_at	168.505	P	0.000761638	144.994	P	0.000612512	105.998	P	0.000612512	128.748	P	0.000612512	117.798	P	0.000612512	98.0529	P	0.000612512	75.5176	P	0.00143241	50.7221	P	0.00094359	67.1928	P	0.000612512	117.644	P	0.00049077	102.04	P	0.000612512	124.021	P	0.000612512	TRUE	TRUE	TRUE	TRUE	TRUE	139.833	114.866	64.4775	114.568	0.461105	-2.1687	0.0184785
38668	1638087_at	20.8675	P	0.00550396	14.4879	P	0.0109718	17.5099	P	0.0109718	3.27697	A	0.318883	2.54436	A	0.318883	1.06625	A	0.48748	8.09059	A	0.0789057	7.1432	P	0.0239674	9.06822	P	0.0480985	2.87873	A	0.388782	2.23114	A	0.318842	0.965038	A	0.877253	TRUE	FALSE	FALSE	FALSE	FALSE	17.6218	2.29586	8.10067	2.02497	0.459697	-2.17535	0.00777531
38657	1634520_at	14.0329	P	0.00260108	6.94968	P	0.00656392	13.3894	P	0.00381521	12.1432	P	0.00657518	7.81941	P	0.00116472	7.53198	P	0.00094359	4.96855	P	0.0480985	4.62922	P	0.0480985	6.19573	A	0.216313	5.45198	P	0.0129214	2.68263	A	0.296809	3.31785	M	0.0547106	TRUE	TRUE	FALSE	FALSE	FALSE	11.4573	9.16486	5.2645	3.81749	0.459488	-2.17634	0.0552435
41914	1641527_at	24.3662	P	0.00175518	36.7046	P	0.00094359	32.4131	P	0.00381521	0.974714	A	0.611218	6.15909	A	0.235169	5.8145	A	0.150085	18.8299	P	0.00657518	9.71957	M	0.0547106	14.3527	P	0.00459071	1.22995	A	0.681117	4.26936	A	0.165268	2.18822	A	0.764831	TRUE	FALSE	FALSE	FALSE	FALSE	31.1613	4.3161	14.3007	2.56251	0.458925	-2.179	0.0195946
41178	1635725_a_at	752.895	P	0.00049077	618.166	P	0.000612512	688.647	P	0.00049077	178.519	P	0.00049077	196.654	P	0.000612512	209.381	P	0.00049077	349.507	P	0.00049077	250.876	P	0.00094359	344.399	P	0.00116472	64.8823	P	0.00175518	57.2809	P	0.00094359	57.2563	P	0.00116472	TRUE	TRUE	TRUE	TRUE	TRUE	686.569	194.851	314.927	59.8065	0.458697	-2.18009	0.00180452
38013	1633386_s_at	40.6247	P	0.00143241	54.9999	P	0.00459071	34.7205	P	0.00782677	33.1329	P	0.00459071	17.5897	P	0.0177324	16.2381	P	0.00657518	20.5722	P	0.00315926	17.9431	P	0.0109718	21.1178	P	0.00116472	10.4252	P	0.0421419	6.66657	A	0.165268	9.52756	A	0.0789057	TRUE	TRUE	TRUE	FALSE	FALSE	43.4484	22.3202	19.8777	8.8731	0.457502	-2.18578	0.0180968
42958	1641284_a_at	147.292	P	0.00049077	117.137	P	0.000761638	113.951	P	0.00049077	178.46	P	0.000612512	186.528	P	0.00049077	181.766	P	0.00049077	56.6647	P	0.00049077	63.7835	P	0.00049077	52.5286	P	0.00094359	73.0886	P	0.000761638	77.6897	P	0.000612512	85.5831	P	0.00094359	TRUE	TRUE	TRUE	TRUE	TRUE	126.127	182.251	57.6589	78.7871	0.457152	-2.18746	0.00353013
31060	1634165_at	1252.68	P	0.00049077	1423.71	P	0.00049077	1209.23	P	0.00049077	61.8796	P	0.000761638	58.3408	P	0.00116472	63.5659	P	0.00049077	699.882	P	0.00049077	401.164	P	0.00049077	672.909	P	0.00049077	115.958	P	0.00049077	87.4231	P	0.000612512	139.578	P	0.00049077	TRUE	TRUE	TRUE	TRUE	TRUE	1295.21	61.2621	591.318	114.32	0.456543	-2.19037	0.00368978
42203	1640486_s_at	82.031	P	0.0129214	53.6449	P	0.00657518	69.165	P	0.0109718	46.4496	P	0.00143241	46.8326	P	0.00049077	28.0942	P	0.00049077	28.1973	P	0.0177324	25.0643	P	0.0177324	40.2177	P	0.0109718	17.8452	P	0.0129214	13.7536	P	0.00459071	12.6634	P	0.00657518	TRUE	TRUE	TRUE	TRUE	TRUE	68.2803	40.4588	31.1598	14.7541	0.456351	-2.1913	0.016931
40863	1636846_at	16.6956	P	0.00381521	7.76168	P	0.0320196	6.92806	P	0.0109718	11.7342	P	0.00459071	11.8085	P	0.00049077	13.9887	P	0.00116472	4.46468	A	0.150145	5.87542	A	0.070073	3.96601	A	0.165208	9.77725	P	0.00315926	9.52605	P	0.00214285	8.83658	P	0.00094359	TRUE	TRUE	FALSE	TRUE	FALSE	10.4618	12.5105	4.7687	9.37996	0.455822	-2.19384	0.147713
34598	1623900_a_at	158.128	P	0.00214285	140.226	P	0.00214285	153.394	P	0.00143241	228.154	P	0.000761638	240.001	P	0.000612512	217.502	P	0.000612512	59.1316	P	0.00928336	84.2897	P	0.00459071	62.2196	P	0.00657518	204.337	P	0.000761638	241.186	P	0.000761638	134.863	P	0.00143241	TRUE	TRUE	TRUE	TRUE	TRUE	150.583	228.552	68.547	193.462	0.455212	-2.19678	0.00101397
38754	1625552_at	1663.8	P	0.00049077	1821.88	P	0.00049077	1598.86	P	0.00049077	4.59946	A	0.181343	7.62492	P	0.0239674	6.12732	P	0.0320196	806.407	P	0.00049077	503.26	P	0.00049077	999.072	P	0.00049077	4.04351	A	0.110449	1.04802	A	0.537511	1.69454	A	0.462489	TRUE	FALSE	TRUE	FALSE	FALSE	1694.85	6.11723	769.58	2.26202	0.454071	-2.2023	0.0043199
37130	1634794_at	214.453	P	0.00049077	197.531	P	0.00049077	202.729	P	0.00049077	111.573	P	0.00175518	112.517	P	0.00116472	94.0903	P	0.00116472	97.7129	P	0.00657518	65.3265	P	0.00315926	116.064	P	0.00315926	99.9399	P	0.00175518	102.87	P	0.00175518	110.55	P	0.00143241	TRUE	TRUE	TRUE	TRUE	TRUE	204.904	106.06	93.0345	104.454	0.454039	-2.20246	0.0020282
3772559	1632648_at	20.7963	P	0.000612512	20.1913	P	0.000612512	21.9582	P	0.00049077	4.18607	P	0.0151637	6.76738	P	0.0480985	4.8007	A	0.110449	7.99911	M	0.0620214	6.99327	M	0.0547106	13.5756	P	0.0320196	8.09455	P	0.0129214	8.16538	P	0.00260662	5.19204	P	0.0239949	TRUE	FALSE	FALSE	TRUE	FALSE	20.9819	5.25138	9.52265	7.15066	0.45385	-2.20337	0.00559341
36227	1632907_a_at	15.5875	P	0.0129214	14.6129	P	0.0320196	12.9558	P	0.036797	34.2789	P	0.00143241	17.7789	P	0.00049077	21.0873	P	0.00094359	3.05621	A	0.562354	12.523	A	0.088557	3.99875	A	0.51252	13.3821	P	0.00782677	17.8523	P	0.00381521	15.465	P	0.00143241	TRUE	TRUE	FALSE	TRUE	FALSE	14.3854	24.3817	6.52599	15.5665	0.453653	-2.20433	0.0647087
317954	1628617_at	167.96	P	0.00049077	136.255	P	0.00049077	131.832	P	0.00049077	867.272	P	0.00049077	836.591	P	0.00049077	694.327	P	0.00049077	88.027	P	0.00094359	52.9089	P	0.00214285	56.8671	P	0.00175518	332.297	P	0.00049077	295.669	P	0.00049077	324.228	P	0.00049077	TRUE	TRUE	TRUE	TRUE	TRUE	145.349	799.396	65.9343	317.398	0.453627	-2.20446	0.00751688
7354376	1625897_s_at	209.705	P	0.00928336	157.282	P	0.00782677	217.535	P	0.00928336	164.68	P	0.00049077	149.695	P	0.00143241	178.799	P	0.000612512	92.5845	P	0.0109718	104.123	P	0.00928336	68.3097	P	0.0109718	165.017	P	0.000761638	160.951	P	0.000612512	148.382	P	0.000612512	TRUE	TRUE	TRUE	TRUE	TRUE	194.84	164.391	88.3389	158.117	0.453391	-2.2056	0.00794673
46187	1637014_at	291.092	P	0.00049077	257.513	P	0.000612512	277.259	P	0.000612512	163.805	P	0.00049077	184.463	P	0.00049077	179.904	P	0.00049077	121.174	P	0.00049077	127.884	P	0.00049077	125.139	P	0.00049077	147.575	P	0.000612512	116.542	P	0.00049077	124.789	P	0.00049077	TRUE	TRUE	TRUE	TRUE	TRUE	275.288	176.057	124.732	129.635	0.453096	-2.20704	0.000110586
41457	1624517_at	45.3713	P	0.0206634	55.8603	P	0.0109718	42.3354	P	0.0480985	82.9427	P	0.00782677	79.324	P	0.00782677	95.438	P	0.00782677	18.1263	P	0.0277665	25.0548	P	0.0239949	21.8057	M	0.0620214	108.214	P	0.00657518	83.7686	P	0.00550396	91.9251	P	0.00657518	TRUE	TRUE	FALSE	TRUE	FALSE	47.8556	85.9016	21.6623	94.6359	0.452659	-2.20917	0.00455161
5740501	1626303_s_at	51.3574	P	0.00782677	51.1182	P	0.00782677	47.7778	P	0.00782677	49.5865	P	0.00782677	65.3835	P	0.00782677	53.0884	P	0.00782677	26.2404	P	0.00782677	21.6651	P	0.0129214	20.1021	P	0.0239949	53.9232	P	0.00782677	53.5163	P	0.00782677	52.0679	P	0.00782677	TRUE	TRUE	TRUE	TRUE	TRUE	50.0845	56.0195	22.6692	53.1691	0.452619	-2.20937	0.000227685
36800	1633017_at	56.5232	P	0.00214285	33.0652	P	0.0151637	38.8843	P	0.00459071	25.6567	P	0.00381521	19.4269	P	0.00128908	18.0448	P	0.000612512	15.5147	P	0.00782677	20.691	P	0.0129214	21.81	P	0.00782677	14.6883	P	0.00550396	8.65157	P	0.0277665	11.1313	P	0.0206634	TRUE	TRUE	TRUE	TRUE	TRUE	42.8242	21.0428	19.3386	11.4904	0.45158	-2.21445	0.0325584
33539	1637041_a_at	245.231	P	0.00143241	255.944	P	0.00260662	211.768	P	0.00175518	5.75991	A	0.235169	6.66504	A	0.181343	2.70981	A	0.562354	143.927	P	0.00214285	69.7492	P	0.00094359	108.254	P	0.00315926	7.86704	A	0.150145	1.09399	A	0.586976	9.4405	A	0.0789057	TRUE	FALSE	TRUE	FALSE	FALSE	237.648	5.04492	107.31	6.13384	0.45155	-2.21459	0.00665542
40035	1636656_at	73.3066	P	0.000761638	113.632	P	0.00143241	110.039	P	0.00094359	194.583	P	0.00049077	231.541	P	0.000612512	208.111	P	0.000612512	31.344	P	0.00214285	58.7861	P	0.000761638	43.6977	P	0.00175518	129.586	P	0.000612512	138.984	P	0.00094359	129.072	P	0.00094359	TRUE	TRUE	TRUE	TRUE	TRUE	98.9927	211.412	44.6093	132.547	0.450632	-2.21911	0.0228823
50395	1634582_at	191.382	P	0.00094359	204.481	P	0.00175518	209.166	P	0.00094359	207.107	P	0.00049077	215.679	P	0.000612512	227.621	P	0.00049077	83.9239	P	0.00049077	116.216	P	0.00049077	72.3833	P	0.000612512	151.809	P	0.000612512	179.249	P	0.00049077	155.669	P	0.00049077	TRUE	TRUE	TRUE	TRUE	TRUE	201.677	216.803	90.841	162.242	0.450429	-2.22011	0.00143673
41728	1625598_at	78.6852	P	0.00143241	61.0277	P	0.00143241	75.847	P	0.00094359	140.256	P	0.00049077	159.346	P	0.00049077	114.884	P	0.000612512	25.6235	P	0.00657518	29.0636	P	0.00094359	42.177	P	0.00315926	133.294	P	0.00049077	65.7344	P	0.00049077	78.4676	P	0.00049077	TRUE	TRUE	TRUE	TRUE	TRUE	71.8533	138.162	32.288	92.4986	0.449361	-2.22538	0.00602374
261616	1636682_at	44.0043	P	0.00260662	31.4606	P	0.00657518	36.5443	P	0.00782677	97.9955	P	0.00049077	111.078	P	0.00049077	85.767	P	0.00049077	17.6011	A	0.070073	15.6303	P	0.00928336	17.0057	P	0.0239949	43.7247	P	0.00049077	46.0024	P	0.000612512	35.8879	P	0.00049077	TRUE	TRUE	FALSE	TRUE	FALSE	37.3364	98.2803	16.7457	41.8717	0.448509	-2.22961	0.00505242
34396	1635130_a_at	174.867	P	0.00094359	176.264	P	0.000761638	188.311	P	0.000761638	290.781	P	0.00049077	331.858	P	0.000612512	322.421	P	0.00049077	69.8669	P	0.0421419	81.7153	P	0.0277665	90.2838	P	0.0421419	180.076	P	0.0239949	181.879	P	0.0320196	153.994	P	0.0320196	TRUE	TRUE	TRUE	TRUE	TRUE	179.814	315.02	80.622	171.983	0.448363	-2.23033	0.000169567
34226	1636611_at	44.0351	P	0.0151637	67.9093	P	0.00381521	60.4848	P	0.0129214	6.09206	A	0.562354	2.23423	A	0.586955	4.96784	A	0.296809	30.5889	P	0.00928336	20.9672	P	0.0151637	25.7541	P	0.00381521	2.29381	A	0.48748	8.94478	A	0.216256	7.30451	A	0.165268	TRUE	FALSE	TRUE	FALSE	FALSE	57.4764	4.43138	25.7701	6.18103	0.448359	-2.23036	0.0138936
32400	1636954_at	32.1508	P	0.00657518	27.791	P	0.0109718	26.8696	P	0.0109718	5.90052	A	0.110449	9.97551	P	0.00214285	9.11322	P	0.00315926	12.3265	M	0.0547106	8.59928	A	0.181343	17.9443	P	0.0319869	8.27793	P	0.00459071	7.96679	P	0.00315926	9.38765	P	0.000612512	TRUE	FALSE	FALSE	TRUE	FALSE	28.9371	8.32975	12.9567	8.54412	0.447754	-2.23337	0.00725119
37206	1640386_at	122.175	P	0.00214285	91.8412	P	0.00143241	112.999	P	0.00782677	57.3684	P	0.00782677	57.166	P	0.00928336	67.5665	P	0.00459071	67.8745	P	0.0129214	31.7907	P	0.0109718	46.5262	P	0.00315926	64.4044	P	0.00459071	62.5959	P	0.00459071	63.0325	P	0.00550396	TRUE	TRUE	TRUE	TRUE	TRUE	109.005	60.7003	48.7305	63.3442	0.447048	-2.2369	0.0119833
31055	1636804_at	835.817	P	0.00049077	811.525	P	0.00049077	645.188	P	0.00049077	375.856	P	0.00049077	411.439	P	0.00049077	349.382	P	0.00049077	371.019	P	0.00049077	300.7	P	0.00049077	348.663	P	0.00049077	301.718	P	0.00049077	247.746	P	0.00049077	236.079	P	0.00049077	TRUE	TRUE	TRUE	TRUE	TRUE	764.177	378.892	340.127	261.848	0.44509	-2.24674	0.00259799
33515	1634796_at	76.7413	P	0.00094359	72.8403	P	0.00116472	71.1368	P	0.00094359	58.7644	P	0.00049077	77.2554	P	0.00049077	98.01	P	0.00049077	32.0915	P	0.00459071	35.2394	P	0.00260662	30.8995	P	0.00214285	27.2899	P	0.0129214	20.2653	P	0.00657518	27.6958	P	0.00550396	TRUE	TRUE	TRUE	TRUE	TRUE	73.5728	78.0099	32.7435	25.0836	0.445049	-2.24694	4.1585e-05
35265	1641066_s_at	583.126	P	0.00049077	577.317	P	0.00049077	619.359	P	0.00049077	589.692	P	0.00049077	661.002	P	0.00049077	460.623	P	0.00049077	267.347	P	0.00049077	234.336	P	0.00049077	290.042	P	0.00049077	374.855	P	0.00049077	400.311	P	0.00049077	337.612	P	0.00049077	TRUE	TRUE	TRUE	TRUE	TRUE	593.267	570.439	263.908	370.926	0.444839	-2.24801	9.37662e-05
34355	1635163_at	14.9824	P	0.00214285	14.8146	P	0.00143241	10.4842	P	0.000612512	10.9121	P	0.00315926	6.99405	P	0.00550396	7.02498	P	0.0206384	9.83258	P	0.00214285	6.43143	P	0.00459071	1.58001	A	0.413024	9.30471	P	0.00260662	5.64715	P	0.00049077	7.33581	P	0.0054941	TRUE	TRUE	FALSE	TRUE	FALSE	13.4271	8.31037	5.94801	7.42922	0.442987	-2.2574	0.0563487
42018	1629703_at	298.618	P	0.00782677	315.85	P	0.00657518	205.211	P	0.00550396	0.980047	A	0.957858	0.392161	A	0.968013	0.860783	A	0.877253	141.109	P	0.00657518	84.6108	P	0.00550396	137.229	P	0.00657518	0.929654	A	0.834792	0.715111	A	0.96798	0.819292	A	0.963238	TRUE	FALSE	TRUE	FALSE	FALSE	273.226	0.74433	120.983	0.821352	0.442793	-2.25839	0.0173404
45285	1641137_at	38.0049	P	0.000612512	23.3503	P	0.00049077	32.5596	P	0.00049077	12.3086	P	0.00143241	16.2159	P	0.00143241	13.7514	P	0.00049077	15.4336	P	0.00143241	14.8365	P	0.00214285	11.2827	P	0.00094359	14.1925	P	0.00214285	13.0119	P	0.00381521	8.31682	P	0.00214285	TRUE	TRUE	TRUE	TRUE	TRUE	31.3049	14.092	13.8509	11.8404	0.442452	-2.26013	0.0174542
42655	1629511_at	42.0441	P	0.000612512	93.1414	P	0.00049077	74.9652	P	0.00049077	156.083	P	0.00049077	211.249	P	0.00049077	215.432	P	0.00049077	33.5764	P	0.00214285	47.3805	P	0.00049077	12.0157	P	0.00175518	215.362	P	0.00049077	244.023	P	0.00049077	287.129	P	0.00049077	TRUE	TRUE	TRUE	TRUE	TRUE	70.0502	194.255	30.9909	248.838	0.442409	-2.26035	0.0977901
42071	1632755_at	1572.24	P	0.00049077	1647.56	P	0.000612512	1572.48	P	0.00049077	1.18388	A	0.937979	0.954082	A	0.921094	0.339307	A	0.987078	807.227	P	0.000612512	487.684	P	0.00049077	825.108	P	0.00049077	0.348478	A	0.997393	0.315513	A	0.994496	0.793627	A	0.957858	TRUE	FALSE	TRUE	FALSE	FALSE	1597.43	0.825756	706.673	0.485872	0.442381	-2.26049	0.00137437
---	1635270_at	166.881	P	0.00049077	1001.68	P	0.00049077	622.63	P	0.00049077	2.78953	A	0.703191	0.400329	A	0.957858	3.58755	A	0.413046	193.913	P	0.00049077	144.745	P	0.00049077	452.886	P	0.00049077	4.38097	A	0.413046	0.459879	A	0.658417	4.0206	A	0.462489	TRUE	FALSE	TRUE	FALSE	FALSE	597.065	2.25913	263.848	2.95382	0.441908	-2.26291	0.268547
40483	1633411_s_at	90.6049	P	0.00550396	125.194	P	0.00175518	202.625	P	0.00094359	2.7391	A	0.658417	1.54282	A	0.65838	6.30015	A	0.34162	75.8029	P	0.00550396	38.2221	P	0.00928336	70.7332	P	0.00550396	2.19296	A	0.586955	1.00038	A	0.703191	8.35021	A	0.51252	TRUE	FALSE	TRUE	FALSE	FALSE	139.475	3.52736	61.5861	3.84785	0.441557	-2.26471	0.0910072
34517	1630088_at	332.074	P	0.00049077	243.057	P	0.000612512	241.784	P	0.00049077	279.984	P	0.00049077	351.658	P	0.00049077	280.773	P	0.00049077	77.4714	P	0.000612512	137.274	P	0.00049077	145.358	P	0.00049077	306.542	P	0.00049077	270.188	P	0.00049077	228.132	P	0.00049077	TRUE	TRUE	TRUE	TRUE	TRUE	272.305	304.138	120.035	268.288	0.44081	-2.26855	0.0143548
32672	1638807_s_at	48.7162	P	0.0109555	36.7555	P	0.0421419	44.526	P	0.0109718	13.9036	A	0.0990615	15.3614	P	0.0480985	14.3934	P	0.0129214	20.5331	P	0.0320196	11.058	P	0.036797	25.4297	P	0.036797	11.7065	A	0.254899	10.2217	M	0.0547106	13.0653	A	0.122747	TRUE	FALSE	TRUE	FALSE	FALSE	43.3326	14.5528	19.007	11.6645	0.438631	-2.27982	0.01137
326113	1641661_at	7.07136	P	0.0151637	9.5205	P	0.0320196	6.16013	P	0.0320196	3.67163	A	0.070073	3.49445	P	0.0129214	4.58871	P	0.0151637	4.3294	A	0.198363	0.166312	A	0.658417	5.45512	A	0.216313	4.7368	P	0.0206384	3.965	A	0.198305	2.4643	A	0.135974	TRUE	FALSE	FALSE	FALSE	FALSE	7.584	3.91826	3.31694	3.72203	0.437361	-2.28644	0.0875644
317997	1636566_at	199.737	P	0.00049077	362.293	P	0.00049077	331.877	P	0.00049077	24.973	P	0.00094359	30.9797	P	0.00049077	31.3888	P	0.00049077	75.3598	P	0.00049077	141.169	P	0.00049077	174.135	P	0.00049077	60.324	P	0.00049077	59.6623	P	0.00049077	25.3067	P	0.00049077	TRUE	TRUE	TRUE	TRUE	TRUE	297.969	29.1138	130.221	48.431	0.437029	-2.28818	0.0438599
41253	1624695_at	23.2412	P	0.0239949	17.5498	P	0.0151637	24.4213	P	0.00657518	31.6811	P	0.00550396	21.6609	P	0.00116472	18.7212	P	0.00657518	9.86772	A	0.135974	6.32784	P	0.0277665	12.2507	A	0.110449	19.6381	P	0.00459071	34.5782	P	0.00315926	31.4724	P	0.00143241	TRUE	TRUE	FALSE	TRUE	FALSE	21.7374	24.0211	9.4821	28.5629	0.436211	-2.29247	0.0109324
41875	1625817_at	31.2595	P	0.0109718	32.7527	P	0.0151637	29.491	P	0.0177324	21.1496	P	0.00143241	21.2885	P	0.00094359	24.5045	P	0.00214285	13.4114	A	0.0789057	13.6112	P	0.0206634	13.7255	P	0.0129214	8.09597	M	0.0620214	6.26161	A	0.150145	5.37109	A	0.0789057	TRUE	TRUE	FALSE	FALSE	FALSE	31.1677	22.3142	13.5827	6.57622	0.435794	-2.29466	4.95309e-05
38091	1638748_at	699.5	P	0.00049077	655.276	P	0.00049077	694.811	P	0.00049077	270.97	P	0.00049077	276.899	P	0.00049077	283.66	P	0.00049077	296.125	P	0.00049077	267.901	P	0.00049077	328.405	P	0.00049077	363.959	P	0.00049077	329.175	P	0.00049077	355.285	P	0.00049077	TRUE	TRUE	TRUE	TRUE	TRUE	683.196	277.176	297.477	349.473	0.435419	-2.29664	6.68578e-05
44448	1632164_at	84.8629	P	0.00143241	76.2204	P	0.00260662	79.907	P	0.00143241	17.5325	P	0.0206634	19.168	P	0.0239949	18.142	P	0.0151637	31.4101	P	0.00928336	29.9673	P	0.00214285	43.5312	P	0.00459071	10.005	M	0.0620214	13.2506	A	0.088557	9.78784	P	0.0277665	TRUE	TRUE	TRUE	FALSE	FALSE	80.3301	18.2808	34.9695	11.0145	0.435323	-2.29715	0.000803809
32228	1640599_at	361.885	P	0.00049077	353.801	P	0.00049077	370.805	P	0.00049077	841.803	P	0.00049077	876.427	P	0.00049077	698.845	P	0.00049077	113.843	P	0.00175518	225.845	P	0.000612512	133.275	P	0.000761638	729.7	P	0.00049077	724.707	P	0.00049077	684.957	P	0.00049077	TRUE	TRUE	TRUE	TRUE	TRUE	362.164	805.692	157.654	713.121	0.435313	-2.2972	0.00423357
31666	1641621_at	90.8686	P	0.00049077	99.0869	P	0.00049077	121.734	P	0.00049077	135.425	P	0.00049077	139.941	P	0.00049077	139.32	P	0.00049077	44.2092	P	0.00049077	52.1704	P	0.00049077	38.9088	P	0.00049077	70.3994	P	0.00049077	69.9805	P	0.00049077	62.1048	P	0.00049077	TRUE	TRUE	TRUE	TRUE	TRUE	103.897	138.228	45.0962	67.4949	0.434048	-2.30389	0.00418239
---	1638708_s_at	57.6217	P	0.00315926	37.7266	P	0.00381521	40.1051	P	0.00214285	58.2782	P	0.00214285	58.5941	P	0.00094359	53.3917	P	0.00094359	20.2902	A	0.088557	19.6762	P	0.0206634	18.7359	M	0.0547106	19.9481	P	0.0129214	21.5795	P	0.00928336	29.8914	P	0.00550396	TRUE	TRUE	FALSE	TRUE	FALSE	45.1512	56.7547	19.5674	23.8063	0.433376	-2.30746	0.0152497
39108	1624070_at	393.859	P	0.00049077	310.406	P	0.000612512	328.394	P	0.00049077	189.146	P	0.00049077	229.159	P	0.000612512	249.084	P	0.00049077	126.542	P	0.00550396	173.241	P	0.00094359	147.4	P	0.00214285	197.397	P	0.00049077	217.785	P	0.00049077	235.13	P	0.000612512	TRUE	TRUE	TRUE	TRUE	TRUE	344.22	222.463	149.061	216.771	0.43304	-2.30925	0.00245272
---	1626547_at	132.319	P	0.00459071	156.393	P	0.00459071	127.388	P	0.00459071	25.359	P	0.0206634	28.1573	P	0.00928336	23.2829	P	0.00260662	69.2777	P	0.0239949	37.9226	P	0.0421419	72.5614	P	0.0109718	14.1015	A	0.110449	13.3441	A	0.135974	21.2851	M	0.0620214	TRUE	TRUE	TRUE	FALSE	FALSE	138.7	25.5997	59.9206	16.2436	0.432015	-2.31473	0.0051882
34975	1637414_at	276.467	P	0.00049077	186.337	P	0.00049077	238.133	P	0.00049077	288.737	P	0.00049077	299.832	P	0.00049077	274.235	P	0.00049077	68.3187	P	0.00049077	151.039	P	0.00049077	82.7419	P	0.00049077	263.499	P	0.000612512	253.101	P	0.00049077	251.235	P	0.000612512	TRUE	TRUE	TRUE	TRUE	TRUE	233.646	287.601	100.7	255.945	0.430994	-2.32022	0.021935
42859	1636170_at	44.6443	P	0.00928336	38.3528	P	0.0177324	33.1805	P	0.00459071	56.1638	P	0.00049077	65.5243	P	0.00049077	53.9488	P	0.00116472	20.5003	A	0.122747	16.7183	P	0.0177324	12.7206	A	0.122747	19.5416	P	0.0239949	20.3239	P	0.0151637	13.8687	A	0.110449	TRUE	TRUE	FALSE	FALSE	FALSE	38.7259	58.5456	16.6464	17.9114	0.429852	-2.32638	0.0052777
33439	1634664_at	19.4147	P	0.0239949	31.2828	P	0.0277665	13.3954	P	0.0421419	16.8197	P	0.00657518	14.377	P	0.0151637	5.21081	M	0.0620214	6.70977	A	0.198363	10.2059	P	0.036797	10.6145	A	0.088557	45.6524	P	0.00116472	30.1972	P	0.00143241	30.8953	P	0.00143241	TRUE	FALSE	FALSE	TRUE	FALSE	21.3643	12.1359	9.17675	35.5816	0.429537	-2.32809	0.0869327
31352	1639042_at	11.9784	P	0.0320196	14.1407	P	0.0109718	9.79909	P	0.0421419	3.76148	A	0.318883	4.43701	P	0.0320196	3.84628	A	0.150145	3.45127	A	0.65838	2.74561	A	0.34162	9.22361	A	0.122689	4.07884	A	0.070073	4.53078	P	0.036797	5.05153	A	0.122747	TRUE	FALSE	FALSE	FALSE	FALSE	11.9728	4.01492	5.14016	4.55372	0.429322	-2.32926	0.0467847
38845	1633286_at	33.0675	P	0.00049077	13.7895	P	0.00214285	29.3695	P	0.00143241	39.2206	P	0.00094359	41.1176	P	0.00049077	30.9656	P	0.00049077	9.36111	P	0.036797	15.1469	P	0.00782677	8.17126	P	0.00657518	38.5314	P	0.000612512	26.0502	P	0.000761638	25.9415	P	0.000612512	TRUE	TRUE	TRUE	TRUE	TRUE	25.4088	37.1012	10.8931	30.1744	0.428713	-2.33256	0.082155
37276	1625053_at	646.938	P	0.00049077	633.859	P	0.00049077	787.164	P	0.00049077	128.748	P	0.00049077	129.932	P	0.00049077	93.5604	P	0.00049077	338.489	P	0.00049077	210.649	P	0.00049077	333.918	P	0.00049077	34.4017	P	0.00049077	27.7983	P	0.00049077	37.5513	P	0.00049077	TRUE	TRUE	TRUE	TRUE	TRUE	689.32	117.414	294.352	33.2504	0.427018	-2.34182	0.00360367
36529	1633533_at	39.0552	P	0.00049077	38.5778	P	0.00049077	27.3549	P	0.00049077	78.1219	P	0.00094359	62.529	P	0.00049077	58.8576	P	0.000612512	16.5458	P	0.00315926	13.3602	P	0.00049077	14.8782	P	0.00116472	51.4902	P	0.00049077	53.1271	P	0.00049077	64.1445	P	0.00049077	TRUE	TRUE	TRUE	TRUE	TRUE	34.996	66.5028	14.9281	56.2539	0.426566	-2.34431	0.00696533
36636	1627551_s_at	1633.6	P	0.00175518	520.76	P	0.00214285	768.665	P	0.00214285	141.614	P	0.0277665	347.961	P	0.00459071	246.344	P	0.00315926	128.623	P	0.036797	799.051	P	0.00143241	315.561	P	0.0151637	1705.15	P	0.00381521	970.215	P	0.00315926	759.322	P	0.00260662	TRUE	TRUE	TRUE	TRUE	TRUE	974.342	245.306	414.411	1144.89	0.425325	-2.35115	0.226387
32854	1635481_a_at	547.49	P	0.00049077	451.986	P	0.00049077	427.143	P	0.00049077	101.027	P	0.000612512	99.2221	P	0.000612512	105.056	P	0.00049077	239.068	P	0.00049077	149.673	P	0.00049077	215.994	P	0.00049077	93.5305	P	0.00049077	99.4556	P	0.000612512	97.7976	P	0.00049077	TRUE	TRUE	TRUE	TRUE	TRUE	475.54	101.768	201.578	96.9279	0.423894	-2.35908	0.00381009
37888	1639503_at	276.566	P	0.00049077	282.081	P	0.00049077	255.556	P	0.00049077	151.565	P	0.00049077	129.032	P	0.00049077	156.977	P	0.00049077	95.8781	P	0.00049077	141.196	P	0.00049077	107.667	P	0.00049077	194.172	P	0.00049077	160.257	P	0.00049077	214.036	P	0.00049077	TRUE	TRUE	TRUE	TRUE	TRUE	271.401	145.858	114.914	189.489	0.423409	-2.36178	0.000583004
33718	1625044_at	290.209	P	0.00094359	361.487	P	0.000761638	326.221	P	0.00094359	520.469	P	0.00049077	445.197	P	0.00049077	524.161	P	0.00049077	123.817	P	0.00550396	150.476	P	0.00049077	138.721	P	0.00214285	287.647	P	0.00049077	323.24	P	0.00049077	301.555	P	0.00049077	TRUE	TRUE	TRUE	TRUE	TRUE	325.972	496.609	137.671	304.147	0.422341	-2.36776	0.00101862
32603	1635518_at	36.8206	P	0.00315926	20.4572	P	0.00381521	28.6987	P	0.00550396	13.9649	P	0.0129214	11.4371	P	0.00142897	15.0888	P	0.00116472	12.4392	A	0.088557	10.9431	P	0.00116472	12.9283	P	0.0239949	12.0809	P	0.00260662	17.6677	P	0.00550396	15.4247	P	0.00094359	TRUE	TRUE	FALSE	TRUE	FALSE	28.6588	13.4969	12.1036	15.0578	0.422332	-2.3678	0.0254204
318954	1641412_at	38.5454	P	0.00782677	34.9603	P	0.00928336	36.8237	P	0.00782677	2.51518	A	0.275413	6.13114	A	0.135974	3.49098	A	0.34162	17.1478	P	0.036797	14.0921	P	0.00782677	15.345	A	0.0789057	9.09789	A	0.088557	7.33771	A	0.135974	8.93701	P	0.0320196	TRUE	FALSE	FALSE	FALSE	FALSE	36.7764	4.04577	15.5283	8.45754	0.422235	-2.36835	9.89063e-05
35963	1640227_at	1283.21	P	0.00049077	1118.26	P	0.00049077	1156.03	P	0.00049077	1167.08	P	0.00049077	1174.47	P	0.00049077	1204.82	P	0.00049077	392.429	P	0.00049077	581.723	P	0.00049077	527.434	P	0.00049077	665.141	P	0.00049077	712.425	P	0.00049077	713.266	P	0.00049077	TRUE	TRUE	TRUE	TRUE	TRUE	1185.83	1182.12	500.529	696.944	0.42209	-2.36916	0.000804668
41561	1634551_at	122.981	P	0.00049077	82.1709	P	0.00049077	175.417	P	0.00049077	181.14	P	0.00049077	436.135	P	0.00049077	198.034	P	0.00049077	30.4501	P	0.00657518	61.6301	P	0.00143241	68.4862	P	0.00094359	399.594	P	0.00049077	303.765	P	0.00049077	240.661	P	0.00049077	TRUE	TRUE	TRUE	TRUE	TRUE	126.856	271.77	53.5221	314.673	0.421912	-2.37017	0.0672693
---	1630520_s_at	29.6868	P	0.00459071	20.5045	P	0.0206634	29.6325	P	0.00175518	64.7218	P	0.00260662	73.6416	P	0.00175518	52.1544	P	0.00214285	2.89311	A	0.849855	16.8307	P	0.0421419	13.9465	A	0.165268	52.0207	P	0.00049077	45.4359	P	0.00094359	28.3786	P	0.00459071	TRUE	TRUE	FALSE	TRUE	FALSE	26.608	63.506	11.2234	41.9451	0.421808	-2.37075	0.042327
32858	1631300_at	75.186	P	0.00148832	76.4032	P	0.00175518	79.4875	P	0.00143241	225.098	P	0.000761638	245.301	P	0.000612512	257.772	P	0.000612512	14.2805	M	0.0547106	65.6017	P	0.00094359	17.4901	P	0.0480985	227.699	P	0.000612512	185.339	P	0.000612512	267.115	P	0.000612512	TRUE	TRUE	FALSE	TRUE	FALSE	77.0256	242.724	32.4574	226.718	0.421385	-2.37313	0.0553896
---	1627784_at	29.8409	P	0.00116472	21.8196	P	0.00143241	23.1827	P	0.00094359	17.6023	P	0.00550396	13.5988	P	0.000759593	11.818	P	0.00315926	7.83941	P	0.036797	7.84683	P	0.00550396	15.8452	P	0.00782677	9.0801	P	0.00260662	7.67571	P	0.00315926	4.47082	P	0.0480985	TRUE	TRUE	TRUE	TRUE	TRUE	24.9477	14.3397	10.5105	7.07554	0.4213	-2.3736	0.0166023
43494	1625122_at	498.103	P	0.00049077	453.21	P	0.00049077	484.441	P	0.00049077	1372.1	P	0.00049077	1705.55	P	0.00049077	1362.87	P	0.00049077	133.749	P	0.000761638	204.744	P	0.00049077	264.511	P	0.000612512	1624.51	P	0.00049077	1627.47	P	0.00049077	1584.9	P	0.00049077	TRUE	TRUE	TRUE	TRUE	TRUE	478.585	1480.17	201.001	1612.29	0.419991	-2.381	0.00227748
36089	1632082_at	46.4264	P	0.00381521	39.4291	P	0.0129214	36.907	P	0.0177324	22.8428	A	0.070073	18.3616	P	0.036797	16.031	M	0.0620214	20.0698	P	0.0320196	12.5416	P	0.0277665	18.9396	P	0.0177324	23.463	A	0.070073	22.0599	P	0.0480985	30.7	P	0.036797	TRUE	FALSE	TRUE	FALSE	FALSE	40.9208	19.0785	17.1837	25.4076	0.419925	-2.38138	0.0029975
37400	1639525_at	26.0886	P	0.00657518	23.793	P	0.00928336	27.1392	P	0.00315926	5.64782	A	0.0990615	7.08915	A	0.110449	10.5993	P	0.036797	11.8354	A	0.235169	4.17548	A	0.364945	16.3073	P	0.00381521	9.00467	A	0.110449	5.60187	P	0.0480985	7.712	A	0.088557	TRUE	FALSE	FALSE	FALSE	FALSE	25.6736	7.77875	10.7727	7.43951	0.419604	-2.3832	0.0154509
33062	1639408_a_at	19.2419	P	0.0480985	17.8546	P	0.00657518	22.8812	P	0.0151637	10.6016	A	0.070073	9.8342	P	0.00782677	7.11677	P	0.0177324	9.59176	P	0.0054941	5.84431	A	0.088557	9.6576	P	0.00928336	8.04246	P	0.0421419	5.38793	P	0.00459071	14.2334	P	0.00657518	TRUE	FALSE	FALSE	TRUE	FALSE	19.9926	9.1842	8.36456	9.22128	0.418383	-2.39015	0.00403299
41921	1633674_at	41.7234	P	0.000612512	42.5863	P	0.00094359	43.432	P	0.00116472	65.9105	P	0.000612512	74.2674	P	0.00049077	54.493	P	0.00049077	15.8495	P	0.0177324	16.0871	P	0.00459071	21.4784	P	0.00782677	57.1844	P	0.00049077	45.2998	P	0.00049077	52.1924	P	0.00049077	TRUE	TRUE	TRUE	TRUE	TRUE	42.5806	64.8903	17.805	51.5589	0.418148	-2.3915	0.000200882
41010	1625270_at	448.316	P	0.000612512	399.863	P	0.000612512	346.911	P	0.000612512	6.67205	A	0.165268	12.1429	P	0.00657518	5.90098	A	0.0789057	179.912	P	0.000761638	102.379	P	0.00143241	216.701	P	0.000612512	0.635143	A	0.703191	4.42957	A	0.296809	8.97648	P	0.0277665	TRUE	FALSE	TRUE	FALSE	FALSE	398.363	8.23864	166.331	4.68039	0.417535	-2.39501	0.00652558
---	1632770_at	22.2414	P	0.00459071	24.5038	P	0.00381521	14.6638	P	0.00214285	9.89456	P	0.00381521	21.3096	P	0.00094359	13.6153	P	0.00143241	7.70744	P	0.0320196	8.40168	P	0.00550396	9.46869	P	0.0421419	10.2449	P	0.00094359	10.304	P	0.00175518	8.71316	P	0.00143241	TRUE	TRUE	TRUE	TRUE	TRUE	20.4697	14.9398	8.52594	9.75402	0.416516	-2.40087	0.0167355
39833	1641578_at	38.9854	P	0.00049077	22.9523	P	0.000612512	36.3811	P	0.00315926	13.4069	P	0.00550396	18.8464	P	0.000612512	16.0398	P	0.00049077	15.6434	P	0.0109718	14.8126	P	0.00116472	10.4474	P	0.00381521	18.564	P	0.00049077	27.3097	P	0.00049077	33.7025	P	0.000761638	TRUE	TRUE	TRUE	TRUE	TRUE	32.773	16.0977	13.6345	26.5254	0.416029	-2.40368	0.0214909
38504	1626200_s_at	9.89622	P	0.0480985	11.0246	P	0.000610806	6.66051	P	0.00782677	4.77848	A	0.088557	9.8992	P	0.00175518	5.2917	P	0.00116472	7.49851	A	0.088557	1.70692	A	0.275462	2.26739	A	0.364945	5.0874	P	0.00049077	3.99196	P	0.00381521	5.7064	P	0.00550396	TRUE	FALSE	FALSE	TRUE	FALSE	9.19379	6.65646	3.82427	4.92859	0.415963	-2.40406	0.0764083
34488	1630344_at	137.333	P	0.00049077	130.528	P	0.00049077	131.078	P	0.00049077	216.423	P	0.00049077	232.84	P	0.00049077	227.072	P	0.00049077	43.7636	P	0.000612512	77.4062	P	0.00049077	44.3484	P	0.00049077	223.192	P	0.00049077	230.74	P	0.000612512	252.057	P	0.00049077	TRUE	TRUE	TRUE	TRUE	TRUE	132.98	225.445	55.1727	235.329	0.414896	-2.41024	0.00235504
38087	1629940_at	51.781	P	0.0320196	32.8584	P	0.0177324	46.3347	P	0.0320196	41.3553	P	0.0151637	40.8148	P	0.00782677	32.3135	P	0.00781398	13.7041	A	0.296809	22.7824	A	0.0990615	17.7394	A	0.216313	36.5164	P	0.0239949	23.3335	P	0.0206634	26.8324	P	0.0421419	TRUE	TRUE	FALSE	TRUE	FALSE	43.6581	38.1612	18.0753	28.8941	0.414019	-2.41535	0.0145928
261617	1640478_at	138.578	P	0.000761638	130.345	P	0.00116472	120.859	P	0.00143241	289.317	P	0.00049077	270.672	P	0.00049077	191.993	P	0.00049077	60.4036	P	0.0109718	39.5602	P	0.00260662	61.2636	P	0.0129214	108.298	P	0.00049077	145.744	P	0.00049077	111.557	P	0.00049077	TRUE	TRUE	TRUE	TRUE	TRUE	129.928	250.661	53.7425	121.866	0.413634	-2.4176	0.000957903
---	1631380_s_at	191.111	P	0.00260662	151.026	P	0.00260662	140.949	P	0.00315926	73.9288	P	0.00116472	83.9677	P	0.00094359	86.2676	P	0.00116472	54.2736	P	0.00928336	73.0101	P	0.00175518	71.897	P	0.00381521	142.057	P	0.000612512	95.6133	P	0.000612512	138.568	P	0.00049077	TRUE	TRUE	TRUE	TRUE	TRUE	161.029	81.388	66.3935	125.413	0.412309	-2.42536	0.0045553
43293	1628490_at	343.959	P	0.000612512	325.626	P	0.00094359	287.232	P	0.000612512	185.017	P	0.000612512	187.534	P	0.000612512	205.659	P	0.000612512	125.379	P	0.00116472	138.55	P	0.00049077	129.541	P	0.000761638	140.768	P	0.000612512	143.903	P	0.000612512	144.425	P	0.00049077	TRUE	TRUE	TRUE	TRUE	TRUE	318.939	192.737	131.157	143.032	0.411229	-2.43174	0.000396048
43105	1628032_a_at	127.096	P	0.00049077	85.3882	P	0.00049077	132.118	P	0.00049077	173.666	P	0.00049077	260.926	P	0.00049077	173.787	P	0.00049077	35.6615	P	0.000612512	64.744	P	0.000612512	41.2029	P	0.00049077	122.191	P	0.00049077	98.1732	P	0.00049077	75.0458	P	0.00049077	TRUE	TRUE	TRUE	TRUE	TRUE	114.867	202.793	47.2028	98.4701	0.410933	-2.43349	0.0173323
50055	1628639_at	515.612	P	0.000612512	440.418	P	0.000761638	496.768	P	0.00094359	701.532	P	0.00049077	1102.18	P	0.00049077	767.705	P	0.00049077	78.2204	P	0.00459071	278.156	P	0.00049077	239.556	P	0.00143241	1277.51	P	0.00049077	659.47	P	0.00049077	610.47	P	0.00049077	TRUE	TRUE	TRUE	TRUE	TRUE	484.266	857.138	198.644	849.151	0.410196	-2.43786	0.0119106
35781	1627116_at	127.881	P	0.00049077	129.415	P	0.00049077	140.773	P	0.00049077	217.343	P	0.00049077	192.071	P	0.00049077	194.702	P	0.00049077	61.3673	P	0.00049077	52.4496	P	0.00049077	49.4128	P	0.000612512	37.286	P	0.000612512	46.2867	P	0.000612512	40.0337	P	0.000612512	TRUE	TRUE	TRUE	TRUE	TRUE	132.689	201.372	54.4099	41.2021	0.410055	-2.4387	0.000133823
31457	1639528_at	297.898	P	0.00049077	277.536	P	0.00049077	263.174	P	0.00049077	14.8458	A	0.070073	12.2535	P	0.0151637	9.27009	P	0.0177324	111.553	P	0.00049077	91.521	P	0.00049077	140.483	P	0.00049077	23.3081	P	0.00143241	17.7355	P	0.0239949	16.0449	P	0.0277364	TRUE	FALSE	TRUE	TRUE	FALSE	279.536	12.1231	114.519	19.0295	0.409675	-2.44096	0.000692815
37886	1623977_at	42.7532	P	0.00175518	27.098	P	0.00175518	29.4925	P	0.00381521	7.01367	A	0.0789057	6.33586	P	0.00656392	8.16582	P	0.0151637	11.9731	P	0.00550396	6.69969	P	0.0177324	21.9962	P	0.0239949	7.93596	P	0.00550396	6.87075	P	0.0206634	7.6242	P	0.00550396	TRUE	FALSE	TRUE	TRUE	FALSE	33.1146	7.17178	13.5564	7.47697	0.409378	-2.44273	0.0417925
43714	1636329_at	31.876	P	0.0129214	34.3533	P	0.0109718	34.5769	P	0.0109718	12.2415	P	0.0239949	6.21088	A	0.254899	7.8809	A	0.088557	12.3758	A	0.110449	10.1775	A	0.150145	18.6445	P	0.0367615	4.68089	P	0.0480985	3.46512	A	0.34162	2.71856	A	0.235169	TRUE	FALSE	FALSE	FALSE	FALSE	33.6021	8.77775	13.7326	3.62153	0.408684	-2.44688	0.00176663
40870	1639632_at	172.817	P	0.00657518	222.609	P	0.00657518	200.28	P	0.00550396	380.447	P	0.000612512	359.918	P	0.000612512	422.673	P	0.00049077	68.6165	P	0.00782677	110.034	P	0.00657518	64.791	P	0.00782677	215.254	P	0.000612512	199.84	P	0.000612512	202.868	P	0.000612512	TRUE	TRUE	TRUE	TRUE	TRUE	198.569	387.68	81.147	205.987	0.408659	-2.44703	0.0045381
35523	1629507_a_at	79.8905	P	0.00049077	61.4682	P	0.000612512	77.9019	P	0.00049077	141.882	P	0.00049077	117.716	P	0.00049077	113.737	P	0.00049077	29.3934	P	0.000761638	34.5348	P	0.00049077	25.4625	P	0.00049077	58.3767	P	0.00049077	44.1291	P	0.00049077	48.8687	P	0.00049077	TRUE	TRUE	TRUE	TRUE	TRUE	73.0869	124.445	29.7969	50.4582	0.407691	-2.45284	0.00249401
40741	1637072_at	37.7995	P	0.00928336	31.3294	P	0.0129214	31.5797	P	0.0151637	61.5908	P	0.000612512	77.5076	P	0.00049077	53.5052	P	0.00049077	5.31927	A	0.437646	12.8312	A	0.070073	22.8899	P	0.00550396	57.8772	P	0.00049077	43.5473	P	0.00049077	29.4036	P	0.00049077	TRUE	TRUE	FALSE	TRUE	FALSE	33.5695	64.2012	13.6801	43.6094	0.407517	-2.45389	0.0225938
---	1623199_a_at	447.336	P	0.00214285	411.361	P	0.00315926	371.587	P	0.00315926	35.8075	A	0.088557	28.3022	P	0.0277665	19.0222	A	0.088557	201.383	P	0.00782677	140.152	P	0.00657518	158.955	P	0.00657518	3.4104	A	0.388782	9.71419	A	0.198363	18.6344	A	0.235169	TRUE	FALSE	TRUE	FALSE	FALSE	410.095	27.7106	166.83	10.5863	0.406809	-2.45816	0.00101994
34336	1641109_at	31.7497	P	0.00657518	42.726	P	0.00214285	31.5736	P	0.00381521	20.3448	P	0.00928336	30.9339	P	0.00260662	26.0716	P	0.00315926	11.478	M	0.0620214	12.6683	P	0.0277665	18.9948	P	0.00550396	13.6265	P	0.0177324	18.5988	P	0.00315926	14.484	P	0.00657518	TRUE	TRUE	FALSE	TRUE	FALSE	35.3498	25.7834	14.3804	15.5698	0.406802	-2.4582	0.00861738
39727	1640513_a_at	19.6153	P	0.00459071	14.1582	P	0.0151637	11.0048	P	0.00928336	10.5391	A	0.122747	4.23608	P	0.036797	4.62099	A	0.198363	9.02046	A	0.388782	2.28214	A	0.413046	6.89576	A	0.122747	5.82451	A	0.0990615	6.62817	P	0.00782677	4.6278	A	0.254899	TRUE	FALSE	FALSE	FALSE	FALSE	14.9261	6.46538	6.06612	5.69349	0.406411	-2.46056	0.0506867
---	1638586_at	24.3038	P	0.00094359	19.7684	P	0.000612512	15.9711	P	0.00143241	1.59023	A	0.537511	0.30724	A	0.818657	2.20489	A	0.437646	0.265046	A	0.900939	8.89906	P	0.00142897	15.2156	P	0.00381521	0.336214	A	0.562354	0.30607	A	0.703236	2.55327	A	0.413046	TRUE	FALSE	FALSE	FALSE	FALSE	20.0144	1.36745	8.12655	1.06518	0.406035	-2.46284	0.0745216
43055	1638080_at	351.762	P	0.000761638	290.524	P	0.000612512	320.336	P	0.000612512	16.2069	P	0.0109718	16.8822	P	0.00315282	6.10355	P	0.0320196	149.055	P	0.00175518	103.926	P	0.000761638	137.751	P	0.00094359	9.13254	P	0.00782677	11.6976	P	0.0206634	7.55559	A	0.0789057	TRUE	TRUE	TRUE	FALSE	FALSE	320.874	13.0642	130.244	9.46192	0.405903	-2.46364	0.00102446
---	1640778_at	37.8415	P	0.0480985	39.0002	P	0.0151637	21.9994	P	0.0239949	12.9153	P	0.0177324	23.9502	P	0.00260662	19.4281	P	0.000761638	12.4399	A	0.413046	8.53528	A	0.165268	19.1102	A	0.198363	2.68867	A	0.437646	4.24657	A	0.51252	3.10251	A	0.437646	TRUE	TRUE	FALSE	FALSE	FALSE	32.947	18.7645	13.3618	3.34592	0.405554	-2.46576	0.0358001
34673	1624491_a_at	80.498	P	0.00049077	52.3231	P	0.00049077	65.6338	P	0.000612512	5.24514	A	0.181343	3.5987	A	0.110449	0.182492	A	0.74531	26.1799	P	0.000612512	20.5626	P	0.00094359	33.7307	P	0.00049077	5.89395	A	0.0990062	3.69371	A	0.0789057	0.791774	A	0.586955	TRUE	FALSE	TRUE	FALSE	FALSE	66.1516	3.00878	26.8244	3.45981	0.405498	-2.4661	0.0119137
41770	1634063_a_at	117.714	P	0.00049077	74.7288	P	0.00049077	87.7323	P	0.00049077	33.4833	P	0.000761638	36.0962	P	0.000612512	31.6033	P	0.000612512	37.7703	P	0.00049077	34.6636	P	0.00049077	41.1703	P	0.00049077	27.9739	P	0.00175518	20.5193	P	0.00315926	28.178	P	0.00116472	TRUE	TRUE	TRUE	TRUE	TRUE	93.3917	33.7276	37.868	25.5571	0.405475	-2.46624	0.0124889
326120	1638048_at	21.3139	P	0.00315926	19.1271	P	0.0129214	19.3396	P	0.00315926	19.9714	P	0.00214285	16.2853	P	0.00175518	22.2141	P	0.00143241	8.43967	M	0.0547106	5.34197	A	0.181343	10.4195	P	0.0109718	9.63846	A	0.122747	5.35796	A	0.0789057	6.63915	A	0.070073	TRUE	TRUE	FALSE	FALSE	FALSE	19.9269	19.4903	8.06704	7.21186	0.404832	-2.47016	0.00191055
246519	1625760_at	244.688	P	0.00116472	229.317	P	0.00116472	246.09	P	0.00143241	5.46803	A	0.437646	5.6319	A	0.364945	3.54832	A	0.34162	126.364	P	0.00782677	50.8245	P	0.0151637	113.779	P	0.0109718	5.84163	A	0.388782	3.50315	A	0.537511	9.35663	A	0.296809	TRUE	FALSE	TRUE	FALSE	FALSE	240.032	4.88275	96.9892	6.2338	0.404068	-2.47483	0.00396409
33098	1634983_s_at	189.774	P	0.00049077	149.357	P	0.00049077	173.016	P	0.00049077	310.152	P	0.00049077	342.009	P	0.00049077	274.976	P	0.00049077	65.0655	P	0.000612512	72.4506	P	0.00049077	69.3887	P	0.000761638	148.998	P	0.00049077	133.853	P	0.00049077	128.429	P	0.00049077	TRUE	TRUE	TRUE	TRUE	TRUE	170.716	309.046	68.9683	137.093	0.403995	-2.47528	0.00103313
3771877	1632699_s_at	22.5993	P	0.00315926	15.3101	P	0.00315926	15.3756	P	0.00143241	17.388	P	0.00550396	17.0158	P	0.000612512	18.5704	P	0.000612512	5.40555	P	0.0239674	5.56931	P	0.0177324	10.54	A	0.070073	12.4333	P	0.000612512	16.7687	P	0.0021381	13.1447	P	0.00260662	TRUE	TRUE	FALSE	TRUE	FALSE	17.7617	17.6581	7.17164	14.1155	0.40377	-2.47665	0.0229113
---	1636667_at	8.98411	P	0.036797	9.60581	P	0.0151637	7.50869	P	0.0480985	8.91456	A	0.122747	4.58415	A	0.110449	2.62528	A	0.150145	5.12243	A	0.198363	4.49664	P	0.036726	0.899183	A	0.586955	5.77012	A	0.0789057	6.56326	P	0.0277665	5.07156	A	0.110449	TRUE	FALSE	FALSE	FALSE	FALSE	8.69954	5.37466	3.50608	5.80164	0.40302	-2.48127	0.0234121
50286	1635576_at	3721.19	P	0.00049077	3547.77	P	0.00049077	3499.42	P	0.00049077	5444.54	P	0.00049077	5290.95	P	0.00049077	5044.49	P	0.00049077	1026.51	P	0.00049077	1406.67	P	0.00049077	1903.32	P	0.00049077	4488.28	P	0.00049077	4353.72	P	0.00049077	4433.61	P	0.00049077	TRUE	TRUE	TRUE	TRUE	TRUE	3589.46	5260	1445.5	4425.21	0.402706	-2.4832	0.00122582
34775	1638724_at	184.668	P	0.00094359	142.341	P	0.000612512	141.805	P	0.000761638	39.95	P	0.000761638	58.0171	P	0.00049077	52.6208	P	0.00049077	68.76	P	0.00143241	47.62	P	0.00094359	71.8206	P	0.00116472	21.2734	P	0.00049077	24.0605	P	0.00049077	19.9424	P	0.000489353	TRUE	TRUE	TRUE	TRUE	TRUE	156.271	50.1959	62.7335	21.7588	0.40144	-2.49104	0.00437663
39235	1635751_at	243.53	P	0.00049077	247.673	P	0.00049077	297.815	P	0.00049077	276.042	P	0.00049077	278.187	P	0.00049077	254.303	P	0.00049077	101.519	P	0.00049077	126.683	P	0.00049077	88.5215	P	0.00094359	134.457	P	0.00049077	154.909	P	0.00049077	129.866	P	0.00049077	TRUE	TRUE	TRUE	TRUE	TRUE	263.006	269.511	105.574	139.744	0.401415	-2.49119	0.00161341
41033	1636353_s_at	297.044	P	0.00049077	292.682	P	0.00049077	256.127	P	0.00049077	245.419	P	0.00049077	235.359	P	0.00049077	222.587	P	0.00049077	106.388	P	0.00049077	112.391	P	0.00049077	120.468	P	0.00049077	219.032	P	0.00049077	238.192	P	0.00049077	205.665	P	0.00049077	TRUE	TRUE	TRUE	TRUE	TRUE	281.951	234.455	113.082	220.963	0.401071	-2.49332	0.00024182
37997	1632591_at	518.594	P	0.000612512	811.698	P	0.00049077	548.801	P	0.000612512	58.3233	P	0.000612512	41.3501	P	0.00214285	35.2667	P	0.00315926	197.211	P	0.00094359	263.046	P	0.000612512	293.049	P	0.000761638	36.0069	P	0.000612512	30.6072	P	0.00260662	31.3229	P	0.00094359	TRUE	TRUE	TRUE	TRUE	TRUE	626.364	44.98	251.102	32.6457	0.400888	-2.49446	0.018188
48228	1640898_at	104.149	P	0.00116472	70.7455	P	0.00175518	70.8252	P	0.00116472	120.028	P	0.000761638	115.198	P	0.00049077	103.439	P	0.000612512	23.3809	P	0.00928336	33.2526	P	0.00657518	41.8453	P	0.00657518	149.246	P	0.00049077	108.268	P	0.000761638	102.732	P	0.00094359	TRUE	TRUE	TRUE	TRUE	TRUE	81.9067	112.889	32.8262	120.082	0.400776	-2.49516	0.0164133
40412	1641477_at	9.63512	P	0.0151637	10.9172	P	0.00315282	14.593	P	0.00381521	9.79115	A	0.149907	0.999829	A	0.48748	1.90526	A	0.364945	7.99435	A	0.0990615	2.83607	A	0.150145	3.23214	A	0.318883	4.55741	P	0.0277364	4.0097	A	0.070073	1.6663	A	0.34162	TRUE	FALSE	FALSE	FALSE	FALSE	11.7151	4.23208	4.68752	3.41114	0.400126	-2.49921	0.0342735
36195	1631639_at	586.261	P	0.000761638	566.594	P	0.000612512	511.952	P	0.00049077	59.3614	P	0.00143241	39.8144	P	0.00214285	49.2858	P	0.00315926	307.375	P	0.000761638	139.318	P	0.00175518	217.952	P	0.000612512	25.9321	P	0.00175518	34.3853	P	0.00459071	39.469	P	0.00143241	TRUE	TRUE	TRUE	TRUE	TRUE	554.935	49.4872	221.548	33.2622	0.399232	-2.50481	0.00335344
38007	1627096_s_at	13.9683	P	0.00094359	10.043	P	0.000612512	12.1686	P	0.00657518	4.88205	A	0.088557	5.7547	P	0.0239949	6.95688	P	0.0421419	3.46056	A	0.48748	3.05083	A	0.51252	7.91013	M	0.0620214	5.94748	P	0.00175518	5.93784	P	0.0151637	5.12785	P	0.0129214	TRUE	FALSE	FALSE	TRUE	FALSE	12.06	5.86454	4.80718	5.67106	0.398607	-2.50874	0.0196642
31293	1634576_at	109.538	P	0.00116472	75.4412	P	0.00214285	107.762	P	0.00143241	77.8664	P	0.000761638	94.3849	P	0.000761638	92.9644	P	0.00116472	32.7912	P	0.00094359	53.902	P	0.00143241	29.8871	P	0.00315926	88.1032	P	0.00094359	76.7581	P	0.000761638	96.7893	P	0.000612512	TRUE	TRUE	TRUE	TRUE	TRUE	97.5804	88.4052	38.8601	87.2169	0.398237	-2.51107	0.0119126
32293	1626413_at	34.4949	P	0.00049077	22.867	P	0.00459071	21.7645	P	0.00143241	25.7123	P	0.00459071	28.2211	P	0.00260662	24.9199	P	0.000761638	5.81781	A	0.51252	12.9261	P	0.00381521	12.5072	P	0.0129214	17.2431	P	0.00116472	20.9408	P	0.00260662	20.6501	P	0.00381521	TRUE	TRUE	FALSE	TRUE	FALSE	26.3755	26.2844	10.417	19.6114	0.394951	-2.53196	0.0269963
33638	1627704_a_at	156.77	P	0.000612512	92.7385	P	0.00175518	107.211	P	0.00175518	21.2284	P	0.0151637	19.194	P	0.00550396	19.2417	P	0.00550396	39.8096	P	0.00214285	48.1161	P	0.00175518	52.6509	P	0.00143241	19.9868	P	0.00550396	19.1127	P	0.00459071	29.3486	P	0.0129214	TRUE	TRUE	TRUE	TRUE	TRUE	118.907	19.888	46.8589	22.816	0.394082	-2.53755	0.0218046
33941	1641490_s_at	75.532	P	0.00260108	87.5291	P	0.00260662	69.8811	P	0.00260662	54.7229	P	0.00459071	52.0354	P	0.00143241	37.1145	P	0.00094359	30.9574	P	0.0239949	16.8151	P	0.0239674	43.9504	P	0.0277665	22.9631	P	0.00782677	26.6072	P	0.00315926	19.8127	P	0.00657518	TRUE	TRUE	TRUE	TRUE	TRUE	77.6474	47.9576	30.5743	23.1277	0.393758	-2.53963	0.00746579
42598	1638238_at	424.812	P	0.00049077	389.785	P	0.00049077	414.656	P	0.00049077	662.615	P	0.00049077	942.444	P	0.00049077	652.039	P	0.00049077	104.221	P	0.000761638	222.913	P	0.00049077	156.461	P	0.000612512	904.55	P	0.00049077	505.589	P	0.00049077	453.687	P	0.00049077	TRUE	TRUE	TRUE	TRUE	TRUE	409.751	752.366	161.198	621.275	0.393405	-2.54191	0.00228108
37128	1624800_at	267.227	P	0.00049077	320.728	P	0.00049077	349.535	P	0.00049077	414.769	P	0.00049077	423.488	P	0.00049077	441.074	P	0.00049077	106.882	P	0.00094359	147.016	P	0.000761638	114.671	P	0.000612512	227.753	P	0.000612512	267.549	P	0.000612512	220.685	P	0.000612512	TRUE	TRUE	TRUE	TRUE	TRUE	312.497	426.444	122.857	238.662	0.393145	-2.54359	0.00218382
34719	1626888_at	75.1625	P	0.00049077	88.9897	P	0.00094359	87.6318	P	0.00049077	195.666	P	0.00049077	239.514	P	0.00049077	221.477	P	0.00049077	38.4119	P	0.0277665	35.9282	P	0.00381521	24.6301	P	0.00315926	59.816	P	0.00315926	70.4601	P	0.00143241	50.3145	P	0.00260662	TRUE	TRUE	TRUE	TRUE	TRUE	83.928	218.886	32.9901	60.1969	0.393076	-2.54404	0.00113231
41558	1640342_at	271.572	P	0.00459071	166.47	P	0.00657518	166.207	P	0.00657518	1.06852	A	0.703191	2.88787	A	0.562354	2.70363	A	0.562354	76.4614	P	0.0129214	62.4233	P	0.00928336	97.6526	P	0.0129214	6.53085	M	0.0547106	3.7159	A	0.437646	7.27745	A	0.34162	TRUE	FALSE	TRUE	FALSE	FALSE	201.416	2.22001	78.8458	5.8414	0.391457	-2.55456	0.028456
47285	1625431_at	30.9646	P	0.000612512	25.3944	P	0.000761638	23.1977	P	0.00049077	13.3032	P	0.00214285	17.1511	P	0.00550396	16.7937	P	0.036797	5.89256	P	0.0480985	7.253	A	0.088557	17.9507	P	0.00657518	14.7687	P	0.00260662	13.5428	P	0.00315926	21.9882	P	0.00260662	TRUE	TRUE	FALSE	TRUE	FALSE	26.5189	15.7493	10.3654	16.7666	0.390869	-2.5584	0.0223023
37624	1629164_at	469.255	P	0.00049077	624.441	P	0.00049077	552.165	P	0.00049077	3.91863	A	0.537511	21.1308	P	0.000612512	9.12205	A	0.070073	283.663	P	0.000612512	113.121	P	0.00049077	244.571	P	0.00049077	0.837284	A	0.745101	1.00313	A	0.586976	6.76557	P	0.0239949	TRUE	FALSE	TRUE	FALSE	FALSE	548.62	11.3905	213.785	2.86866	0.389677	-2.56623	0.00804763
37102	1625174_at	727.982	P	0.00049077	588.187	P	0.000761638	606.348	P	0.00049077	1041.63	P	0.00049077	1619.59	P	0.00049077	1275.17	P	0.00049077	109.143	P	0.00550396	409.478	P	0.000612512	224.427	P	0.00143241	1686.25	P	0.00049077	777.458	P	0.00049077	661.412	P	0.00049077	TRUE	TRUE	TRUE	TRUE	TRUE	640.839	1312.13	247.682	1041.71	0.386497	-2.58734	0.0159005
33916	1623206_a_at	20.5411	P	0.00260662	22.6897	P	0.00782677	23.6094	P	0.00175518	27.6053	P	0.000761638	44.4449	P	0.00175518	41.4171	P	0.00175518	0.500566	A	0.783687	22.2599	P	0.00094359	3.06709	A	0.216313	46.8782	P	0.00049077	61.1853	P	0.00094359	58.9222	P	0.000612512	TRUE	TRUE	FALSE	TRUE	FALSE	22.2801	37.8225	8.60918	55.6619	0.386407	-2.58794	0.119616
41644	1634855_s_at	26.896	P	0.0129214	29.0945	P	0.0277665	31.0097	P	0.0239949	28.4337	P	0.0129214	31.8837	P	0.00315926	23.3742	P	0.00381521	10.7555	A	0.0990615	14.0516	P	0.0320196	8.71304	A	0.198363	24.851	P	0.00459071	18.0552	P	0.0177324	27.7954	P	0.00928336	TRUE	TRUE	FALSE	TRUE	FALSE	29	27.8972	11.1734	23.5672	0.385289	-2.59546	0.000806134
44750	1641062_at	31.8575	P	0.00459071	46.0142	P	0.00550396	49.3025	P	0.00550396	44.2346	P	0.00459071	36.1839	P	0.00175518	42.2783	P	0.00094359	25.492	P	0.0109718	14.0474	P	0.0239949	9.3606	A	0.216313	16.134	P	0.00782677	19.279	P	0.0151637	16.9981	P	0.00550396	TRUE	TRUE	FALSE	TRUE	FALSE	42.3914	40.8989	16.3	17.4704	0.384513	-2.60069	0.0221135
38752	1628729_at	32.5312	P	0.00116472	22.9786	P	0.000612512	30.9107	P	0.00049077	23.0955	P	0.00550396	30.7666	P	0.00175518	24.6205	P	0.00049077	13.4431	P	0.00315926	8.10615	P	0.0177324	11.6121	P	0.00657518	24.8592	P	0.000612512	17.6034	P	0.00928336	27.0358	P	0.00116472	TRUE	TRUE	TRUE	TRUE	TRUE	28.8068	26.1609	11.0538	23.1661	0.38372	-2.60607	0.00603126
42068	1636711_at	669.044	P	0.00049077	702.181	P	0.00049077	636.899	P	0.00049077	0.691945	A	0.937979	0.330252	A	0.945333	0.218578	A	0.889551	239.687	P	0.00049077	185.644	P	0.00049077	344.049	P	0.00049077	0.594997	A	0.957858	0.675004	A	0.976005	0.654475	A	0.982268	TRUE	FALSE	TRUE	FALSE	FALSE	669.375	0.413592	256.46	0.641492	0.383134	-2.61005	0.00118781
37185	1627971_s_at	59.7038	P	0.000612512	50.315	P	0.00094359	46.8238	P	0.000612512	29.5622	P	0.00049077	28.0707	P	0.000612512	28.0168	P	0.00175518	17.7729	P	0.00657518	15.0678	P	0.0151637	27.1639	P	0.00094359	26.2183	P	0.00116472	19.9527	P	0.000761638	29.8468	P	0.00094359	TRUE	TRUE	TRUE	TRUE	TRUE	52.2809	28.5499	20.0015	25.3393	0.382579	-2.61384	0.00370774
42067	1640306_at	164.948	P	0.00049077	156.213	P	0.00049077	138.582	P	0.00049077	8.64679	P	0.0480985	0.710133	A	0.849855	2.86276	A	0.296809	68.5044	P	0.00049077	44.6565	P	0.00049077	62.6577	P	0.00049077	6.61254	P	0.0206634	1.98232	A	0.437646	4.79937	A	0.135974	TRUE	FALSE	TRUE	FALSE	FALSE	153.248	4.07323	58.6062	4.46474	0.382428	-2.61487	0.000859254
41132	1624580_at	65.3091	P	0.00459071	66.7449	P	0.00381521	72.1963	P	0.00381521	95.4163	P	0.00049077	105.629	P	0.000612512	103.521	P	0.00049077	20.2277	P	0.0480985	31.2638	P	0.0109392	26.5419	P	0.0421419	34.3587	P	0.000761638	40.1469	P	0.00116472	41.8467	P	0.00143241	TRUE	TRUE	TRUE	TRUE	TRUE	68.0834	101.522	26.0112	38.7841	0.382048	-2.61747	0.000387761
44843	1630361_at	69.7705	P	0.00049077	40.5003	P	0.000612512	59.4971	P	0.00049077	8.41363	A	0.088557	10.9548	P	0.000761638	8.78831	P	0.00315926	18.2192	P	0.00381521	18.7231	P	0.00049077	27.7365	P	0.00315926	6.03795	P	0.00657518	6.18491	P	0.0320196	7.47797	P	0.000759593	TRUE	FALSE	TRUE	TRUE	FALSE	56.5893	9.38557	21.5596	6.56694	0.380984	-2.62478	0.0184057
33656	1636352_at	88.3815	P	0.000761638	94.9956	P	0.00214285	93.6791	P	0.00094359	170.597	P	0.00116472	145.902	P	0.000612512	143.607	P	0.000761638	28.8116	P	0.036797	38.3055	P	0.00459071	38.434	P	0.00928336	68.6153	P	0.00143241	60.8019	P	0.00094359	56.7133	P	0.00094359	TRUE	TRUE	TRUE	TRUE	TRUE	92.3521	153.369	35.1837	62.0435	0.380974	-2.62485	0.000110645
43431	1641534_at	66.9854	P	0.00657518	40.027	P	0.00782677	57.3249	P	0.00928336	74.8711	P	0.00049077	77.5125	P	0.00049077	52.2012	P	0.00049077	23.5732	A	0.0789057	16.503	P	0.0239949	22.4994	A	0.070073	47.1761	P	0.00260662	27.2377	P	0.0129214	20.6526	P	0.0177324	TRUE	TRUE	FALSE	TRUE	FALSE	54.7791	68.1949	20.8585	31.6888	0.380775	-2.62622	0.0143371
33824	1636311_at	1798.45	P	0.00049077	1613.24	P	0.00049077	1529.25	P	0.00049077	1153.64	P	0.00049077	1374.44	P	0.00049077	1067.52	P	0.00049077	648.716	P	0.00049077	495.937	P	0.000612512	733.119	P	0.00049077	162.622	P	0.000612512	186.408	P	0.00049077	197.975	P	0.00049077	TRUE	TRUE	TRUE	TRUE	TRUE	1646.98	1198.53	625.924	182.335	0.380043	-2.63128	0.000639002
33467	1633763_at	194.526	P	0.000761638	171.687	P	0.000612512	197.827	P	0.000612512	278.486	P	0.00049077	262.981	P	0.00049077	299.12	P	0.00049077	62.7301	P	0.00381521	85.2635	P	0.00175518	66.3191	P	0.00459071	77.9084	P	0.00049077	82.0529	P	0.000612512	89.4597	P	0.00143241	TRUE	TRUE	TRUE	TRUE	TRUE	188.013	280.196	71.4376	83.1403	0.37996	-2.63186	0.000416186
34474	1623839_at	42.2728	P	0.00782677	40.8186	P	0.0320196	36.6711	P	0.0177324	63.6937	P	0.00143241	54.6341	P	0.00315926	33.0726	P	0.000761638	7.03432	A	0.364945	17.9538	P	0.0320196	20.5088	P	0.00782677	73.415	P	0.00049077	77.2197	P	0.00049077	54.232	P	0.00094359	TRUE	TRUE	FALSE	TRUE	FALSE	39.9208	50.4668	15.1656	68.2889	0.379893	-2.63232	0.00515441
39570	1628604_at	105.741	P	0.00094359	77.0082	P	0.000612512	76.8324	P	0.000761638	15.3261	P	0.00657518	7.98936	P	0.0320196	10.4416	P	0.00459071	23.5711	P	0.036797	23.0828	P	0.00315926	51.9551	P	0.000761638	7.3822	P	0.0239949	9.41402	P	0.0480985	5.36939	P	0.0206634	TRUE	TRUE	TRUE	TRUE	TRUE	86.5271	11.2524	32.8697	7.38854	0.379877	-2.63243	0.0166444
33245	1640627_at	21.6606	P	0.00049077	21.6747	P	0.000761638	24.3707	P	0.00049077	7.09911	A	0.122689	7.18814	P	0.0239949	4.81934	A	0.181106	8.29767	A	0.150145	5.09389	P	0.0480985	12.3006	P	0.00381521	4.00272	A	0.0990615	2.99587	A	0.165268	6.31554	A	0.235169	TRUE	FALSE	FALSE	FALSE	FALSE	22.5686	6.36886	8.56405	4.43804	0.379467	-2.63528	0.00351096
33829	1635847_at	39.3764	P	0.0129214	716.117	P	0.00049077	2664.14	P	0.00049077	4509.54	P	0.00049077	3865.74	P	0.00049077	4458.91	P	0.00049077	21.276	A	0.088557	1163.21	P	0.00049077	109.848	P	0.00381521	3692.92	P	0.00049077	4146.43	P	0.00049077	4335.03	P	0.00049077	TRUE	TRUE	FALSE	TRUE	FALSE	1139.88	4278.06	431.444	4058.13	0.3785	-2.64201	0.460248
39873	1623966_s_at	36.0128	P	0.00049077	29.6115	P	0.000612512	36.7332	P	0.00049077	21.4051	P	0.00315926	19.4466	P	0.00459071	19.653	P	0.000612512	15.8723	P	0.0151637	15.4183	P	0.00175518	7.4203	P	0.0277665	22.9351	P	0.00214285	17.433	P	0.00175518	17.1991	P	0.00928336	TRUE	TRUE	TRUE	TRUE	TRUE	34.1191	20.1682	12.9037	19.189	0.378194	-2.64415	0.00397075
45268	1631493_at	2210.65	P	0.00049077	2202.71	P	0.00049077	2094.24	P	0.00049077	1266.86	P	0.00049077	1320.04	P	0.00049077	1301.07	P	0.00049077	918.207	P	0.00049077	656.967	P	0.00049077	883.282	P	0.00049077	433.629	P	0.00049077	420.007	P	0.00049077	439.518	P	0.00049077	TRUE	TRUE	TRUE	TRUE	TRUE	2169.2	1295.99	819.485	431.051	0.377782	-2.64703	0.000115597
37998	1638481_at	116.676	P	0.00116472	92.066	P	0.00094359	90.0817	P	0.00214285	245.171	P	0.00049077	283.179	P	0.00049077	220.667	P	0.00049077	24.0044	A	0.0990062	41.7576	P	0.00260662	46.9596	P	0.0151637	182.614	P	0.00049077	150.962	P	0.00049077	153.911	P	0.00049077	TRUE	TRUE	FALSE	TRUE	FALSE	99.6078	249.672	37.5738	162.496	0.377218	-2.65099	0.00489925
246656	1636217_at	138.899	P	0.00049077	105.938	P	0.00049077	102.216	P	0.000612512	242.916	P	0.00049077	261.128	P	0.00049077	228.087	P	0.00049077	38.1533	P	0.00094359	40.1506	P	0.00049077	52.4856	P	0.000761638	80.4826	P	0.00049077	66.1192	P	0.000612512	63.0442	P	0.00049077	TRUE	TRUE	TRUE	TRUE	TRUE	115.684	244.044	43.5965	69.882	0.376858	-2.65352	0.00447229
34371	1632515_a_at	494.956	P	0.00049077	508.471	P	0.000612512	510.321	P	0.00049077	270.281	P	0.000612512	270.453	P	0.000761638	237.012	P	0.00094359	173.585	P	0.00049077	210.136	P	0.00049077	186.727	P	0.00049077	130.171	P	0.00049077	139.366	P	0.00094359	131.034	P	0.00094359	TRUE	TRUE	TRUE	TRUE	TRUE	504.583	259.249	190.149	133.524	0.376845	-2.65361	1.15332e-05
37539	1634529_at	1193.66	P	0.00049077	1207.19	P	0.00049077	1497.93	P	0.00049077	112.575	P	0.00049077	95.5337	P	0.00049077	89.7392	P	0.00049077	520.498	P	0.00049077	434.046	P	0.00049077	512.136	P	0.00049077	67.0268	P	0.00049077	76.157	P	0.00049077	55.617	P	0.00049077	TRUE	TRUE	TRUE	TRUE	TRUE	1299.59	99.2826	488.894	66.2669	0.376189	-2.65824	0.00140792
41235	1636783_at	17.5149	P	0.00260662	9.9727	P	0.0109718	13.063	P	0.00928336	2.483	A	0.254899	4.90949	A	0.181284	3.40288	A	0.34162	7.70935	A	0.070073	4.21859	A	0.150145	3.32438	A	0.198363	0.61906	A	0.635054	2.89616	A	0.413024	7.96991	A	0.070073	TRUE	FALSE	FALSE	FALSE	FALSE	13.5168	3.59846	5.0841	3.82837	0.376131	-2.65865	0.0302991
34049	1624836_at	61.5404	P	0.00094359	56.3193	P	0.00094359	48.6784	P	0.00094359	79.4175	P	0.00049077	92.2794	P	0.00049077	66.8974	P	0.000612512	12.4641	P	0.036797	26.3368	P	0.00143241	23.7988	P	0.00782677	82.6486	P	0.00143241	63.8802	P	0.000761638	47.1876	P	0.00175518	TRUE	TRUE	TRUE	TRUE	TRUE	55.5127	79.5315	20.8666	64.5722	0.375888	-2.66036	0.00362844
42961	1641738_a_at	36.5682	P	0.00049077	93.6265	P	0.00049077	54.3847	P	0.000761638	145.312	P	0.00049077	141.275	P	0.00049077	144.401	P	0.00049077	0.605795	A	0.982268	65.0701	P	0.00049077	3.6911	A	0.537511	165.728	P	0.00049077	144.378	P	0.000612512	137.658	P	0.00049077	TRUE	TRUE	FALSE	TRUE	FALSE	61.5265	143.663	23.1223	149.255	0.375811	-2.66091	0.22687
32040	1639476_at	106.992	P	0.00175518	60.7201	P	0.00550396	77.5585	P	0.00315926	139.946	P	0.00049077	164.565	P	0.00049077	148.183	P	0.000612512	24.4886	P	0.0129214	27.638	P	0.00928336	40.0461	P	0.0109718	133.628	P	0.000612512	177.882	P	0.00049077	133.274	P	0.000612512	TRUE	TRUE	TRUE	TRUE	TRUE	81.7568	150.898	30.7243	148.261	0.375801	-2.66098	0.0235655
30975	1629064_at	53.1659	P	0.00094359	44.5889	P	0.00214285	49.8605	P	0.00094359	30.427	P	0.00657518	21.7114	P	0.00928336	21.1987	P	0.00550396	19.9846	P	0.0206634	17.8121	P	0.00214285	17.6694	P	0.00928336	23.8312	P	0.00175518	25.756	P	0.00260662	20.7269	P	0.00214285	TRUE	TRUE	TRUE	TRUE	TRUE	49.2051	24.4457	18.4887	23.438	0.375747	-2.66136	0.000297142
40117	1633200_at	57.7175	P	0.000612512	48.8176	P	0.000761638	58.0659	P	0.00049077	62.2438	P	0.00049077	47.824	P	0.000612512	59.9665	P	0.00049077	21.0269	P	0.00116472	15.8585	P	0.00116472	24.9001	P	0.00214285	39.7014	P	0.000612512	59.3247	P	0.00049077	44.2969	P	0.000612512	TRUE	TRUE	TRUE	TRUE	TRUE	54.867	56.6781	20.5952	47.7743	0.375365	-2.66407	0.00102126
43671	1636888_a_at	2140.68	P	0.00049077	1931.05	P	0.00049077	2012.28	P	0.00049077	305.575	P	0.000761638	304.995	P	0.000612512	275.95	P	0.000761638	801.777	P	0.00049077	679.564	P	0.00049077	797.513	P	0.00049077	197.071	P	0.000612512	217.154	P	0.000761638	200.046	P	0.000761638	TRUE	TRUE	TRUE	TRUE	TRUE	2028	295.507	759.618	204.757	0.374564	-2.66977	6.43678e-05
42211	1632782_a_at	92.8879	P	0.000612512	126.3	P	0.00049077	155.147	P	0.000612512	150.613	P	0.000612512	138.139	P	0.00049077	169.166	P	0.00049077	38.8561	P	0.00094359	58.2034	P	0.000612512	43.0941	P	0.00094359	146.19	P	0.00049077	148.233	P	0.00049077	175.821	P	0.00049077	TRUE	TRUE	TRUE	TRUE	TRUE	124.778	152.639	46.7179	156.748	0.374407	-2.67089	0.0145508
43767	1623144_at	146.29	P	0.00049077	75.1141	P	0.000761638	109.576	P	0.00049077	63.4067	P	0.00094359	60.5571	P	0.000612512	58.6263	P	0.000612512	28.1777	P	0.00094359	61.4201	P	0.00094359	34.2576	P	0.00049077	52.9364	P	0.00049077	42.7338	P	0.00094359	57.6983	P	0.00049077	TRUE	TRUE	TRUE	TRUE	TRUE	110.327	60.8634	41.2851	51.1228	0.374208	-2.67231	0.0396194
5740876	1628750_at	81.9449	P	0.00049077	58.3205	P	0.00049077	59.1857	P	0.00049077	10.5549	P	0.00381521	5.00009	A	0.0990615	4.65074	P	0.00094359	26.3091	P	0.00049077	13.4459	P	0.00049077	34.8532	P	0.00049077	4.80508	P	0.0151637	2.61433	A	0.122747	4.4514	P	0.0239949	TRUE	FALSE	TRUE	FALSE	FALSE	66.4837	6.73524	24.8694	3.95694	0.374068	-2.67331	0.0137809
---	AFFX-r2-Dros-GAPDH-5_a_at	45.6173	P	0.00315926	48.3147	P	0.0206634	46.6797	P	0.00928336	67.5721	P	0.00459071	37.0536	P	0.0151637	41.8714	P	0.00928336	23.2692	A	0.0885037	16.138	P	0.0480985	12.9497	P	0.0480985	26.6912	P	0.0109718	25.6414	P	0.00550396	27.5048	P	0.0206634	TRUE	TRUE	FALSE	TRUE	FALSE	46.8706	48.8324	17.4523	26.6125	0.372351	-2.68564	0.000731745
40540	1637385_a_at	35.4957	P	0.00550396	17.2743	P	0.0320196	33.9994	P	0.0320196	54.5391	P	0.0151637	53.5659	P	0.00928336	34.2732	P	0.00782677	0.709046	A	0.724538	13.6989	P	0.0320196	17.8939	A	0.165268	52.8323	P	0.00381521	28.5208	P	0.0129214	30.1626	P	0.00928336	TRUE	TRUE	FALSE	TRUE	FALSE	28.9231	47.4594	10.7673	37.1719	0.372272	-2.68621	0.0805055
53503	1638981_at	201.861	P	0.00049077	168.839	P	0.00049077	154.407	P	0.00049077	0.608554	A	0.801637	0.215608	A	0.963203	4.06004	A	0.150085	64.1607	P	0.00094359	62.3791	P	0.00094359	68.9288	P	0.00094359	4.61871	A	0.216313	0.178657	A	0.921094	0.78172	A	0.834732	TRUE	FALSE	TRUE	FALSE	FALSE	175.036	1.62807	65.1562	1.85969	0.372245	-2.6864	0.00149443
---	1634187_x_at	384.095	P	0.00049077	253.735	P	0.00049077	342.98	P	0.00049077	77.0829	P	0.000612512	135.627	P	0.00049077	108.69	P	0.000612512	175.665	P	0.00049077	160.437	P	0.000612512	28.774	P	0.00116472	165.322	P	0.000612512	31.1043	P	0.000612512	128.81	P	0.000612512	TRUE	TRUE	TRUE	TRUE	TRUE	326.937	107.133	121.625	108.412	0.372015	-2.68806	0.0273798
40017	1627007_at	30.4896	P	0.00049077	54.3159	P	0.000761638	40.8887	P	0.00094359	37.8284	P	0.000761638	31.5394	P	0.00049077	32.8081	P	0.00094359	18.5468	P	0.00657518	11.625	P	0.00175518	16.5251	P	0.0177324	37.948	P	0.00049077	37.4227	P	0.00049077	42.7961	P	0.00049077	TRUE	TRUE	TRUE	TRUE	TRUE	41.8981	34.0586	15.5657	39.3889	0.371513	-2.6917	0.0215952
34652	1625012_s_at	274.184	P	0.000612512	231.201	P	0.000612512	248.626	P	0.000612512	74.514	P	0.00116472	93.1725	P	0.000761638	72.0071	P	0.000612512	81.5406	P	0.000761638	73.2685	P	0.00049077	125.231	P	0.00094359	65.1825	P	0.000612512	60.602	P	0.00094359	51.2617	P	0.00049077	TRUE	TRUE	TRUE	TRUE	TRUE	251.337	79.8979	93.3469	59.0154	0.371401	-2.69251	0.00149405
---	1626884_a_at	95.8762	P	0.000612512	68.6488	P	0.00049077	60.84	P	0.000761638	58.795	P	0.00049077	66.8445	P	0.00049077	54.1559	P	0.000612512	28.8734	P	0.000761638	24.1951	P	0.000761638	30.6152	P	0.000761638	51.1021	P	0.00049077	46.2371	P	0.00049077	47.0259	P	0.00049077	TRUE	TRUE	TRUE	TRUE	TRUE	75.1216	59.9318	27.8946	48.1217	0.371325	-2.69306	0.0119068
34828	1630844_at	287.023	P	0.00049077	273.124	P	0.00049077	247.099	P	0.000489353	644.393	P	0.00049077	786.496	P	0.00049077	561.948	P	0.00049077	35.4048	P	0.00049077	152.74	P	0.00049077	111.321	P	0.00049077	665.229	P	0.00049077	413.031	P	0.00049077	373.757	P	0.00049077	TRUE	TRUE	TRUE	TRUE	TRUE	269.082	664.279	99.8219	484.006	0.370972	-2.69562	0.00956407
31660	1639550_a_at	26.4426	P	0.00657518	25.1795	P	0.00175518	27.8008	P	0.00381521	11.0565	A	0.254899	8.83367	A	0.0990615	6.78154	A	0.088557	10.2833	A	0.413046	4.71389	A	0.110449	14.4463	M	0.0547106	5.14142	P	0.0320196	8.95683	P	0.036797	6.87067	M	0.0547106	TRUE	FALSE	FALSE	FALSE	FALSE	26.4743	8.89057	9.81451	6.98964	0.370718	-2.69747	0.00466041
33840	1631188_a_at	70.6825	P	0.000612512	56.9935	P	0.00094359	54.8512	P	0.00116472	47.0526	P	0.00094359	34.8462	P	0.00143241	37.8555	P	0.000761638	26.8048	P	0.0206634	21.9367	P	0.0177324	18.6501	P	0.0109718	16.615	P	0.00459071	28.6436	P	0.00381521	30.6309	P	0.00315926	TRUE	TRUE	TRUE	TRUE	TRUE	60.8424	39.9181	22.4638	25.2965	0.369214	-2.70846	0.00221144
35282	1638675_at	412.77	P	0.000761638	302.817	P	0.00049077	337.724	P	0.000612512	767.8	P	0.00049077	956.178	P	0.00049077	729.596	P	0.00049077	91.1942	P	0.00928336	125.721	P	0.00049077	171.299	P	0.00214285	417.776	P	0.00049077	312.948	P	0.00049077	235.556	P	0.00049077	TRUE	TRUE	TRUE	TRUE	TRUE	351.104	817.858	129.405	322.093	0.368566	-2.71322	0.00512575
50206	1635060_at	686.878	P	0.00049077	608.808	P	0.00049077	653.167	P	0.00049077	1070.94	P	0.00049077	1564.32	P	0.00049077	1280.11	P	0.00049077	133.947	P	0.000761638	343.574	P	0.00049077	240.012	P	0.00049077	1312.79	P	0.00049077	1209.02	P	0.00049077	909.304	P	0.00049077	TRUE	TRUE	TRUE	TRUE	TRUE	649.617	1305.12	239.178	1143.7	0.368182	-2.71605	0.00314462
40667	1635813_at	142.907	P	0.000612512	114.316	P	0.00094359	106.051	P	0.000761638	21.6848	P	0.0109718	15.9156	P	0.0129214	22.1035	P	0.00928336	46.8538	P	0.00260662	34.1803	P	0.00381521	52.6831	P	0.00143241	13.2531	P	0.0129214	12.3212	P	0.0480985	15.0361	P	0.0239949	TRUE	TRUE	TRUE	TRUE	TRUE	121.092	19.9013	44.5724	13.5368	0.368089	-2.71674	0.00353315
35099	1628866_at	262.863	P	0.00315926	311.215	P	0.00094359	201.211	P	0.00550396	831.723	P	0.00049077	754.126	P	0.000612512	856.406	P	0.00049077	81.5189	P	0.00928336	110.641	P	0.00459071	92.6078	P	0.00782677	179.847	P	0.00175518	213.982	P	0.00094359	222.135	P	0.00175518	TRUE	TRUE	TRUE	TRUE	TRUE	258.43	814.085	94.9226	205.321	0.367305	-2.72253	0.00768898
31002	1624033_at	21.0805	P	0.000941148	25.133	P	0.00175518	25.1228	P	0.00049077	9.22934	P	0.00260662	20.8177	P	0.00214285	14.6296	P	0.00381521	9.82591	P	0.00459071	9.42197	A	0.088557	6.95019	A	0.364945	15.8028	P	0.00459071	11.9974	P	0.00550396	10.8232	P	0.000612512	TRUE	TRUE	FALSE	TRUE	FALSE	23.7788	14.8922	8.73269	12.8745	0.367247	-2.72296	0.00074963
37038	1634573_a_at	118.413	P	0.00049077	84.6742	P	0.00049077	99.2291	P	0.00049077	46.6811	P	0.00214285	53.4841	P	0.00094359	34.8464	P	0.00175518	41.5681	P	0.00116472	26.5635	P	0.00049077	42.6271	P	0.000761638	41.5838	P	0.00143241	34.1261	P	0.00143241	47.322	P	0.00143241	TRUE	TRUE	TRUE	TRUE	TRUE	100.772	45.0039	36.9195	41.0107	0.366367	-2.7295	0.0044715
42379	1639183_a_at	172.328	P	0.00049077	102.935	P	0.000612512	122.499	P	0.00049077	10.2329	P	0.0480985	0.443627	A	0.562354	0.507927	A	0.462489	33.9219	P	0.00260662	58.0656	P	0.00143241	53.726	P	0.00116472	4.44713	A	0.254899	6.22349	A	0.110449	2.53183	A	0.318883	TRUE	FALSE	TRUE	FALSE	FALSE	132.587	3.72815	48.5712	4.40082	0.366333	-2.72976	0.0186653
246412	1633790_at	385.887	P	0.00049077	310.252	P	0.00049077	334.74	P	0.00049077	0.83962	A	0.864026	0.251994	A	0.889551	0.113488	A	0.963203	110.713	P	0.00049077	104.23	P	0.00049077	162.375	P	0.00049077	0.187378	A	0.900939	0.268316	A	0.818657	0.747448	A	0.51252	TRUE	FALSE	TRUE	FALSE	FALSE	343.626	0.4017	125.773	0.401047	0.366016	-2.73212	0.00165754
2768831	1639019_s_at	963.213	P	0.00049077	744.438	P	0.00049077	849.596	P	0.00049077	1315.85	P	0.00049077	2148.5	P	0.00049077	1500.79	P	0.00049077	113.935	P	0.00049077	585.311	P	0.00049077	233.554	P	0.00049077	1759.92	P	0.00049077	710.514	P	0.00049077	408.511	P	0.00049077	TRUE	TRUE	TRUE	TRUE	TRUE	852.416	1655.05	310.933	959.65	0.364767	-2.74148	0.0250096
41282	1633190_at	98.8057	P	0.00260662	117.463	P	0.00116472	105.647	P	0.00175518	151.097	P	0.00116472	139.468	P	0.00049077	154.352	P	0.000612512	43.2989	P	0.0151637	36.4271	P	0.0109718	37.1358	P	0.0129214	56.7393	P	0.00214285	61.075	P	0.00094359	66.6594	P	0.00143241	TRUE	TRUE	TRUE	TRUE	TRUE	107.305	148.306	38.9539	61.4912	0.36302	-2.75467	0.00031094
31644	1627319_at	169.766	P	0.00049077	180.468	P	0.00049077	162.871	P	0.00049077	157.509	P	0.000761638	163.328	P	0.00049077	179.517	P	0.00049077	49.3396	P	0.00782677	73.9817	P	0.000612512	62.4556	P	0.00094359	72.8689	P	0.000612512	80.8265	P	0.000612512	80.9643	P	0.00049077	TRUE	TRUE	TRUE	TRUE	TRUE	171.035	166.784	61.9256	78.2199	0.362064	-2.76194	0.000239814
45382	1628323_s_at	210.646	P	0.00049077	170.406	P	0.00049077	170.765	P	0.00049077	213.548	P	0.00049077	197.489	P	0.00049077	217.258	P	0.00049077	51.642	P	0.000761638	79.7804	P	0.000612512	68.3033	P	0.00175518	216.007	P	0.00049077	180.729	P	0.00049077	195.925	P	0.00049077	TRUE	TRUE	TRUE	TRUE	TRUE	183.939	209.432	66.5752	197.554	0.361942	-2.76287	0.00169315
45577	1638810_at	42.9658	P	0.00928336	34.0212	P	0.00459071	51.0764	P	0.00175518	57.3784	P	0.000612512	64.1717	P	0.000612512	46.9078	P	0.000612512	17.6398	P	0.0277665	11.4584	P	0.036797	17.2343	P	0.036797	33.2492	P	0.00094359	37.4723	P	0.00381521	32.8881	P	0.00459071	TRUE	TRUE	TRUE	TRUE	TRUE	42.6878	56.1526	15.4442	34.5365	0.361794	-2.76401	0.00685656
192528	1628813_at	13.7132	P	0.00260662	22.9506	P	0.00928336	25.1882	P	0.00175518	56.9246	P	0.00049077	49.0091	P	0.00049077	56.6253	P	0.00049077	3.15471	A	0.318883	12.6889	P	0.00260662	6.50526	A	0.388782	20.474	P	0.00094359	15.7252	P	0.00049077	18.5671	P	0.000761638	TRUE	TRUE	FALSE	TRUE	FALSE	20.6173	54.1863	7.44961	18.2554	0.361328	-2.76757	0.0426121
318559	1637254_at	69.5132	P	0.000761638	37.3327	P	0.00381521	45.8936	P	0.00175518	13.7542	A	0.110449	10.0851	A	0.0990615	6.35572	A	0.070073	14.7553	P	0.0320196	17.3218	P	0.00550396	23.03	P	0.00459071	10.558	A	0.070073	11.0644	P	0.0367615	12.461	M	0.0620214	TRUE	FALSE	TRUE	FALSE	FALSE	50.9132	10.065	18.369	11.3611	0.360791	-2.77169	0.0305637
42266	1639834_at	49.7431	P	0.00094359	54.5162	P	0.000612512	43.7844	P	0.000612512	22.3887	P	0.00380775	15.9921	P	0.00260662	11.9821	P	0.00550396	21.91	P	0.00175518	11.0053	P	0.00143241	20.2365	P	0.00175518	12.0905	P	0.00214285	13.8148	P	0.000612512	13.4898	P	0.00214285	TRUE	TRUE	TRUE	TRUE	TRUE	49.3479	16.7876	17.7173	13.1317	0.359028	-2.7853	0.00233786
---	1639142_s_at	81.6062	P	0.00049077	107.366	P	0.00049077	117.154	P	0.00049077	276.331	P	0.00049077	228.356	P	0.00049077	262.962	P	0.00049077	29.2751	P	0.00459071	45.6223	P	0.00049077	34.6458	P	0.00928336	90.3286	P	0.00049077	79.6178	P	0.00049077	96.3727	P	0.00049077	TRUE	TRUE	TRUE	TRUE	TRUE	102.042	255.883	36.5144	88.773	0.357837	-2.79457	0.00490068
44317	1641460_at	39.3563	P	0.0021381	43.2904	P	0.000612512	30.8777	P	0.00116472	19.3544	P	0.00049077	23.1944	P	0.000610806	19.6203	P	0.000761638	17.7168	P	0.00782677	7.83456	P	0.00459071	15.0537	P	0.00550396	15.4295	P	0.000612512	13.7992	P	0.00094359	15.2934	P	0.00049077	TRUE	TRUE	TRUE	TRUE	TRUE	37.8415	20.723	13.535	14.8407	0.357676	-2.79582	0.00666515
38075	1641722_at	373.872	P	0.00049077	387.949	P	0.00049077	376.165	P	0.00049077	152.092	P	0.00049077	156.935	P	0.00049077	141.523	P	0.00049077	158.701	P	0.000612512	89.5194	P	0.00049077	158.27	P	0.00049077	70.2513	P	0.00049077	79.1304	P	0.00049077	64.5115	P	0.000612512	TRUE	TRUE	TRUE	TRUE	TRUE	379.329	150.183	135.497	71.2977	0.357202	-2.79954	0.000479043
46717	1637548_at	44.6443	P	0.00175518	49.3811	P	0.00094359	40.8708	P	0.00260662	75.3204	P	0.00049077	76.2111	P	0.00049077	58.0967	P	0.00049077	9.02426	P	0.0277665	13.6721	P	0.00260662	25.4628	P	0.0109718	46.4122	P	0.000761638	48.3995	P	0.00049077	46.8744	P	0.000761638	TRUE	TRUE	TRUE	TRUE	TRUE	44.9654	69.8761	16.0531	47.2287	0.35701	-2.80105	0.00617488
33127	1626689_at	320.088	P	0.00049077	294.689	P	0.00049077	260.825	P	0.00049077	57.6553	P	0.000612512	55.8364	P	0.00049077	54.2838	P	0.00049077	111.933	P	0.00260662	81.2152	P	0.000761638	118.759	P	0.00175518	55.5497	P	0.00049077	52.3608	P	0.000612512	62.8671	P	0.00049077	TRUE	TRUE	TRUE	TRUE	TRUE	291.867	55.9251	103.969	56.9259	0.35622	-2.80725	0.000814715
42313	1634659_at	147.582	P	0.00094359	94.1146	P	0.00094359	111.518	P	0.000612512	60.8881	P	0.000761638	41.3216	P	0.00049077	49.5227	P	0.000612512	31.7833	P	0.00214285	53.3761	P	0.000612512	40.6414	P	0.00094359	64.7912	P	0.000761638	51.9655	P	0.000612512	64.2603	P	0.000612512	TRUE	TRUE	TRUE	TRUE	TRUE	117.738	50.5775	41.9336	60.339	0.356159	-2.80774	0.0110472
35008	1632623_at	513.118	P	0.00049077	427.848	P	0.00049077	434.725	P	0.00049077	1098.3	P	0.00049077	1229.8	P	0.00049077	858.458	P	0.00049077	107.282	P	0.00049077	166.584	P	0.00049077	215.518	P	0.00049077	725.532	P	0.00049077	659.934	P	0.00049077	492.272	P	0.00049077	TRUE	TRUE	TRUE	TRUE	TRUE	458.564	1062.19	163.128	625.913	0.355736	-2.81107	0.00206901
3885611	1634806_at	94.6904	P	0.00782677	67.6585	P	0.00928336	72.3534	P	0.0239949	115.675	P	0.00116472	110.947	P	0.00049077	98.6505	P	0.000612512	11.6068	A	0.437646	32.2575	P	0.0320196	39.2054	P	0.0177324	77.0408	P	0.00094359	70.3029	P	0.00116472	51.0878	P	0.00928336	TRUE	TRUE	FALSE	TRUE	FALSE	78.2341	108.424	27.6899	66.1438	0.353937	-2.82536	0.0126551
37222	1625957_at	125.548	P	0.000761638	166.645	P	0.00049077	109.629	P	0.00049077	2.26854	A	0.51252	5.01275	A	0.235169	0.41768	A	0.764831	48.6395	P	0.00260662	37.0031	P	0.00116472	56.0718	P	0.00175518	0.307155	A	0.703191	0.451319	A	0.724538	1.65902	A	0.48748	TRUE	FALSE	TRUE	FALSE	FALSE	133.94	2.56632	47.2381	0.805832	0.35268	-2.83543	0.00832681
33001	1631488_at	34.1002	P	0.036797	28.8434	P	0.0277665	32.3785	P	0.0239949	65.441	P	0.00143241	53.9406	P	0.00214285	64.1976	P	0.00094359	11.1777	A	0.275462	13.1782	A	0.165268	9.21154	A	0.388782	42.8218	P	0.00315926	33.0051	P	0.00381521	42.0427	P	0.00381521	TRUE	TRUE	FALSE	TRUE	FALSE	31.774	61.1931	11.1892	39.2899	0.352148	-2.83971	0.000433235
34980	1635109_at	83.2188	P	0.00049077	56.1752	P	0.00175518	66.5878	P	0.00315926	38.7607	P	0.00550396	34.2258	P	0.0109718	28.8143	P	0.00260108	13.1746	P	0.0277665	38.2254	P	0.00459071	20.9081	P	0.00049077	33.2766	P	0.0151637	36.1533	P	0.00094359	29.8553	P	0.00550396	TRUE	TRUE	TRUE	TRUE	TRUE	68.6606	33.9336	24.1027	33.0951	0.351041	-2.84867	0.014592
---	1628757_at	32.2395	P	0.00459071	27.4946	P	0.00315926	29.5156	P	0.00260662	19.2517	P	0.00116472	7.90975	P	0.0129214	7.33964	P	0.0177324	13.5845	P	0.00782677	8.69194	P	0.0421419	8.9551	P	0.036797	7.72049	M	0.0547106	3.96571	A	0.181343	8.39264	M	0.0620214	TRUE	TRUE	TRUE	FALSE	FALSE	29.7499	11.5004	10.4105	6.69295	0.349935	-2.85768	0.00077389
36176	1633935_at	56.3417	P	0.00094359	44.3561	P	0.00049077	48.9393	P	0.00094359	82.6036	P	0.000612512	72.5734	P	0.00049077	74.0478	P	0.000612512	17.8433	P	0.0151637	17.0192	P	0.00116472	17.4753	P	0.00315926	28.4594	P	0.00094359	28.044	P	0.000612512	25.7752	P	0.000612512	TRUE	TRUE	TRUE	TRUE	TRUE	49.879	76.4083	17.4459	27.4262	0.349765	-2.85906	0.000754057
42070	1634834_at	501.427	P	0.00049077	523.367	P	0.00049077	509.365	P	0.00049077	8.52713	A	0.275462	0.976111	A	0.783687	0.711708	A	0.745101	157.804	P	0.00049077	152.286	P	0.00049077	224.868	P	0.00049077	1.93445	A	0.703191	0.340283	A	0.801637	0.720302	A	0.801637	TRUE	FALSE	TRUE	FALSE	FALSE	511.386	3.40498	178.32	0.998344	0.348698	-2.86781	0.000161345
33726	1639229_at	167.86	P	0.00094359	223	P	0.000612512	169.483	P	0.00049077	359.337	P	0.00049077	375.52	P	0.00049077	359.299	P	0.00049077	54.262	P	0.00381521	90.8591	P	0.000612512	49.1024	P	0.00550396	326.373	P	0.00049077	290.461	P	0.00049077	404.582	P	0.00049077	TRUE	TRUE	TRUE	TRUE	TRUE	186.781	364.719	64.7412	340.472	0.346616	-2.88504	0.00549653
32872	1632734_s_at	322.969	P	0.00094359	210.371	P	0.00143241	241.733	P	0.00094359	33.667	P	0.00214285	36.7401	P	0.00094359	40.8303	P	0.00094359	66.2552	P	0.00381521	97.2695	P	0.00094359	103.73	P	0.00381521	48.7547	P	0.000761638	37.6081	P	0.000761638	45.055	P	0.00094359	TRUE	TRUE	TRUE	TRUE	TRUE	258.358	37.0791	89.085	43.8059	0.344813	-2.90012	0.00884088
45339	1627446_at	18.3638	P	0.00550396	18.8457	P	0.00315926	24.4889	P	0.00116472	8.34553	P	0.00928336	10.256	P	0.00116472	10.3025	P	0.00214285	4.03452	A	0.318883	8.31136	P	0.036797	8.91224	P	0.0480985	7.89181	P	0.00459071	6.06324	P	0.0239949	11.1029	P	0.00214285	TRUE	TRUE	FALSE	TRUE	FALSE	20.5661	9.6347	7.08604	8.35265	0.344549	-2.90234	0.00568047
34916	1637986_at	530.318	P	0.00550396	519.435	P	0.00550396	461.468	P	0.00459071	3.68452	A	0.0990615	1.9783	A	0.388782	2.94102	A	0.235169	207.604	P	0.00550396	107.136	P	0.00657518	205.686	P	0.00657518	1.39945	A	0.388782	0.201415	A	0.834732	0.475676	A	0.586955	TRUE	FALSE	TRUE	FALSE	FALSE	503.74	2.86794	173.475	0.692182	0.344375	-2.90381	0.00111458
40835	1640208_s_at	67.5162	P	0.000612512	50.736	P	0.00049077	46.9413	P	0.00049077	18.1362	P	0.00049077	14.7875	P	0.00116472	14.2707	P	0.00049077	21.9233	P	0.000612512	14.0638	P	0.00143241	20.7324	P	0.00049077	10.6899	P	0.00315926	10.3268	P	0.000612512	11.6143	P	0.000612512	TRUE	TRUE	TRUE	TRUE	TRUE	55.0645	15.7315	18.9065	10.877	0.343352	-2.91246	0.00594702
33626	1638844_s_at	270.274	P	0.000612512	253.396	P	0.00094359	260.495	P	0.00094359	167.798	P	0.00094359	189.979	P	0.000761638	181.269	P	0.000761638	104.409	P	0.00094359	89.177	P	0.000761638	75.4815	P	0.00049077	98.4274	P	0.00049077	86.4641	P	0.00094359	86.7478	P	0.00049077	TRUE	TRUE	TRUE	TRUE	TRUE	261.388	179.682	89.6892	90.5465	0.343127	-2.91438	5.9394e-05
32725	1627032_a_at	71.0192	P	0.000761638	62.0581	P	0.00116472	68.7623	P	0.000612512	151.666	P	0.000612512	148.701	P	0.000612512	154.991	P	0.000761638	28.1837	P	0.00143241	16.2055	P	0.00214285	24.8469	P	0.00550396	61.4197	P	0.00094359	85.6623	P	0.000612512	71.8292	P	0.000761638	TRUE	TRUE	TRUE	TRUE	TRUE	67.2798	151.786	23.0787	72.9704	0.343025	-2.91524	0.000586847
36853	1631225_at	227.848	P	0.00049077	183.719	P	0.00049077	161.155	P	0.00049077	357.564	P	0.00049077	369.439	P	0.00049077	288.759	P	0.00049077	18.2964	P	0.00657518	72.011	P	0.000612512	105.516	P	0.00049077	261.005	P	0.00049077	211.559	P	0.00049077	139.863	P	0.00049077	TRUE	TRUE	TRUE	TRUE	TRUE	190.907	338.587	65.2744	204.142	0.341917	-2.92469	0.0172953
34189	1640031_at	205.605	P	0.00214285	206.567	P	0.00116472	208.919	P	0.00143241	610.336	P	0.00116472	662.137	P	0.00214285	586.908	P	0.00175518	56.761	P	0.00260662	88.2125	P	0.00260662	67.1887	P	0.00175518	400.484	P	0.00143241	379.407	P	0.00175518	374.764	P	0.00094359	TRUE	TRUE	TRUE	TRUE	TRUE	207.031	619.793	70.7207	384.885	0.341596	-2.92744	0.000126159
40143	1633727_s_at	190.197	P	0.00049077	167.658	P	0.00049077	157.986	P	0.00049077	72.5216	P	0.00049077	69.1316	P	0.00049077	72.2396	P	0.00049077	72.1462	P	0.000761638	54.5802	P	0.00049077	49.1681	P	0.000612512	64.3019	P	0.00049077	49.7338	P	0.00049077	71.1302	P	0.00049077	TRUE	TRUE	TRUE	TRUE	TRUE	171.947	71.2976	58.6315	61.722	0.340985	-2.93268	0.000656611
31228	1626534_at	451.911	P	0.00049077	518.099	P	0.00049077	516.55	P	0.00049077	653.356	P	0.00049077	656.588	P	0.00049077	692.592	P	0.00049077	137.94	P	0.00049077	214.192	P	0.00049077	153.573	P	0.00049077	281.835	P	0.00049077	338.006	P	0.00049077	316.949	P	0.00049077	TRUE	TRUE	TRUE	TRUE	TRUE	495.52	667.512	168.569	312.263	0.340185	-2.93958	0.000509675
33158	1627835_a_at	14.2562	P	0.00657518	13.757	P	0.00260662	14.991	P	0.00459071	20.4439	P	0.00550396	14.4398	P	0.0129214	11.2215	P	0.00550396	3.7888	A	0.235169	1.24515	A	0.635086	9.56316	A	0.070073	9.30537	P	0.00143241	5.5926	A	0.122747	9.07234	P	0.0177324	TRUE	TRUE	FALSE	FALSE	FALSE	14.3347	15.3684	4.8657	7.9901	0.339435	-2.94607	0.0189773
34485	1633795_a_at	245.276	P	0.00657518	225.031	P	0.00381521	187.162	P	0.00459071	322.653	P	0.00049077	322.803	P	0.00049077	334.767	P	0.00049077	64.7351	P	0.00928336	81.9028	P	0.00928336	76.2165	P	0.00928336	157.288	P	0.000612512	166.696	P	0.00049077	149.796	P	0.00049077	TRUE	TRUE	TRUE	TRUE	TRUE	219.157	326.741	74.2848	157.927	0.338958	-2.95022	0.00123045
37973	1636088_at	21.6585	P	0.00260662	12.7831	P	0.00143241	9.80611	P	0.00260662	4.44964	A	0.135974	2.33544	A	0.135915	6.11651	P	0.0421419	6.95987	A	0.181343	7.17677	P	0.00116472	0.762043	A	0.586955	6.37032	P	0.0239674	5.56077	P	0.00928336	2.50908	A	0.198363	TRUE	FALSE	FALSE	FALSE	FALSE	14.7492	4.30053	4.96623	4.81339	0.336711	-2.9699	0.0771504
47895	1640775_a_at	108.265	P	0.00049077	134.111	P	0.000612512	128.847	P	0.00049077	175.418	P	0.00049077	192.692	P	0.00049077	209.186	P	0.00049077	41.0414	P	0.0177324	51.8637	P	0.00049077	31.6608	P	0.00214285	106.4	P	0.00049077	123.358	P	0.00049077	147.274	P	0.00049077	TRUE	TRUE	TRUE	TRUE	TRUE	123.741	192.432	41.522	125.677	0.335556	-2.98013	0.00110919
246384	1624236_at	87.7874	P	0.00315282	55.3445	P	0.00315926	65.6528	P	0.00175518	83.187	P	0.00116472	137.625	P	0.000612512	85.1483	P	0.000761638	10.806	P	0.00459071	29.0663	P	0.00143241	30.1572	P	0.00657518	101.28	P	0.000612512	72.465	P	0.00143241	62.8902	P	0.00260662	TRUE	TRUE	TRUE	TRUE	TRUE	69.5949	101.987	23.3432	78.8785	0.335415	-2.98138	0.015589
35430	1626150_at	64.132	P	0.00049077	49.5851	P	0.00116472	61.5921	P	0.00143241	33.6914	P	0.00260662	24.5112	P	0.00459071	18.3705	P	0.00260662	15.1207	P	0.0239674	18.6527	P	0.00214285	25.0003	P	0.0129214	12.405	M	0.0547106	13.721	P	0.00315926	11.2887	P	0.0320196	TRUE	TRUE	TRUE	FALSE	FALSE	58.4364	25.5244	19.5913	12.4716	0.335258	-2.98278	0.00189266
40540	1633206_at	27.928	P	0.0239674	26.4346	P	0.0109718	24.0394	P	0.0421419	48.2219	P	0.00094359	57.2643	P	0.000761638	42.9596	P	0.00094359	1.47083	A	0.921094	14.3516	A	0.135974	10.3879	A	0.388782	57.2082	P	0.00094359	39.2576	P	0.000612512	39.6563	P	0.00116472	TRUE	TRUE	FALSE	TRUE	FALSE	26.134	49.4819	8.73679	45.374	0.334308	-2.99126	0.011893
33607	1640129_at	35.0252	P	0.00143241	22.7488	P	0.00657518	22.724	P	0.00928336	3.37356	A	0.586955	3.06538	A	0.48748	4.13022	A	0.275462	5.47433	A	0.437646	10.7212	P	0.0151637	10.7066	A	0.235169	0.317464	A	0.864026	1.93503	A	0.537511	1.46777	A	0.562354	TRUE	FALSE	FALSE	FALSE	FALSE	26.8327	3.52305	8.96737	1.24009	0.334196	-2.99226	0.0159712
39592	1638040_at	56.6359	P	0.00928336	55.2081	P	0.00550396	56.6885	P	0.00782677	12.5835	P	0.0177324	15.4444	P	0.00214285	13.562	P	0.00657518	18.6686	A	0.110393	15.3306	A	0.0990615	22.2104	P	0.0239949	13.621	P	0.00381521	11.9518	P	0.00657518	14.7025	P	0.00143241	TRUE	TRUE	FALSE	TRUE	FALSE	56.1775	13.8633	18.7365	13.4251	0.333524	-2.99829	5.23177e-05
32952	1634239_at	880.38	P	0.00049077	984.687	P	0.00049077	671.808	P	0.00049077	4.93155	A	0.34162	5.58751	A	0.235169	7.82068	A	0.181343	320.047	P	0.00049077	212.884	P	0.00049077	312.488	P	0.00049077	11.6693	A	0.122747	7.44769	A	0.198363	6.84499	A	0.181343	TRUE	FALSE	TRUE	FALSE	FALSE	845.625	6.11325	281.806	8.654	0.333252	-3.00073	0.00456742
40007	1637706_at	75.2142	P	0.000761638	105.683	P	0.000761638	52.1069	P	0.000761638	18.2583	P	0.0151637	13.4385	P	0.0206634	9.37493	P	0.0151637	35.3703	P	0.00928336	16.1982	P	0.0177324	25.9419	P	0.00928336	13.0437	P	0.00928336	14.0064	P	0.00928336	15.4875	P	0.0109718	TRUE	TRUE	TRUE	TRUE	TRUE	77.6682	13.6906	25.8368	14.1792	0.332656	-3.0061	0.0346291
38674	1640221_at	104.965	P	0.00550396	68.5387	P	0.00782677	73.0154	P	0.00550396	64.3996	P	0.00657518	60.2473	P	0.00175518	55.8613	P	0.00315926	26.0357	M	0.0547106	27.6136	P	0.00782677	28.2538	A	0.122747	34.4299	P	0.00782677	35.5159	P	0.00459071	41.9432	P	0.00657518	TRUE	TRUE	FALSE	TRUE	FALSE	82.173	60.1694	27.301	37.2963	0.332239	-3.00988	0.00879812
38972	1626536_at	1773.82	P	0.00049077	1926.8	P	0.00049077	1917.52	P	0.00049077	179.456	P	0.00049077	208.753	P	0.00049077	177.109	P	0.00049077	648.117	P	0.00049077	519.963	P	0.00049077	697.886	P	0.00049077	190.498	P	0.000612512	202.633	P	0.00049077	234.556	P	0.00049077	TRUE	TRUE	TRUE	TRUE	TRUE	1872.71	188.439	621.989	209.229	0.332133	-3.01085	6.6362e-05
38168	1635462_at	40.7457	P	0.000761638	30.3132	P	0.00381521	31.7573	P	0.00094359	21.7976	P	0.00049077	15.1859	P	0.000612512	16.3689	P	0.00094359	13.1355	P	0.0277665	11.3791	P	0.0109718	9.58198	P	0.0480985	22.8504	P	0.00315926	14.0855	P	0.00094359	19.555	P	0.00049077	TRUE	TRUE	TRUE	TRUE	TRUE	34.272	17.7841	11.3655	18.8303	0.331626	-3.01544	0.00258789
39048	1624957_a_at	175.74	P	0.00049077	140.853	P	0.00049077	127.33	P	0.00049077	315.669	P	0.00049077	340.647	P	0.00049077	261.74	P	0.00049077	20.4754	P	0.00550396	53.7387	P	0.000612512	72.5349	P	0.000612512	266.926	P	0.00049077	193.102	P	0.00049077	184.93	P	0.00049077	TRUE	TRUE	TRUE	TRUE	TRUE	147.975	306.018	48.9163	214.986	0.330572	-3.02506	0.00914207
53448	1636780_at	38.3127	P	0.00657518	17.5355	P	0.00459071	29.4889	P	0.00550396	30.3539	P	0.00459071	27.5181	P	0.00459071	22.4516	P	0.00657518	5.70276	A	0.437646	11.3253	P	0.0421419	11.0413	A	0.0990615	18.2839	P	0.000761638	17.146	P	0.00459071	22.6414	P	0.00315926	TRUE	TRUE	FALSE	TRUE	FALSE	28.4457	26.7745	9.35645	19.3571	0.328923	-3.04022	0.0386345
43844	1636331_at	16.6331	P	0.0206634	15.8392	P	0.00260662	10.4847	P	0.00260662	29.9318	P	0.00049077	43.5669	P	0.00049077	33.4689	P	0.00049077	5.16164	A	0.413046	5.90553	A	0.110449	3.04085	A	0.413046	13.4473	P	0.000612512	11.5345	P	0.00094359	11.1053	P	0.00381521	TRUE	TRUE	FALSE	TRUE	FALSE	14.319	35.6559	4.70267	12.029	0.328422	-3.04486	0.0104086
---	1640598_s_at	251.714	P	0.00049077	161.911	P	0.00049077	139.387	P	0.00049077	36.9691	P	0.00116472	29.0683	P	0.00143241	34.3487	P	0.000612512	44.3477	P	0.000761638	60.1501	P	0.000612512	76.8516	P	0.00049077	35.534	P	0.000761638	24.5809	P	0.00175518	38.6589	P	0.000612512	TRUE	TRUE	TRUE	TRUE	TRUE	184.337	33.462	60.4498	32.9246	0.32793	-3.04943	0.0252848
43275	1634766_at	33.0489	P	0.00175518	18.4592	P	0.00116182	30.4621	P	0.00214285	7.27066	P	0.036797	3.92833	P	0.00381521	5.96251	P	0.00782677	8.4426	P	0.0277665	4.45063	P	0.0480985	13.9215	P	0.0109718	5.42748	P	0.0109718	3.69385	M	0.0547106	5.5217	P	0.0109718	TRUE	TRUE	TRUE	FALSE	FALSE	27.3234	5.7205	8.93824	4.88101	0.327127	-3.05691	0.0251027
38203	1628678_at	145.279	P	0.00049077	105.954	P	0.000612512	99.6371	P	0.000761638	80.0375	P	0.00116472	69.9541	P	0.00049077	74.2132	P	0.00049077	41.4348	P	0.0109718	24.9682	P	0.0206634	48.0187	P	0.00315926	47.9977	P	0.00094359	61.7129	P	0.00116472	71.2548	P	0.00381521	TRUE	TRUE	TRUE	TRUE	TRUE	116.957	74.7349	38.1405	60.3218	0.326108	-3.06647	0.00761727
31220	1636242_at	17.6379	P	0.0206634	18.6342	P	0.0239949	17.0794	P	0.00928336	42.0294	P	0.000761638	25.5204	P	0.00094359	30.4102	P	0.000612512	1.12153	A	0.921094	14.7771	P	0.00094359	1.41577	A	0.801637	44.4262	P	0.000761638	31.6599	P	0.000761638	45.4776	P	0.00049077	TRUE	TRUE	FALSE	TRUE	FALSE	17.7838	32.6533	5.77146	40.5212	0.324534	-3.08134	0.0567574
36223	1632540_at	1241.85	P	0.00049077	1299.36	P	0.00049077	1208.35	P	0.00049077	6.77112	A	0.296809	4.83739	A	0.122747	5.03951	A	0.0990062	458.564	P	0.00049077	293.849	P	0.00049077	463.412	P	0.00049077	11.8312	P	0.00260662	1.83754	A	0.296809	10.2303	P	0.00657518	TRUE	FALSE	TRUE	FALSE	FALSE	1249.85	5.54934	405.275	7.96636	0.324258	-3.08397	0.000165435
49968	1631142_a_at	18.0307	P	0.00315926	29.521	P	0.00315926	26.5684	P	0.00315926	21.3513	P	0.00381521	16.3233	P	0.00315926	18.2386	P	0.00143241	8.01259	A	0.0990615	6.30688	P	0.0480985	9.69131	A	0.181343	9.97988	P	0.00175518	11.1235	P	0.00928336	14.5579	P	0.00214285	TRUE	TRUE	FALSE	TRUE	FALSE	24.7067	18.6377	8.00359	11.8871	0.323944	-3.08695	0.00955815
32797	1639292_at	14.4085	P	0.0277665	7.9071	P	0.036797	10.8709	P	0.00657518	5.69758	A	0.0990615	6.60352	P	0.0129214	1.06506	A	0.181343	5.60183	A	0.165268	1.35261	A	0.413003	3.76137	A	0.51252	5.92003	P	0.00175518	1.03201	A	0.254899	6.5934	P	0.0421419	TRUE	FALSE	FALSE	FALSE	FALSE	11.0621	4.45539	3.57194	4.51515	0.322897	-3.09696	0.0289779
3885597	1639824_at	207.34	P	0.000612512	193.075	P	0.00094359	196.503	P	0.000612512	0.0561533	A	0.992186	0.404207	A	0.921145	1.88996	A	0.635054	68.7499	P	0.00049077	48.5275	P	0.00049077	75.42	P	0.00049077	0.145278	A	0.979362	0.203534	A	0.929927	0.167797	A	0.937979	TRUE	FALSE	TRUE	FALSE	FALSE	198.973	0.783439	64.2324	0.172203	0.32282	-3.0977	0.000124148
38056	1638616_at	73.205	P	0.00049077	61.7047	P	0.00049077	56.7139	P	0.00049077	5.83443	P	0.0239949	8.42338	P	0.0109718	9.46732	P	0.00928336	27.4112	P	0.00315926	14.647	P	0.0151637	19.7083	P	0.00459071	8.29746	P	0.0109718	7.59081	P	0.00049077	10.8579	P	0.0206634	TRUE	TRUE	TRUE	TRUE	TRUE	63.8745	7.90838	20.5888	8.91538	0.322333	-3.10239	0.00212527
37277	1626509_at	230.975	P	0.00049077	153.23	P	0.00049077	160.1	P	0.00049077	188.211	P	0.00049077	179.418	P	0.000612512	194.667	P	0.00049077	41.5962	P	0.00049077	62.6435	P	0.00049077	71.1152	P	0.00260662	199.638	P	0.000761638	153.553	P	0.00049077	198.512	P	0.000612512	TRUE	TRUE	TRUE	TRUE	TRUE	181.435	187.432	58.4517	183.901	0.322163	-3.10402	0.00954149
39216	1638420_at	24.0034	P	0.00094359	35.0615	P	0.00049077	26.7133	P	0.00143241	10.263	P	0.00175518	5.0444	P	0.00459071	5.39813	P	0.000761638	5.23757	A	0.413046	8.18736	A	0.088557	14.1685	P	0.0206634	10.1267	P	0.000612512	6.65659	P	0.036797	7.64749	P	0.0277364	TRUE	TRUE	FALSE	TRUE	FALSE	28.5927	6.90183	9.1978	8.14361	0.321683	-3.10865	0.0102252
37990	1623388_at	18.6133	P	0.0206634	35.9509	P	0.00214285	22.9253	P	0.00550396	44.8937	P	0.00049077	47.6904	P	0.00049077	58.9673	P	0.00049077	2.58651	A	0.724538	12.289	P	0.0277364	9.88014	A	0.150145	37.8021	P	0.00315926	46.1839	P	0.000612512	38.6058	P	0.00175518	TRUE	TRUE	FALSE	TRUE	FALSE	25.8299	50.5171	8.25188	40.8639	0.319471	-3.13018	0.042248
35037	1625349_at	18.2161	P	0.00143241	17.5536	P	0.00656392	13.151	P	0.0206634	10.869	P	0.0129214	5.56823	P	0.00657518	5.56676	P	0.00657518	0.991666	A	0.437646	5.4228	A	0.0990062	9.20448	P	0.0480985	6.66277	P	0.0129214	0.708766	A	0.611218	7.9495	P	0.0177324	TRUE	TRUE	FALSE	FALSE	FALSE	16.3069	7.33465	5.20632	5.10701	0.31927	-3.13214	0.0177473
37104	1631867_at	28.9447	P	0.000612512	16.4991	P	0.0206634	23.6917	P	0.00094359	58.9425	P	0.00049077	64.076	P	0.00049077	41.2691	P	0.00049077	2.48306	A	0.388756	11.3081	P	0.0177324	8.28069	A	0.135974	28.8207	P	0.000612512	31.0344	P	0.00143241	28.4838	P	0.00116472	TRUE	TRUE	FALSE	TRUE	FALSE	23.0452	54.7625	7.35728	29.4463	0.319255	-3.1323	0.0241623
42257	1630635_s_at	1207.2	P	0.00049077	1005.63	P	0.00049077	758.882	P	0.00049077	118.017	P	0.000612512	103.641	P	0.000612512	101.165	P	0.00049077	359.327	P	0.000612512	223.143	P	0.00049077	363.132	P	0.00049077	86.3856	P	0.000761638	72.1924	P	0.000761638	87.0895	P	0.000761638	TRUE	TRUE	TRUE	TRUE	TRUE	990.571	107.608	315.201	81.8892	0.318201	-3.14267	0.00799086
32234	1640399_at	59.349	P	0.00315926	39.0016	P	0.00260662	42.0876	P	0.00214285	100.325	P	0.00049077	104.934	P	0.00049077	84.5012	P	0.00049077	10.4484	A	0.122747	19.4116	P	0.0320196	14.7801	M	0.0620214	59.1234	P	0.00049077	48.1898	P	0.00049077	36.4178	P	0.00049077	TRUE	TRUE	FALSE	TRUE	FALSE	46.8127	96.5868	14.88	47.9103	0.317863	-3.14601	0.00952697
39826	1624705_a_at	825.6	P	0.00049077	527.265	P	0.00049077	657.874	P	0.00049077	501.488	P	0.00049077	537.1	P	0.00049077	547.393	P	0.00049077	148.673	P	0.000489353	304.265	P	0.00049077	185.741	P	0.00049077	511.806	P	0.00049077	476.353	P	0.00049077	500.122	P	0.00049077	TRUE	TRUE	TRUE	TRUE	TRUE	670.246	528.66	212.893	496.094	0.317634	-3.14828	0.00963223
32873	1639909_at	13.2318	P	0.0320196	12.6374	P	0.00550396	8.59298	P	0.036797	5.37046	P	0.0206634	4.37663	P	0.0277665	5.94115	P	0.0151637	2.92747	A	0.437646	3.60169	A	0.088557	4.34518	A	0.462489	6.57097	P	0.0319869	8.87871	P	0.0109718	8.99307	P	0.0151637	TRUE	TRUE	FALSE	TRUE	FALSE	11.4874	5.22942	3.62478	8.14758	0.315543	-3.16914	0.00654276
36163	1623612_at	52.6412	P	0.000612512	42.5188	P	0.00049077	41.2788	P	0.00049077	9.52673	P	0.00094359	10.1746	P	0.00049077	8.35999	P	0.00049077	12.321	P	0.00657518	10.1569	P	0.0206634	20.3347	P	0.00550396	11.9654	P	0.00049077	11.2063	P	0.00782677	13.9557	P	0.00459071	TRUE	TRUE	TRUE	TRUE	TRUE	45.4796	9.35377	14.2709	12.3758	0.313786	-3.18688	0.00277016
33109	1641265_at	27.8913	P	0.00928336	12.38	P	0.0177324	13.3365	P	0.00782677	10.4082	A	0.0990615	11.0297	P	0.00657518	12.9865	P	0.00928336	3.71729	A	0.275462	6.27888	P	0.0480985	6.76435	A	0.181343	10.3986	P	0.00214285	13.3161	P	0.00315926	15.0382	P	0.00928336	TRUE	FALSE	FALSE	TRUE	FALSE	17.8693	11.4748	5.58684	12.9176	0.312651	-3.19846	0.0739484
35546	1636728_at	76.4286	P	0.00094359	34.4982	P	0.00175518	40.706	P	0.00175518	10.6575	A	0.088557	7.75698	A	0.150145	8.53695	P	0.0239949	6.6855	A	0.216313	28.7046	P	0.00116182	11.5313	A	0.0789057	9.4383	M	0.0547106	8.89256	P	0.0320196	8.94063	P	0.0109718	TRUE	FALSE	FALSE	FALSE	FALSE	50.5443	8.9838	15.6405	9.0905	0.309441	-3.23163	0.0761084
34879	1625405_at	233.731	P	0.00094359	225.724	P	0.000761638	204.752	P	0.000761638	86.5967	P	0.00315926	79.7378	P	0.00214285	58.5086	P	0.00459071	60.5104	P	0.00214285	66.9528	P	0.00049077	77.8839	P	0.00175518	53.9917	P	0.00260662	49.1871	P	0.00459071	50.8327	P	0.00657518	TRUE	TRUE	TRUE	TRUE	TRUE	221.403	74.9477	68.449	51.3372	0.309161	-3.23456	0.000107336
31737	1631576_at	142.485	P	0.00049077	119.64	P	0.00049077	116.312	P	0.000612512	4.4944	A	0.34162	2.69764	A	0.296764	1.16453	A	0.537511	37.1279	P	0.00116472	25.0696	P	0.00094359	54.702	P	0.00049077	3.24492	A	0.235169	3.69287	A	0.088557	4.85922	A	0.235169	TRUE	FALSE	TRUE	FALSE	FALSE	126.146	2.78552	38.9665	3.93234	0.3089	-3.23729	0.00184932
43731	1638277_at	80.6147	P	0.00315926	92.2618	P	0.00260108	103.296	P	0.00214285	18.3152	P	0.00315926	10.7265	P	0.0177324	7.65985	P	0.0277665	27.4669	A	0.070073	20.47	P	0.036797	37.1249	M	0.0547106	7.19804	A	0.150145	9.62566	A	0.110449	13.8547	P	0.0177324	TRUE	TRUE	FALSE	FALSE	FALSE	92.0573	12.2339	28.3539	10.2261	0.308003	-3.24672	0.00143644
8674073	1634518_at	52.6649	P	0.0109718	63.7037	P	0.00928336	62.34	P	0.00550396	98.1649	P	0.00116472	123.921	P	0.000612512	113.153	P	0.000761638	10.5215	A	0.275462	33.5969	P	0.00782677	10.8337	A	0.235169	48.5789	P	0.00550396	41.4241	P	0.00214285	40.767	P	0.0129214	TRUE	TRUE	FALSE	TRUE	FALSE	59.5695	111.746	18.3174	43.59	0.307496	-3.25208	0.00795852
38145	1636762_a_at	281.11	P	0.00928336	256.222	P	0.00782677	220.716	P	0.00782677	233.798	P	0.00143241	244.206	P	0.000761638	231.435	P	0.000612512	50.9222	P	0.00782677	114.657	P	0.00657518	67.2089	P	0.00782677	340.412	P	0.000612512	331.924	P	0.000612512	371.099	P	0.000612512	TRUE	TRUE	TRUE	TRUE	TRUE	252.682	236.48	77.5959	347.812	0.307089	-3.25639	0.00250965
38726	1631925_at	13.0631	P	0.0421419	17.3172	P	0.00657518	16.4531	P	0.0109718	17.2993	P	0.0206634	13.5625	P	0.00459071	13.7811	P	0.00928336	6.88948	A	0.388782	1.64526	A	0.413046	5.84265	A	0.34162	3.72971	A	0.110449	6.36581	A	0.216313	12.7655	A	0.0789057	TRUE	TRUE	FALSE	FALSE	FALSE	15.6112	14.881	4.79246	7.62034	0.30699	-3.25744	0.00631412
34283	1628049_at	190.3	P	0.00049077	149.624	P	0.00049077	128.95	P	0.00049077	329.71	P	0.00049077	334.106	P	0.00049077	253.054	P	0.00049077	31.555	P	0.00657518	38.1803	P	0.00049077	73.3505	P	0.000612512	203.503	P	0.00049077	158.018	P	0.00049077	180.587	P	0.00049077	TRUE	TRUE	TRUE	TRUE	TRUE	156.291	305.623	47.6953	180.702	0.305169	-3.27687	0.00809598
32447	1631280_at	49.8085	P	0.00049077	50.6081	P	0.000761638	26.8806	P	0.00315926	7.3417	A	0.088557	7.07252	P	0.00459071	9.24581	M	0.0620214	12.5163	P	0.0109718	10.8577	P	0.00459071	15.3069	P	0.00459071	6.72163	P	0.0109718	9.53147	P	0.00049077	7.20939	P	0.00459071	TRUE	FALSE	TRUE	TRUE	FALSE	42.4324	7.88668	12.8937	7.82083	0.303863	-3.29095	0.0200288
32832	1636266_at	41.8252	P	0.00143241	29.4117	P	0.00459071	31.2096	P	0.00049077	49.4489	P	0.00094359	59.0476	P	0.000612512	40.1067	P	0.000612512	12.8681	P	0.0421419	5.54392	P	0.0277665	12.6272	P	0.036797	28.2007	P	0.00049077	27.5032	P	0.00049077	29.5887	P	0.00049077	TRUE	TRUE	TRUE	TRUE	TRUE	34.1488	49.5344	10.3464	28.4309	0.302979	-3.30056	0.00641605
34408	1641390_at	19.0217	P	0.00049077	15.0585	P	0.000610806	15.8477	P	0.000489353	4.72992	A	0.088557	6.09607	P	0.0206634	7.57088	P	0.00928336	6.0126	M	0.0620214	6.17733	P	0.00459071	2.92521	A	0.34162	5.93261	P	0.0151637	5.03338	P	0.00657518	6.01306	P	0.0277665	TRUE	FALSE	FALSE	TRUE	FALSE	16.6426	6.13229	5.03838	5.65968	0.30274	-3.30317	0.00195492
39265	1625588_s_at	188.121	P	0.0277665	246.383	P	0.00550396	173.071	P	0.0151637	225.511	P	0.00049077	212.95	P	0.00049077	249.762	P	0.00049077	52.5618	A	0.216313	73.2504	P	0.00175518	57.8054	A	0.150145	288.387	P	0.00049077	215.813	P	0.00049077	255.269	P	0.00049077	TRUE	TRUE	FALSE	TRUE	FALSE	202.525	229.408	61.2058	253.157	0.302213	-3.30892	0.00367405
2768686	1629181_at	169.336	P	0.00049077	119.737	P	0.00049077	119.841	P	0.00049077	298.424	P	0.00049077	332.631	P	0.00049077	285.826	P	0.00049077	28.0461	P	0.00143241	53.3797	P	0.00049077	42.1125	P	0.00116472	147.38	P	0.00049077	100.354	P	0.00049077	109.472	P	0.00049077	TRUE	TRUE	TRUE	TRUE	TRUE	136.305	305.627	41.1794	119.069	0.302113	-3.31002	0.0062344
42944	1641053_s_at	42.2747	P	0.00175518	25.5855	P	0.00175518	27.0527	P	0.00260662	63.0543	P	0.00094359	72.5306	P	0.00094359	62.3579	P	0.000761638	4.11532	A	0.48748	8.63489	P	0.0421419	15.79	A	0.0789057	30.4161	P	0.00381521	34.4957	P	0.00657518	33.4504	P	0.00550396	TRUE	TRUE	FALSE	TRUE	FALSE	31.6376	65.981	9.5134	32.7874	0.300699	-3.32559	0.024955
39491	1639235_at	162.425	P	0.00049077	106.36	P	0.000612512	115.684	P	0.00049077	30.265	P	0.00049077	24.0072	P	0.000612512	17.9187	P	0.00214285	30.3972	P	0.00049077	39.445	P	0.00143241	45.6292	P	0.00049077	13.4051	P	0.000941148	14.5083	P	0.00214285	14.7272	P	0.00381521	TRUE	TRUE	TRUE	TRUE	TRUE	128.156	24.0636	38.4905	14.2135	0.30034	-3.32956	0.00744077
38521	1635300_at	36.5876	P	0.00928336	28.2651	P	0.0177324	30.3182	P	0.0239949	21.4924	P	0.0151637	17.7577	P	0.00459071	16.2829	P	0.00260662	13.1425	A	0.122747	1.25408	A	0.537511	14.1494	A	0.135974	16.9662	P	0.0206634	17.8145	P	0.00928336	17.552	P	0.0151637	TRUE	TRUE	FALSE	TRUE	FALSE	31.7237	18.511	9.51534	17.4442	0.299945	-3.33395	0.0101085
37524	1632677_a_at	182.24	P	0.00260662	188.31	P	0.00175518	195.145	P	0.00175518	174.845	P	0.00214285	186.927	P	0.00143241	173.867	P	0.00175518	47.9539	P	0.0109718	59.1377	P	0.0129214	62.1026	P	0.0109718	39.25	P	0.0129214	37.3093	P	0.00928336	46.3581	A	0.070073	TRUE	TRUE	TRUE	FALSE	FALSE	188.565	178.547	56.3981	40.9725	0.299091	-3.34346	2.04559e-05
31922	1636059_at	34.2442	P	0.00116472	28.6239	P	0.00094359	22.5717	P	0.00094359	6.22461	A	0.0990615	5.23597	P	0.0421419	5.3063	A	0.0789057	11.3466	P	0.0109718	4.50615	A	0.070073	9.29923	P	0.00657518	4.84797	P	0.0480985	3.92319	A	0.135974	3.77657	A	0.0990615	TRUE	FALSE	FALSE	FALSE	FALSE	28.4799	5.58896	8.38399	4.18257	0.294382	-3.39694	0.0069358
43481	1631146_at	16.0267	P	0.00782677	19.8216	P	0.00143241	13.2943	P	0.00143241	32.5142	P	0.00049077	38.3329	P	0.00049077	33.3958	P	0.00049077	5.69119	P	0.0320196	2.47391	A	0.088557	6.27005	P	0.0109718	6.98073	P	0.0129214	7.5561	P	0.00049077	7.03853	P	0.00175518	TRUE	TRUE	FALSE	TRUE	FALSE	16.3809	34.7476	4.81172	7.19179	0.29374	-3.40437	0.00657767
4379885	1641237_a_at	12.4531	P	0.00782677	12.2186	P	0.00782677	11.7117	P	0.00214285	2.08948	A	0.34162	7.07191	P	0.0129214	5.44281	P	0.0277665	2.76524	A	0.48748	3.84676	A	0.296809	4.0664	A	0.254899	3.47535	A	0.165268	2.3653	A	0.198363	1.5378	A	0.537511	TRUE	FALSE	FALSE	FALSE	FALSE	12.1278	4.86806	3.55947	2.45948	0.293496	-3.4072	4.79867e-05
41361	1639894_at	51.58	P	0.000761638	33.9958	P	0.00214285	24.2216	P	0.00049077	18.0108	P	0.0239949	5.84508	A	0.110449	3.50199	A	0.165268	6.93495	A	0.34162	13.1696	P	0.0177324	12.1018	A	0.150145	4.54365	A	0.216313	5.78017	A	0.135974	8.46996	P	0.0320196	TRUE	FALSE	FALSE	FALSE	FALSE	36.5992	9.11929	10.7355	6.26459	0.293325	-3.40918	0.0347917
35398	1630002_s_at	81.6672	P	0.00049077	67.573	P	0.000612512	63.6344	P	0.00049077	26.2539	P	0.00315926	26.4566	P	0.000612512	26.3281	P	0.00094359	28.8311	P	0.00049077	16.6932	P	0.00094359	16.5472	P	0.00782677	10.1765	P	0.00315926	8.95655	P	0.00459071	10.5735	P	0.00381521	TRUE	TRUE	TRUE	TRUE	TRUE	70.9582	26.3462	20.6905	9.90217	0.291588	-3.4295	0.00180713
---	1629538_s_at	126.327	P	0.00094359	121.896	P	0.00116472	133.862	P	0.00116472	27.9513	P	0.00928336	23.9746	P	0.0109718	32.3799	P	0.00928336	39.7615	P	0.00094359	34.5307	P	0.00094359	36.9312	P	0.00116472	44.4326	P	0.00550396	52.1572	P	0.00550396	54.1303	P	0.00459071	TRUE	TRUE	TRUE	TRUE	TRUE	127.361	28.1019	37.0745	50.24	0.291097	-3.43528	1.8722e-05
36883	1629201_at	809.848	P	0.00049077	1301.79	P	0.00049077	709.751	P	0.00049077	3.80841	A	0.413046	5.92068	A	0.135974	3.44601	A	0.150145	295.771	P	0.000612512	179.143	P	0.00049077	345.982	P	0.000612512	5.91257	P	0.0480575	1.3169	A	0.388782	4.15283	A	0.198363	TRUE	FALSE	TRUE	FALSE	FALSE	940.463	4.3917	273.632	3.7941	0.290954	-3.43696	0.0244809
31460	1626783_at	121.085	P	0.00657518	106.972	P	0.00657518	100.556	P	0.00657518	267.768	P	0.00094359	328.213	P	0.000612512	226.247	P	0.00049077	18.6002	P	0.0206634	25.0661	P	0.0129214	51.8608	P	0.00782677	154.222	P	0.00094359	133.866	P	0.00116472	121.862	P	0.00143241	TRUE	TRUE	TRUE	TRUE	TRUE	109.538	274.076	31.8424	136.65	0.290698	-3.44	0.00279896
41423	1633807_at	167.704	P	0.000761638	144.291	P	0.00116472	107.172	P	0.00049077	7.78555	A	0.0990615	17.8452	P	0.00381521	25.6272	P	0.00260662	42.9671	P	0.00550396	27.9602	P	0.00116472	50.9062	P	0.00214285	22.0104	P	0.00214285	15.8714	P	0.00143241	13.2528	P	0.00550396	TRUE	FALSE	TRUE	TRUE	FALSE	139.722	17.086	40.6112	17.0449	0.290656	-3.44049	0.00627929
33964	1632904_at	85.6571	P	0.00049077	64.1477	P	0.000612512	61.74	P	0.00094359	163.894	P	0.00094359	175.953	P	0.000612512	168.274	P	0.000761638	17.3337	P	0.00459071	23.7785	P	0.00049077	20.3065	P	0.00381521	53.983	P	0.00143241	41.0359	P	0.00094359	52.236	P	0.000612512	TRUE	TRUE	TRUE	TRUE	TRUE	70.5149	169.374	20.4729	49.0849	0.290335	-3.4443	0.00307346
40876	1641475_at	17.5676	P	0.00315926	17.2221	P	0.0151637	21.219	P	0.00781398	29.6706	P	0.00143241	19.9169	P	0.00381521	14.3186	P	0.0277665	6.54888	A	0.135974	0.495622	A	0.745101	9.13369	A	0.254899	21.6278	P	0.00657518	12.8328	P	0.00928336	17.943	P	0.00381521	TRUE	TRUE	FALSE	TRUE	FALSE	18.6696	21.302	5.39273	17.4679	0.288851	-3.46199	0.00973299
31854	1634076_at	6155.94	P	0.00049077	6028.81	P	0.00049077	4773.61	P	0.00049077	17.7923	A	0.296809	46.8858	P	0.0206634	2.45987	A	0.783687	1744.68	P	0.00049077	1047.34	P	0.00049077	2089.35	P	0.00049077	21.942	A	0.135974	1.23599	A	0.801637	1.12828	A	0.864026	TRUE	FALSE	TRUE	FALSE	FALSE	5652.79	22.3793	1627.12	8.10209	0.287844	-3.4741	0.00169549
41653	1627855_at	29.4046	P	0.0421419	36.3917	P	0.0109718	31.2241	P	0.0239949	42.0403	P	0.00260662	41.9361	P	0.000761638	33.6672	P	0.00143241	18.8483	P	0.0320196	6.72307	A	0.0789057	2.30326	A	0.364945	34.7457	P	0.00143241	32.1551	P	0.00315926	32.2287	P	0.00260662	TRUE	TRUE	FALSE	TRUE	FALSE	32.3401	39.2145	9.29155	33.0432	0.287307	-3.48059	0.0127278
37101	1638772_at	350.255	P	0.000612512	302.47	P	0.00049077	389.869	P	0.000612512	374.805	P	0.000612512	478.237	P	0.00049077	344.396	P	0.00049077	99.4232	P	0.000761638	102.665	P	0.000612512	95.8077	P	0.00094359	233.655	P	0.00049077	232.681	P	0.000612512	143.808	P	0.00094359	TRUE	TRUE	TRUE	TRUE	TRUE	347.531	399.146	99.2988	203.381	0.285726	-3.49985	0.000609005
318913	1640334_at	195.304	P	0.00049077	182.988	P	0.00049077	180.258	P	0.00049077	165.029	P	0.00049077	149.602	P	0.00049077	128.844	P	0.00049077	66.5979	P	0.00049077	41.2878	P	0.00049077	51.6186	P	0.000612512	86.9123	P	0.00049077	85.9515	P	0.00049077	81.4983	P	0.00049077	TRUE	TRUE	TRUE	TRUE	TRUE	186.183	147.825	53.1681	84.7874	0.285569	-3.50178	0.000105941
40708	1631755_at	68.1989	P	0.00094359	79.9658	P	0.00214285	77.1448	P	0.00175518	167.415	P	0.000612512	175.541	P	0.000612512	192.464	P	0.00049077	16.6438	P	0.0320196	27.9352	P	0.00315926	19.3925	M	0.0620214	48.1524	P	0.00094359	55.5436	P	0.000761638	40.0184	P	0.00094359	TRUE	TRUE	FALSE	TRUE	FALSE	75.1032	178.473	21.3238	47.9048	0.283927	-3.52203	0.000395631
42162	1639223_a_at	10.2924	P	0.00260662	12.8334	P	0.00315926	13.5629	P	0.00315926	13.4511	P	0.00459071	9.18007	P	0.0151433	9.13608	P	0.0206634	4.42681	A	0.388756	2.02955	A	0.437646	3.89829	A	0.413046	6.40901	P	0.0177324	5.29666	P	0.0421419	8.5126	P	0.0129214	TRUE	TRUE	FALSE	TRUE	FALSE	12.2296	10.5891	3.45155	6.73942	0.28223	-3.54321	0.00203482
38723	1641324_at	247.259	P	0.00049077	259.268	P	0.00049077	217.996	P	0.00049077	159.842	P	0.00049077	203.435	P	0.00049077	212.283	P	0.00049077	56.0444	P	0.000612512	77.154	P	0.000612512	71.2266	P	0.000612512	189.453	P	0.00049077	141.205	P	0.00049077	205.648	P	0.00049077	TRUE	TRUE	TRUE	TRUE	TRUE	241.508	191.853	68.1416	178.769	0.282151	-3.5442	0.000229356
38590	1639913_at	26.4816	P	0.000612512	16.4154	P	0.00094359	16.9582	P	0.000761638	9.1417	M	0.0620214	4.1235	P	0.036797	2.24343	A	0.216313	6.62172	M	0.0620214	3.97141	P	0.0480985	6.29274	M	0.0547106	2.05415	A	0.181343	5.22078	P	0.00260662	7.39269	P	0.0277665	TRUE	FALSE	FALSE	FALSE	FALSE	19.9517	5.16955	5.62862	4.8892	0.282112	-3.54469	0.0132015
44038	1635989_at	138.684	P	0.00049077	161.874	P	0.00049077	170.476	P	0.00049077	374.596	P	0.00049077	366.597	P	0.00049077	304.183	P	0.00049077	36.9168	P	0.00782677	35.2727	P	0.00459071	59.557	P	0.000612512	229.205	P	0.00049077	243.732	P	0.00049077	164.327	P	0.00049077	TRUE	TRUE	TRUE	TRUE	TRUE	157.011	348.459	43.9155	212.422	0.279696	-3.57531	0.000779496
326260	1635862_at	104.966	P	0.00049077	95.346	P	0.00049077	74.0039	P	0.00049077	64.8848	P	0.00049077	87.3044	P	0.00049077	48.2809	P	0.00049077	24.915	P	0.00049077	20.4822	P	0.00116472	31.1501	P	0.000489353	48.9924	P	0.000612512	43.5189	P	0.00049077	41.0669	P	0.000761638	TRUE	TRUE	TRUE	TRUE	TRUE	91.4386	66.8234	25.5157	44.526	0.279048	-3.58361	0.00240901
34016	1641446_s_at	341.289	P	0.00315926	328.406	P	0.00260662	322.712	P	0.00260662	189.913	P	0.00260662	221.772	P	0.00175518	185.866	P	0.00315926	89.3112	P	0.0480985	88.4558	P	0.0206634	97.1669	P	0.0277665	127.591	P	0.00381521	133.434	P	0.00315926	108.331	P	0.00315926	TRUE	TRUE	TRUE	TRUE	TRUE	330.802	199.184	91.6446	123.119	0.277038	-3.60962	2.62004e-06
---	1627936_s_at	31.2514	P	0.0129214	29.1993	P	0.00928336	26.5939	P	0.0129214	10.4532	P	0.0151637	13.4102	P	0.00116472	11.3727	P	0.00459071	10.92	P	0.0206634	8.40808	P	0.00550396	4.61509	A	0.318883	6.67066	P	0.00928336	10.2606	P	0.00214285	6.92288	P	0.0421419	TRUE	TRUE	FALSE	TRUE	FALSE	29.0149	11.7454	7.98105	7.95139	0.275067	-3.63547	0.000760448
35549	1635271_at	28.27	P	0.00175518	19.6388	P	0.00315926	25.7089	P	0.00550396	20.5081	P	0.00657518	27.3642	P	0.00315926	24.6478	P	0.00657518	8.24946	A	0.48748	6.1967	P	0.0480985	5.73199	A	0.364914	16.2174	P	0.0129214	9.35897	P	0.0129214	13.2835	M	0.0547106	TRUE	TRUE	FALSE	FALSE	FALSE	24.5392	24.1734	6.72605	12.9533	0.274093	-3.64839	0.00263648
39869	1639884_at	29.4022	P	0.00214285	18.3959	P	0.00657518	22.6236	P	0.0151637	10.1422	M	0.0547106	10.6683	P	0.0480985	5.34436	P	0.0421419	6.11082	A	0.165268	3.0459	A	0.413046	10.0184	A	0.122747	6.75511	A	0.122747	8.30786	P	0.0239949	7.87573	A	0.135974	TRUE	FALSE	FALSE	FALSE	FALSE	23.4739	8.71829	6.39172	7.64623	0.27229	-3.67255	0.010741
36665	1624939_at	668.269	P	0.00049077	710.145	P	0.00049077	575.11	P	0.00049077	25.6644	P	0.00143241	32.542	P	0.00049077	26.9649	P	0.00049077	200.677	P	0.000612512	140.333	P	0.00049077	190.605	P	0.00049077	19.1559	P	0.00315926	9.82239	P	0.00260662	15.9817	P	0.00381521	TRUE	TRUE	TRUE	TRUE	TRUE	651.175	28.3904	177.205	14.9867	0.272131	-3.6747	0.000423215
31379	1637049_at	26.3154	P	0.00315926	20.2015	P	0.0206634	19.3587	P	0.00260662	11.4189	P	0.0239949	3.84744	A	0.235169	4.087	A	0.23495	11.1147	A	0.088557	1.75183	A	0.537511	5.02624	A	0.235169	3.09521	P	0.0320196	5.08398	M	0.0547106	11.5704	P	0.0320196	TRUE	FALSE	FALSE	FALSE	FALSE	21.9585	6.4511	5.96425	6.58319	0.271614	-3.6817	0.0103784
36663	1628345_at	320.994	P	0.00049077	282.521	P	0.00116472	323.676	P	0.000612512	46.861	P	0.000761638	53.3223	P	0.00049077	40.9823	P	0.000612512	90.7806	P	0.00049077	81.4348	P	0.00143241	78.4382	P	0.00049077	33.3077	P	0.00116472	33.6813	P	0.00116472	29.358	P	0.00143241	TRUE	TRUE	TRUE	TRUE	TRUE	309.064	47.0552	83.5512	32.1157	0.270336	-3.6991	8.21635e-05
37014	1638211_at	29.2117	P	0.00315926	19.4805	P	0.00657518	22.7862	P	0.00459071	4.93023	A	0.388782	4.57885	A	0.235169	2.92701	A	0.388782	9.7832	A	0.122747	3.10655	A	0.586955	6.41409	A	0.364945	0.984607	A	0.818657	5.16568	A	0.088557	4.68528	A	0.150145	TRUE	FALSE	FALSE	FALSE	FALSE	23.8261	4.14536	6.43462	3.61185	0.270065	-3.70281	0.00724873
36533	1639431_at	45.3638	P	0.0129214	38.6462	P	0.0151637	29.368	P	0.0277665	14.5403	A	0.088557	10.7467	P	0.0239949	12.208	M	0.0547106	15.1212	A	0.135974	7.73119	A	0.150145	7.76409	A	0.388782	10.7534	P	0.0320196	10.6401	P	0.036797	13.4858	P	0.0320196	TRUE	FALSE	FALSE	TRUE	FALSE	37.7927	12.4983	10.2055	11.6264	0.270039	-3.70317	0.00627008
318653	1639395_at	293.443	P	0.00116472	328.162	P	0.00116472	284.267	P	0.00116472	10.6388	A	0.318883	0.564504	A	0.801637	0.198021	A	0.834732	89.1614	P	0.00782677	60.7252	P	0.00657518	92.9899	P	0.0129214	3.40611	A	0.537511	1.14907	A	0.764831	0.864476	A	0.801637	TRUE	FALSE	TRUE	FALSE	FALSE	301.957	3.80045	80.9588	1.80655	0.268114	-3.72976	0.000192902
40009	1640235_at	62.0764	P	0.00049077	53.4517	P	0.000612512	58.1349	P	0.00049077	27.6985	P	0.00049077	35.6996	P	0.00049077	35.3979	P	0.00049077	15.1234	P	0.00260662	15.2756	P	0.00175518	16.1014	P	0.00381521	37.9322	P	0.000489353	33.3861	P	0.00049077	42.0802	P	0.00094359	TRUE	TRUE	TRUE	TRUE	TRUE	57.8877	32.932	15.5001	37.7995	0.267762	-3.73466	7.22227e-05
33085	1637936_at	231.971	P	0.000612512	208.556	P	0.000612512	187.368	P	0.00049077	152.91	P	0.00049077	158.022	P	0.00049077	166.547	P	0.00049077	76.2095	P	0.0109718	34.0606	P	0.000612512	57.4213	P	0.00657518	22.9102	P	0.000612512	16.7406	P	0.00143241	19.696	P	0.000612512	TRUE	TRUE	TRUE	TRUE	TRUE	209.299	159.16	55.8971	19.7823	0.267069	-3.74435	0.00098282
34908	1636646_at	77.4747	P	0.00143241	54.0748	P	0.00657518	61.9348	P	0.00143241	6.87711	A	0.088557	5.92768	A	0.181343	5.9023	A	0.318883	11.3275	A	0.181343	19.2287	P	0.0239949	20.5977	P	0.0177324	3.84219	A	0.318883	0.454233	A	0.586955	4.45028	A	0.0789057	TRUE	FALSE	FALSE	FALSE	FALSE	64.4948	6.2357	17.0513	2.91557	0.264383	-3.78239	0.00312944
44355	1624297_at	119.728	P	0.00049077	94.2722	P	0.00049077	86.4846	P	0.00049077	15.0828	P	0.000612512	11.4331	P	0.00381521	12.3816	P	0.00260108	27.6662	P	0.00315926	18.8405	P	0.00143241	32.752	P	0.000761638	14.6956	P	0.00143241	11.7686	P	0.00116472	17.7105	P	0.00116472	TRUE	TRUE	TRUE	TRUE	TRUE	100.162	12.9658	26.4196	14.7249	0.26377	-3.79119	0.00243071
38888	1625389_at	179.293	P	0.00928336	176.641	P	0.00928336	178.102	P	0.00928336	241.01	P	0.00781398	251.023	P	0.00782677	262.398	P	0.00550396	42.173	M	0.0620214	48.6937	P	0.0129214	49.8815	M	0.0547106	86.7271	P	0.00928336	86.4881	P	0.00782677	92.4471	P	0.0109718	TRUE	TRUE	FALSE	TRUE	FALSE	178.012	251.477	46.9161	88.5541	0.263556	-3.79426	8.1203e-07
35543	1634143_at	291.891	P	0.00049077	217.106	P	0.00049077	296.444	P	0.00049077	457.356	P	0.00049077	676.256	P	0.00049077	435.885	P	0.00049077	56.5851	P	0.00049077	69.8131	P	0.000612512	84.0561	P	0.00049077	154.655	P	0.00049077	115.439	P	0.00049077	71.132	P	0.00049077	TRUE	TRUE	TRUE	TRUE	TRUE	268.48	523.166	70.1515	113.742	0.261291	-3.82715	0.00180766
33874	1639164_at	105.695	P	0.00260662	107.786	P	0.00116182	101.682	P	0.00260662	2.12244	A	0.849855	4.65191	A	0.745101	2.47325	A	0.586955	33.1133	A	0.0789057	12.7142	A	0.198363	36.0653	A	0.070073	1.4575	A	0.703191	2.71182	A	0.635054	1.54361	A	0.877253	TRUE	FALSE	FALSE	FALSE	FALSE	105.054	3.08253	27.2976	1.90431	0.259843	-3.84848	0.000503087
41303	1626640_at	27.6323	P	0.00657518	25.3509	P	0.036797	22.4582	P	0.0109718	31.9514	P	0.00260662	24.9561	P	0.00143241	28.1134	P	0.000612512	8.84847	A	0.51252	5.80435	A	0.413046	4.76975	A	0.65838	14.6414	P	0.00459071	14.0835	P	0.00260662	18.6473	P	0.00381521	TRUE	TRUE	FALSE	TRUE	FALSE	25.1471	28.3403	6.47419	15.7907	0.257452	-3.88421	0.000643526
39020	1635470_at	84.0325	P	0.00094359	46.7087	P	0.00143241	49.0884	P	0.00214285	102.382	P	0.00782677	113.181	P	0.00782677	93.8388	P	0.00782677	13.84	A	0.235169	13.9645	P	0.0320196	18.3795	A	0.110449	60.1952	P	0.00928336	48.3585	P	0.00782677	39.4734	P	0.00928336	TRUE	TRUE	FALSE	TRUE	FALSE	59.9432	103.134	15.3947	49.3424	0.256821	-3.89376	0.0214919
35821	1639584_at	677.691	P	0.00049077	694.913	P	0.00049077	616.316	P	0.00049077	20.5187	P	0.0480985	16.7223	P	0.0320196	14.3485	P	0.0129214	179.183	P	0.00049077	100.313	P	0.00049077	231.184	P	0.00049077	15.6574	P	0.0109718	9.92052	P	0.0206634	18.7158	P	0.00782677	TRUE	TRUE	TRUE	TRUE	TRUE	662.973	17.1965	170.226	14.7646	0.256762	-3.89466	0.000391813
40745	1626893_at	343.942	P	0.000612512	474.47	P	0.000612512	330.131	P	0.00049077	12.4346	P	0.00928336	26.4604	P	0.00550396	18.2535	P	0.00315926	129.001	P	0.000761638	56.6461	P	0.00116472	109.073	P	0.000612512	24.2673	P	0.00459071	20.4431	P	0.00143241	27.5943	P	0.00175518	TRUE	TRUE	TRUE	TRUE	TRUE	382.848	19.0495	98.24	24.1016	0.256603	-3.89706	0.00498237
39717	1636089_at	127.202	P	0.00214285	69.677	P	0.00459071	77.3855	P	0.00260662	12.7287	P	0.0109718	8.83914	P	0.036797	8.64473	P	0.0480985	14.8185	P	0.0421419	17.0334	P	0.00657518	38.4262	P	0.0320196	9.54782	P	0.0239949	9.12702	P	0.0239949	9.80031	M	0.0620214	TRUE	TRUE	TRUE	FALSE	FALSE	91.4214	10.0709	23.426	9.49172	0.256242	-3.90256	0.0253417
41574	1638182_at	71.18	P	0.00049077	79.484	P	0.00049077	49.7286	P	0.00116472	0.842294	A	0.877253	3.89084	A	0.296764	2.65131	A	0.764831	18.9794	P	0.00094359	10.9906	P	0.00049077	21.1964	P	0.00094359	1.50316	A	0.834732	1.12024	A	0.764831	0.349697	A	0.945289	TRUE	FALSE	TRUE	FALSE	FALSE	66.7975	2.46148	17.0555	0.991033	0.255331	-3.91649	0.00610016
37372	1628560_at	302.204	P	0.00049077	360.42	P	0.00049077	368.579	P	0.00049077	479.089	P	0.00049077	479.092	P	0.00049077	473.161	P	0.00049077	62.1725	P	0.0206634	129.843	P	0.00260662	69.6132	P	0.00143241	236.072	P	0.00214285	310.612	P	0.00116472	289.118	P	0.00260662	TRUE	TRUE	TRUE	TRUE	TRUE	343.734	477.114	87.2094	278.601	0.253712	-3.94148	0.00101762
38383	1638974_at	223.834	P	0.00049077	165.032	P	0.00049077	151.022	P	0.00049077	24.9727	P	0.00175518	33.2227	P	0.00049077	22.3884	P	0.00049077	45.9771	P	0.00049077	48.6482	P	0.00049077	42.3477	P	0.000612512	65.3302	P	0.00049077	69.2815	P	0.00049077	77.5194	P	0.00049077	TRUE	TRUE	TRUE	TRUE	TRUE	179.963	26.8613	45.6576	70.7104	0.253706	-3.94157	0.0038799
45318	1639479_a_at	23.8151	P	0.000941148	21.8898	P	0.00381521	17.5926	P	0.00116472	5.89918	A	0.181343	5.74819	A	0.0990615	4.05447	P	0.0480985	5.69075	A	0.181343	4.42643	P	0.0421419	5.71457	A	0.388782	4.74269	P	0.0320196	1.50617	A	0.437646	3.3526	A	0.088557	TRUE	FALSE	FALSE	FALSE	FALSE	21.0992	5.23394	5.27725	3.20049	0.250116	-3.99814	0.00110876
42586	1629745_at	244.755	P	0.00049077	230.201	P	0.00049077	248.856	P	0.00049077	268.327	P	0.00049077	307.856	P	0.00049077	279.877	P	0.00049077	64.708	P	0.00116472	57.8239	P	0.00094359	57.8352	P	0.000761638	71.474	P	0.000612512	82.5356	P	0.00049077	83.305	P	0.000612512	TRUE	TRUE	TRUE	TRUE	TRUE	241.271	285.353	60.1224	79.1048	0.24919	-4.013	7.69172e-06
318934	1624128_at	147.823	P	0.00049077	121.841	P	0.00049077	132.77	P	0.00049077	172.045	P	0.000612512	201.974	P	0.00049077	153.143	P	0.000612512	20.8068	P	0.00116472	44.0323	P	0.00049077	33.9582	P	0.000612512	122.584	P	0.000612512	71.8239	P	0.000612512	75.5603	P	0.000612512	TRUE	TRUE	TRUE	TRUE	TRUE	134.145	175.721	32.9324	89.9893	0.245499	-4.07334	0.000556735
32579	1639940_at	51.0408	P	0.00094359	29.151	P	0.00094359	31.8459	P	0.00143241	12.2456	P	0.00782677	12.9296	P	0.000761638	13.8363	P	0.0109718	6.60947	P	0.00657518	10.3543	P	0.00260662	10.4936	P	0.0239949	10.1421	P	0.0206634	9.25678	P	0.0206634	8.9409	P	0.0206634	TRUE	TRUE	TRUE	TRUE	TRUE	37.3459	13.0039	9.15246	9.44659	0.245072	-4.08043	0.015824
41511	1636782_at	446.954	P	0.000612512	134.776	P	0.00143241	253.582	P	0.00116472	18.9842	A	0.586955	8.28003	A	0.462489	2.7773	A	0.65838	5.42572	A	0.51252	157.882	P	0.000612512	41.3102	P	0.0206634	6.516	A	0.537511	6.70289	A	0.437646	3.00654	A	0.724538	TRUE	FALSE	FALSE	FALSE	FALSE	278.437	10.0138	68.206	5.40848	0.24496	-4.0823	0.10819
42709	1625837_at	159.165	P	0.00094359	112.209	P	0.00214285	111.799	P	0.00381521	239.657	P	0.00049077	243.773	P	0.00049077	202.216	P	0.00049077	17.7988	P	0.0151637	31.4503	P	0.00928336	44.4805	P	0.00782677	146.3	P	0.00049077	136.724	P	0.000761638	93.0138	P	0.00094359	TRUE	TRUE	TRUE	TRUE	TRUE	127.724	228.549	31.2432	125.346	0.244615	-4.08806	0.00528941
5740585	1641010_at	156.175	P	0.00049077	57.2876	P	0.00049077	75.1065	P	0.00049077	1.23238	A	0.275462	1.59873	A	0.318883	7.96068	P	0.00657518	13.0719	P	0.036797	38.5873	P	0.000612512	18.6827	P	0.00175518	3.59879	A	0.181343	4.40807	A	0.122747	3.33513	A	0.165268	TRUE	FALSE	TRUE	FALSE	FALSE	96.1897	3.59726	23.4473	3.78066	0.243761	-4.10238	0.0814352
35909	1641280_at	97.7323	P	0.00049077	60.0207	P	0.000612512	59.3875	P	0.00049077	190.464	P	0.00049077	212.722	P	0.00049077	165.691	P	0.00049077	11.0787	P	0.0480985	12.9805	P	0.00175518	28.6946	P	0.00094359	102.588	P	0.00049077	134.189	P	0.00049077	75.1415	P	0.00049077	TRUE	TRUE	TRUE	TRUE	TRUE	72.3802	189.626	17.5846	103.973	0.242948	-4.11611	0.0167362
42296	1627354_at	601.909	P	0.00049077	575.562	P	0.00049077	560.487	P	0.00049077	67.5719	P	0.00049077	61.1379	P	0.00049077	68.3922	P	0.00049077	140.939	P	0.00049077	116.572	P	0.00049077	164.291	P	0.00049077	31.5789	P	0.00049077	33.5877	P	0.000612512	31.7569	P	0.000612512	TRUE	TRUE	TRUE	TRUE	TRUE	579.319	65.7007	140.601	32.3078	0.2427	-4.12031	1.81061e-05
37595	1631548_at	38.5985	P	0.00928336	57.0782	P	0.00657518	44.7126	P	0.00657518	8.63506	A	0.110449	14.6349	P	0.00094359	12.643	P	0.000489353	16.5352	P	0.00782677	10.7504	P	0.0109718	6.7705	A	0.122747	8.86237	P	0.0320196	8.62086	P	0.00175518	11.0129	P	0.00459071	TRUE	FALSE	FALSE	TRUE	FALSE	46.7964	11.971	11.352	9.4987	0.242583	-4.1223	0.00444504
34193	1630515_s_at	134.946	P	0.00049077	132.57	P	0.00049077	96.735	P	0.00049077	369.79	P	0.00049077	389.828	P	0.00049077	283.684	P	0.00049077	29.5807	P	0.00380775	33.0085	P	0.000612512	24.4826	P	0.00116472	310.771	P	0.00049077	220.715	P	0.00049077	270.986	P	0.00049077	TRUE	TRUE	TRUE	TRUE	TRUE	121.417	347.767	29.0239	267.491	0.239044	-4.18334	0.00184417
41135	1633540_at	44.6645	P	0.000612512	24.6829	P	0.00049077	27.438	P	0.00094359	16.6639	P	0.00381521	32.7549	P	0.00049077	44.4266	P	0.000761638	7.11913	A	0.150145	15.1864	P	0.00175518	0.77053	A	0.635086	3.94232	A	0.364945	3.40907	A	0.364945	2.72484	A	0.216313	TRUE	TRUE	FALSE	FALSE	FALSE	32.2618	31.2818	7.69203	3.35874	0.238425	-4.19419	0.0308177
34088	1634702_at	40.298	P	0.00315926	55.4638	P	0.00381521	40.0164	P	0.0109718	41.4952	P	0.00116472	40.3541	P	0.00260662	34.4619	P	0.00214285	8.63764	A	0.275413	9.67189	A	0.135974	13.9443	A	0.165268	9.67777	P	0.036797	10.625	P	0.0421419	9.89912	P	0.0421419	TRUE	TRUE	FALSE	TRUE	FALSE	45.2594	38.7704	10.7513	10.0673	0.237548	-4.20968	0.00298425
31000	1636615_at	131.865	P	0.00116472	81.4683	P	0.00214285	87.7977	P	0.00175518	19.7752	P	0.0421419	16.8694	P	0.0129214	14.6534	P	0.0151637	25.8813	P	0.036797	16.5827	P	0.00928336	28.6139	P	0.0277665	18.7504	P	0.0320196	11.2479	P	0.0206634	16.4463	P	0.036797	TRUE	TRUE	TRUE	TRUE	TRUE	100.377	17.0993	23.6926	15.4815	0.236037	-4.23663	0.0092028
318093	1637472_at	40.8896	P	0.0177324	91.323	P	0.00459071	69.4032	P	0.00657518	14.4433	A	0.296809	4.14072	A	0.364945	11.0804	A	0.122747	19.9493	P	0.0421419	8.87767	M	0.0620214	18.2708	P	0.0480985	6.02189	A	0.34162	14.046	A	0.135915	7.64481	A	0.34162	TRUE	FALSE	FALSE	FALSE	FALSE	67.2053	9.88811	15.6993	9.23757	0.233602	-4.28079	0.0264517
2768914	1623813_at	128.634	P	0.00049077	85.2021	P	0.00049077	87.6552	P	0.00049077	151.703	P	0.00049077	205.448	P	0.00049077	167.239	P	0.00049077	8.08972	A	0.254899	22.768	P	0.00315926	39.479	M	0.0547106	134.866	P	0.00049077	98.1325	P	0.00049077	77.8704	P	0.00049077	TRUE	TRUE	FALSE	TRUE	FALSE	100.497	174.797	23.4456	103.623	0.233296	-4.2864	0.0100353
38486	1628332_at	24.664	P	0.00550396	25.1213	P	0.00657518	22.9124	P	0.00657518	28.4183	P	0.000612512	43.0588	P	0.00049077	27.5909	P	0.00049077	3.29778	A	0.462489	5.31418	A	0.296809	8.21279	A	0.413046	5.0261	A	0.165268	7.61706	A	0.070073	0.59197	A	0.783687	TRUE	TRUE	FALSE	FALSE	FALSE	24.2326	33.0227	5.60825	4.41171	0.231434	-4.32088	0.000294441
36009	1634935_a_at	823.301	P	0.00049077	700.527	P	0.00049077	638.538	P	0.00049077	1458.62	P	0.00049077	1516.99	P	0.00049077	1425.08	P	0.00049077	165.639	P	0.00049077	132.942	P	0.000612512	201.318	P	0.000612512	154.92	P	0.000761638	197.788	P	0.000612512	149.779	P	0.000612512	TRUE	TRUE	TRUE	TRUE	TRUE	720.789	1466.9	166.633	167.496	0.231181	-4.32561	0.000660042
---	1623736_at	48.4571	P	0.00175114	29.4735	P	0.00116472	43.8527	P	0.00049077	13.5499	P	0.0320196	10.6815	P	0.0421419	10.5543	P	0.00928336	6.25359	P	0.036797	6.8992	A	0.0990615	14.9121	P	0.0109718	7.81148	P	0.0109555	9.2816	P	0.00143241	7.56827	P	0.0480985	TRUE	TRUE	FALSE	TRUE	FALSE	40.5945	11.5952	9.35498	8.22045	0.23045	-4.33934	0.00797269
39227	1637765_at	48.6027	P	0.00260662	82.6135	P	0.00116472	77.0555	P	0.00214285	11.8475	A	0.0990615	5.50738	A	0.296809	5.82144	A	0.135974	19.8615	A	0.150145	11.953	A	0.110449	15.7815	A	0.235169	5.92602	M	0.0547106	8.83365	M	0.0547106	6.6983	A	0.235169	TRUE	FALSE	FALSE	FALSE	FALSE	69.4239	7.72544	15.8653	7.15266	0.228528	-4.37582	0.00765601
35354	1637797_at	39.5536	P	0.00116472	35.1897	P	0.0109718	21.7167	P	0.0421419	53.4184	P	0.000761638	61.6763	P	0.00049077	46.2738	P	0.000612512	1.45988	A	0.562354	9.27806	A	0.150145	11.2834	A	0.165268	42.078	P	0.00094359	32.8451	P	0.000761638	28.3378	P	0.000612512	TRUE	TRUE	FALSE	TRUE	FALSE	32.1533	53.7895	7.34044	34.4203	0.228295	-4.3803	0.0156567
318146	1634697_at	342.426	P	0.00049077	426.161	P	0.00049077	359.766	P	0.00049077	671.744	P	0.00049077	762.093	P	0.00049077	456.641	P	0.00049077	61.1587	P	0.0129214	67.9981	P	0.000612512	126.962	P	0.00049077	472.188	P	0.00049077	456.25	P	0.00049077	456.085	P	0.00049077	TRUE	TRUE	TRUE	TRUE	TRUE	376.118	630.159	85.3729	461.508	0.226985	-4.40559	0.000913186
33385	1636689_at	88.5062	P	0.00049077	55.8157	P	0.000612512	70.7525	P	0.00049077	138.105	P	0.00049077	138.068	P	0.00049077	129.216	P	0.00049077	6.74143	A	0.135974	15.6595	P	0.0129214	26.2646	P	0.00260662	28.922	P	0.00049077	28.4233	P	0.000610806	21.7138	P	0.000612512	TRUE	TRUE	FALSE	TRUE	FALSE	71.6915	135.13	16.2218	26.353	0.226273	-4.41944	0.00728087
35766	1635318_at	157.7	P	0.000761638	128.005	P	0.00175518	97.4527	P	0.00094359	233.837	P	0.000761638	236.208	P	0.000761638	228.077	P	0.000612512	15.0279	A	0.562354	26.1336	P	0.0129214	45.422	P	0.0239949	63.8815	P	0.00143241	80.05	P	0.00116472	46.6658	P	0.00657518	TRUE	TRUE	FALSE	TRUE	FALSE	127.719	232.707	28.8612	63.5324	0.225973	-4.4253	0.00716849
---	1625050_s_at	64.3422	P	0.00049077	58.1221	P	0.00049077	54.1302	P	0.00094359	45.4738	P	0.00143241	43.7071	P	0.00049077	49.3267	P	0.000612512	2.22773	A	0.48748	30.2007	P	0.000612512	6.96453	P	0.0206634	1.23391	A	0.537511	6.30792	A	0.110449	0.720381	A	0.48748	TRUE	TRUE	FALSE	FALSE	FALSE	58.8648	46.1692	13.131	2.75407	0.22307	-4.4829	0.00747117
32183	1623755_at	31.1511	P	0.00116472	23.9799	P	0.00381521	24.7565	P	0.0021381	10.8165	P	0.0480985	12.2936	P	0.00315926	9.18828	P	0.00116472	7.02954	A	0.388782	3.99137	A	0.198363	6.68177	A	0.318883	4.8	A	0.0789057	3.46177	A	0.150085	5.41871	A	0.198363	TRUE	TRUE	FALSE	FALSE	FALSE	26.6292	10.7661	5.90089	4.56016	0.221595	-4.51274	0.00109729
36751	1633031_at	3045.01	P	0.000761638	3011.56	P	0.000761638	2877.1	P	0.00094359	11.9254	A	0.562354	12.5481	A	0.51252	5.72386	A	0.537511	634.467	P	0.00459071	430.117	P	0.00381521	911.99	P	0.00143241	8.02072	A	0.562354	1.94623	A	0.681117	6.56734	A	0.611218	TRUE	FALSE	TRUE	FALSE	FALSE	2977.89	10.0658	658.858	5.51143	0.22125	-4.51977	9.88865e-05
35169	1628673_at	160.565	P	0.00143241	156.669	P	0.00381521	179.465	P	0.00116472	155.623	P	0.00049077	158.345	P	0.00049077	173.589	P	0.00049077	34.692	P	0.0206634	40.0207	P	0.0177324	35.113	A	0.070073	34.7669	P	0.00094359	35.0374	P	0.00116472	39.1844	P	0.00175518	TRUE	TRUE	FALSE	TRUE	FALSE	165.566	162.519	36.6086	36.3296	0.221111	-4.52261	5.85305e-05
42072	1640355_at	1187.71	P	0.00049077	1252.97	P	0.00049077	1019.19	P	0.00049077	37.7144	P	0.00315926	28.3876	P	0.00315926	43.1642	P	0.00175518	234.381	P	0.00116472	205.438	P	0.000612512	323.545	P	0.000612512	6.93152	P	0.0480985	9.25679	P	0.0109718	3.16189	A	0.165268	TRUE	TRUE	TRUE	FALSE	FALSE	1153.29	36.422	254.455	6.45007	0.220634	-4.5324	0.000326916
34053	1635072_at	18.0053	P	0.0151637	14.3097	P	0.0151637	12.9864	P	0.00657518	15.1972	P	0.0109718	5.46838	P	0.0129214	8.4222	P	0.00657518	6.64968	P	0.0480985	1.03659	A	0.586955	2.28363	A	0.388782	5.86653	P	0.0480985	10.5327	P	0.00175518	12.6649	P	0.00143241	TRUE	TRUE	FALSE	TRUE	FALSE	15.1005	9.69594	3.3233	9.68803	0.220079	-4.54381	0.00656561
35131	1623066_at	286.465	P	0.00214285	240.059	P	0.00260662	233.786	P	0.00315926	37.0661	P	0.00260662	20.7625	P	0.00657518	27.2373	P	0.00214285	48.2069	P	0.00116472	44.644	P	0.00049077	72.3253	P	0.00214285	21.5036	P	0.00143241	21.8245	P	0.00116472	16.9246	P	0.00550396	TRUE	TRUE	TRUE	TRUE	TRUE	253.437	28.3553	55.0588	20.0843	0.217249	-4.60302	0.000451658
40835	1624759_s_at	35.0408	P	0.00175518	33.0697	P	0.00094359	20.4053	P	0.00049077	8.34034	A	0.0789057	9.31118	P	0.000761638	9.50416	P	0.00175518	4.03157	A	0.135915	6.73402	P	0.0151637	8.44525	M	0.0619751	8.04761	P	0.000612512	8.14904	P	0.00459071	10.2197	P	0.000761638	TRUE	FALSE	FALSE	TRUE	FALSE	29.5053	9.05189	6.40361	8.80544	0.217033	-4.6076	0.00833188
31596	1626090_at	86.29	P	0.000761638	71.4824	P	0.00116472	80.1422	P	0.00143241	33.4177	P	0.00550396	48.7548	P	0.00260662	46.7876	P	0.00782677	17.7334	P	0.00260108	18.8102	P	0.0129214	14.9132	P	0.00782677	18.7069	P	0.0177324	18.8634	P	0.0277665	16.7719	P	0.0177324	TRUE	TRUE	TRUE	TRUE	TRUE	79.3048	42.9867	17.1523	18.1141	0.216283	-4.62358	0.000152348
32026	1623355_at	60.5319	P	0.000612512	71.8707	P	0.00094359	60.1569	P	0.00094359	99.9515	P	0.000612512	107.282	P	0.000612512	82.7655	P	0.000761638	12.4875	P	0.0239949	6.98073	P	0.000761638	22.1568	P	0.0151637	93.6606	P	0.000612512	74.0391	P	0.000612512	75.7166	P	0.000612512	TRUE	TRUE	TRUE	TRUE	TRUE	64.1865	96.6662	13.875	81.1387	0.216167	-4.62605	0.00101715
318970	1630260_at	36.9278	P	0.00094359	19.4546	P	0.00260662	21.4615	P	0.00381521	73.7095	P	0.00049077	92.7592	P	0.00049077	68.2207	P	0.00049077	5.55165	A	0.318883	8.46174	A	0.0789057	2.74257	A	0.681117	4.51975	P	0.0421419	5.21769	A	0.150145	5.15704	A	0.088557	TRUE	TRUE	FALSE	FALSE	FALSE	25.948	78.2298	5.58532	4.96483	0.215251	-4.64575	0.0241446
34330	1634044_at	103.803	P	0.000612512	43.7037	P	0.00116472	66.5597	P	0.000761638	11.6397	P	0.00049077	10.8962	P	0.00049077	10.3637	P	0.00116472	7.69441	P	0.0177097	24.8528	P	0.00094359	13.3126	P	0.00657518	7.12603	P	0.00260662	10.8346	P	0.000612512	11.2925	P	0.000612512	TRUE	TRUE	TRUE	TRUE	TRUE	71.3554	10.9665	15.2866	9.75106	0.214232	-4.66785	0.0370749
31464	1639642_a_at	45.9721	P	0.00782677	41.0247	P	0.0320196	40.6858	P	0.0129214	90.8192	P	0.000761638	105.903	P	0.00049077	73.7757	P	0.000612512	5.77335	A	0.165268	8.87182	A	0.135974	12.5749	A	0.135974	36.5736	P	0.000612512	36.0964	P	0.00175518	23.6954	P	0.00657518	TRUE	TRUE	FALSE	TRUE	FALSE	42.5609	90.1662	9.07335	32.1218	0.213185	-4.69075	0.000210989
37632	1633162_at	19.1303	P	0.0277665	29.9872	P	0.0206634	27.5782	P	0.0109718	91.2082	P	0.00143241	98.7036	P	0.00214285	84.0806	P	0.00049077	6.13884	A	0.562354	0.897371	A	0.818657	9.29571	A	0.537511	1.35917	A	0.562354	2.65516	A	0.150145	4.9793	A	0.216313	TRUE	TRUE	FALSE	FALSE	FALSE	25.5652	91.3308	5.44397	2.99788	0.212944	-4.69606	0.00802025
---	1640337_a_at	17.9096	P	0.000612512	27.6426	P	0.00315926	24.7109	P	0.00143241	11.7749	P	0.0319869	7.27554	P	0.0239949	6.13798	A	0.216313	4.9232	A	0.235114	2.74146	A	0.437646	7.29698	A	0.122747	5.0179	A	0.110449	5.19282	M	0.0620214	8.34407	P	0.0129214	TRUE	FALSE	FALSE	FALSE	FALSE	23.421	8.39615	4.98721	6.18493	0.212937	-4.69622	0.00434665
50198	1639236_at	7.13517	P	0.0320196	6.51849	P	0.0151637	60.3605	P	0.000761638	7.18069	P	0.0421419	10.9744	P	0.0239949	5.58747	P	0.0239949	5.08821	A	0.0789057	6.4892	A	0.122747	4.04156	A	0.088557	30.5312	P	0.00550396	23.2717	P	0.00260662	32.1907	P	0.00214285	TRUE	TRUE	FALSE	TRUE	FALSE	24.6714	7.91421	5.20632	28.6645	0.211027	-4.73874	0.337018
2768994	1632911_at	103.015	P	0.00175518	81.9443	P	0.00049077	82.2161	P	0.00214285	139.296	P	0.00094359	145.089	P	0.000612512	115.597	P	0.000612512	8.6807	A	0.235169	23.8031	P	0.00214285	23.7123	P	0.00459071	57.8841	P	0.00094359	71.2014	P	0.00116472	59.9272	P	0.00175518	TRUE	TRUE	FALSE	TRUE	FALSE	89.0586	133.327	18.7321	63.0042	0.210334	-4.75434	0.00121784
44001	1635682_at	12.6275	P	0.00116182	12.0312	P	0.0151637	26.208	P	0.00381521	9.87896	P	0.00782677	6.20215	M	0.0620214	5.76146	P	0.036797	2.74631	A	0.296809	5.77115	P	0.036797	2.13765	A	0.34162	5.55244	P	0.0129214	5.26006	P	0.0421419	7.2924	P	0.036797	TRUE	FALSE	FALSE	TRUE	FALSE	16.9556	7.28086	3.5517	6.03497	0.209471	-4.77393	0.0481355
33564	1637422_at	150.058	P	0.00550396	114.263	P	0.00657518	119.671	P	0.00550396	233.592	P	0.00049077	268.119	P	0.00049077	217.227	P	0.00049077	13.6239	P	0.0277665	21.0579	P	0.00928336	44.7157	P	0.00782677	145.431	P	0.00049077	143.03	P	0.00049077	139.118	P	0.00049077	TRUE	TRUE	TRUE	TRUE	TRUE	127.997	239.646	26.4658	142.527	0.206769	-4.83633	0.00222331
35719	1641125_at	158.559	P	0.00116472	130.462	P	0.00260662	179.532	P	0.00260662	45.7885	A	0.0789057	67.3464	P	0.00550396	41.2847	P	0.0239949	35.3182	P	0.0277665	22.4157	P	0.036797	37.7514	P	0.0177324	7.593	A	0.122747	5.81722	A	0.34162	12.593	A	0.150145	TRUE	FALSE	TRUE	FALSE	FALSE	156.184	51.4732	31.8284	8.66773	0.203788	-4.90706	0.00115284
35735	1630728_a_at	94.7598	P	0.00049077	82.6677	P	0.00049077	93.8884	P	0.00049077	196.304	P	0.00049077	191.475	P	0.00049077	213.831	P	0.00049077	12.7571	P	0.0206634	31.4979	P	0.000761638	11.0358	P	0.0239949	54.5804	P	0.00049077	58.4823	P	0.00049077	48.6908	P	0.000612512	TRUE	TRUE	TRUE	TRUE	TRUE	90.4386	200.537	18.4303	53.9178	0.203788	-4.90707	0.000700135
---	1627881_at	48.3462	P	0.000761638	30.217	P	0.00049077	32.1221	P	0.000761638	31.5545	P	0.000761638	29.598	P	0.00049077	25.4381	P	0.00049077	2.99086	A	0.122747	11.3966	P	0.00260662	7.96529	P	0.00928336	22.0346	P	0.00049077	19.8476	P	0.00094359	23.6471	P	0.00049077	TRUE	TRUE	FALSE	TRUE	FALSE	36.8951	28.8635	7.4509	21.8431	0.201948	-4.95176	0.00922248
38120	1623126_at	148.163	P	0.00049077	126.406	P	0.00049077	121.098	P	0.00049077	161.031	P	0.00116472	178.823	P	0.00143241	172.76	P	0.000761638	24.2472	P	0.00928336	21.0103	P	0.0177324	34.3457	P	0.00315926	55.9542	P	0.0177324	55.7648	P	0.0320196	51.7808	P	0.0320196	TRUE	TRUE	TRUE	TRUE	TRUE	131.889	170.871	26.5344	54.4999	0.201187	-4.97049	0.000332209
41499	1638554_at	262.472	P	0.00116472	241.641	P	0.00116472	132.144	P	0.00550396	11.5882	A	0.165268	1.01284	A	0.783687	2.21701	A	0.611218	54.7663	P	0.0239949	26.295	P	0.0206634	46.3624	P	0.0277665	1.65109	A	0.889551	5.67347	A	0.437646	3.88348	A	0.562354	TRUE	FALSE	TRUE	FALSE	FALSE	212.086	4.93934	42.4746	3.73602	0.200271	-4.99324	0.0147629
3771796	1634450_a_at	27.9408	P	0.00459071	31.3541	P	0.000612512	35.5416	P	0.00094359	16.0248	P	0.00315926	14.6549	P	0.00315926	10.9364	P	0.0109718	3.92608	A	0.51252	6.108	A	0.198363	8.91701	A	0.165268	16.9088	P	0.00049077	9.40424	P	0.0151637	14.2354	P	0.00550396	TRUE	TRUE	FALSE	TRUE	FALSE	31.6121	13.872	6.31703	13.5162	0.199829	-5.00427	0.000653519
44448	1639402_a_at	33.3033	P	0.00928336	34.0633	P	0.0177324	29.6809	P	0.0177324	9.00783	A	0.437646	7.03174	A	0.537511	12.0624	A	0.216313	9.91539	A	0.275462	0.668439	A	0.586955	8.68199	A	0.388782	1.80035	A	0.635054	4.43302	A	0.562354	1.20491	A	0.834732	TRUE	FALSE	FALSE	FALSE	FALSE	32.3492	9.36732	6.42194	2.47943	0.198519	-5.03729	0.00125919
318591	1626201_at	86.8897	P	0.000612512	324.461	P	0.00049077	190.077	P	0.00049077	1.8972	A	0.562354	19.2174	P	0.0206634	3.52574	A	0.254899	52.4956	P	0.00143241	15.8119	P	0.0109718	49.5006	P	0.00094359	2.22957	A	0.364945	0.782017	A	0.51252	2.01956	A	0.562354	TRUE	FALSE	TRUE	FALSE	FALSE	200.476	8.21344	39.2694	1.67705	0.195881	-5.10514	0.0820012
38310	1640881_at	462.374	P	0.00094359	421.979	P	0.000761638	439.639	P	0.000761638	73.8105	P	0.00175518	69.9148	P	0.00175518	61.9143	P	0.00459071	48.4492	M	0.0620214	146.32	P	0.00094359	64.1073	P	0.0277665	50.7204	P	0.00928336	55.5926	P	0.00550396	60.5258	P	0.00459071	TRUE	TRUE	FALSE	TRUE	FALSE	441.331	68.5466	86.2921	55.6129	0.195527	-5.11438	0.000400007
38745	1634879_at	11.419	P	0.00550396	20.9119	P	0.00094359	14.781	P	0.00260662	38.8907	P	0.00175518	28.8453	P	0.00049077	27.6904	P	0.00049077	1.6565	A	0.51252	3.32869	A	0.275462	4.21294	A	0.165268	20.9523	P	0.00116472	16.3804	P	0.00116472	22.0697	P	0.00143241	TRUE	TRUE	FALSE	TRUE	FALSE	15.7039	31.8088	3.06604	19.8008	0.19524	-5.1219	0.0117752
34450	1624505_at	259.724	P	0.000612512	254.576	P	0.00049077	234.226	P	0.00049077	174.666	P	0.00049077	147.912	P	0.00049077	128.287	P	0.00049077	35.8241	P	0.00116472	49.184	P	0.00049077	61.0003	P	0.00214285	104.837	P	0.00049077	100.25	P	0.00049077	144.594	P	0.00049077	TRUE	TRUE	TRUE	TRUE	TRUE	249.509	150.288	48.6695	116.561	0.195061	-5.1266	4.6616e-05
36424	1624195_at	555.599	P	0.00049077	410.761	P	0.00049077	345.196	P	0.00049077	72.8789	P	0.00143241	69.2524	P	0.000612512	65.1511	P	0.000612512	95.6055	P	0.000612512	57.6749	P	0.00049077	98.8354	P	0.00049077	23.2186	P	0.00143241	25.1564	P	0.00315926	19.8842	P	0.00315926	TRUE	TRUE	TRUE	TRUE	TRUE	437.185	69.0941	84.0386	22.7531	0.192226	-5.2022	0.00513274
3885597	1626455_s_at	338.32	P	0.00049077	372.561	P	0.00049077	343.239	P	0.00049077	7.98635	A	0.150145	0.25622	A	0.929927	2.40238	A	0.537511	62.5309	P	0.00175518	57.0048	P	0.00175518	80.2832	P	0.00214285	1.25627	A	0.51252	0.598865	A	0.745101	3.74748	A	0.586955	TRUE	FALSE	TRUE	FALSE	FALSE	351.374	3.54831	66.6063	1.86754	0.18956	-5.27538	2.40823e-05
42421	1638038_at	28.474	P	0.00049077	33.4491	P	0.00175518	35.2281	P	0.00175518	107.457	P	0.00094359	108.897	P	0.000612512	72.6638	P	0.000761638	3.32832	A	0.635054	3.37925	A	0.413046	11.7033	A	0.110449	23.401	P	0.00315926	19.1697	P	0.00116472	25.9337	P	0.00315926	TRUE	TRUE	FALSE	TRUE	FALSE	32.3837	96.3393	6.13694	22.8348	0.189507	-5.27685	0.00158401
37000	1639703_s_at	64.6458	P	0.000761638	52.8036	P	0.00116472	38.4871	P	0.00175518	25.0961	P	0.00782677	24.3793	P	0.00175518	23.3345	P	0.00175114	10.1889	A	0.088557	9.36823	A	0.070073	9.88883	A	0.34162	21.2477	P	0.0239949	13.4014	P	0.00315926	22.3992	P	0.00782677	TRUE	TRUE	FALSE	TRUE	FALSE	51.9788	24.2699	9.81531	19.0161	0.188833	-5.29568	0.00508205
4379892	1626759_at	36.4098	P	0.0109718	28.26	P	0.00782677	36.5322	P	0.0177324	51.5669	P	0.00657518	60.4261	P	0.00315926	40.6556	P	0.00550396	1.8195	A	0.562354	7.82134	A	0.165268	9.26722	A	0.275462	11.1074	P	0.0367615	6.56502	M	0.0620214	9.19605	A	0.135974	TRUE	TRUE	FALSE	FALSE	FALSE	33.734	50.8829	6.30269	8.95617	0.186835	-5.35232	0.00153057
50281	1637569_s_at	185.454	P	0.000489353	70.7252	P	0.00049077	124.796	P	0.00049077	0.435939	A	0.724538	1.21589	A	0.34162	0.10739	A	0.703191	2.99888	A	0.462489	48.5995	P	0.00049077	19.1676	P	0.000761638	0.160585	A	0.849855	3.27968	A	0.181343	0.475577	A	0.512523	TRUE	FALSE	FALSE	FALSE	FALSE	126.992	0.586406	23.5886	1.30528	0.185749	-5.3836	0.0443648
35521	1623229_at	262.962	P	0.000612512	272.438	P	0.000612512	270.615	P	0.00049077	12.8627	M	0.0547106	8.86607	P	0.0480985	9.05867	M	0.0547106	60.8061	P	0.00315926	33.0259	P	0.00381521	53.5816	P	0.00175518	13.634	P	0.0177324	10.109	P	0.0206634	9.39481	P	0.0206634	TRUE	FALSE	TRUE	TRUE	FALSE	268.672	10.2625	49.1378	11.046	0.182892	-5.46772	1.54196e-05
37016	1628766_at	17.9664	P	0.0206634	24.3629	P	0.00928336	16.3865	P	0.00928336	33.0175	P	0.000761638	33.6794	P	0.00116472	28.9929	P	0.00116472	1.90401	A	0.834732	2.8392	A	0.764886	5.96026	A	0.462489	15.5831	P	0.00381521	15.9405	P	0.00381521	21.8525	P	0.00381521	TRUE	TRUE	FALSE	TRUE	FALSE	19.5719	31.8966	3.56783	17.792	0.182293	-5.48567	0.0042239
33894	1631604_at	136.758	P	0.00143241	116.7	P	0.00143241	108.427	P	0.00260662	269.777	P	0.00116472	284.759	P	0.00116472	259.596	P	0.00116472	17.1246	A	0.254899	24.1158	A	0.070073	24.7145	A	0.088557	107.759	P	0.00315926	107.988	P	0.00260662	93.0555	P	0.00315926	TRUE	TRUE	FALSE	TRUE	FALSE	120.628	271.377	21.985	102.934	0.182254	-5.48684	0.000353813
45884	1639130_a_at	37.0274	P	0.00782677	32.4397	P	0.00260662	21.0329	P	0.00782677	2.06352	A	0.413024	8.10675	A	0.088557	4.18591	A	0.235114	8.75305	A	0.413046	2.60701	A	0.512532	5.0037	A	0.235169	6.91259	A	0.070073	9.60499	A	0.0990615	4.30856	A	0.181343	TRUE	FALSE	FALSE	FALSE	FALSE	30.1667	4.78539	5.45459	6.94204	0.180815	-5.53051	0.00825325
43155	1637012_at	130.999	P	0.00143241	71.6258	P	0.00381521	73.7361	P	0.00459071	15.06	P	0.0239949	11.4258	A	0.181343	9.17153	A	0.088557	11.3172	A	0.165268	8.36547	A	0.0885037	28.9489	A	0.0789057	14.2846	A	0.070073	11.1431	A	0.198363	15.6117	A	0.088557	TRUE	FALSE	FALSE	FALSE	FALSE	92.1203	11.8857	16.2105	13.6798	0.175971	-5.68275	0.0207263
43648	1627595_at	382.587	P	0.00315926	354.268	P	0.00315926	390.341	P	0.00381521	533.144	P	0.00094359	646.712	P	0.000761638	424.105	P	0.00116472	31.9598	A	0.0990062	55.0323	A	0.070073	111.003	P	0.0480985	137.565	P	0.00381521	191.356	P	0.00381521	176.623	P	0.00459071	TRUE	TRUE	FALSE	TRUE	FALSE	375.732	534.654	65.9982	168.514	0.175653	-5.69306	0.000280238
35067	1629324_at	49.8112	P	0.00049077	57.8426	P	0.00049077	50.1269	P	0.00094359	128.168	P	0.00049077	109.826	P	0.00049077	100.603	P	0.00049077	0.886665	A	0.724538	5.39149	A	0.388756	21.4101	P	0.0320196	30.8161	P	0.0129214	42.2774	P	0.00550396	30.2596	P	0.00459071	TRUE	TRUE	FALSE	TRUE	FALSE	52.5936	112.865	9.22943	34.451	0.175486	-5.69846	0.00303268
318189	1630310_at	214.535	P	0.00049077	164.19	P	0.00049077	177.832	P	0.00049077	1.41194	A	0.724538	0.303059	A	0.990717	0.199901	A	0.998245	33.1581	P	0.00214285	27.4583	P	0.00782677	36.5686	P	0.00175518	0.644856	A	0.818657	0.307303	A	0.994496	0.350099	A	0.984836	TRUE	FALSE	TRUE	FALSE	FALSE	185.519	0.638299	32.395	0.434086	0.174618	-5.72679	0.000555437
2768690	1630555_at	962.923	P	0.00049077	872.473	P	0.00049077	444.237	P	0.00049077	15.5998	A	0.150145	22.8147	P	0.00116472	12.0223	P	0.0109555	133.393	P	0.00049077	93.526	P	0.00049077	169.786	P	0.00049077	9.36303	A	0.0990615	6.48431	A	0.216256	5.50444	A	0.34162	TRUE	FALSE	TRUE	FALSE	FALSE	759.878	16.8123	132.235	7.11726	0.174021	-5.74642	0.0177364
34489	1640469_at	66.5557	P	0.00214285	127.808	P	0.00116472	74.1523	P	0.000761638	13.6092	P	0.036797	13.8998	P	0.0129032	10.3617	P	0.00116472	17.9698	A	0.070073	11.6896	P	0.0320196	16.7379	P	0.0320196	18.438	P	0.00381521	19.2701	P	0.00049077	20.0042	P	0.000610806	TRUE	TRUE	FALSE	TRUE	FALSE	89.5054	12.6236	15.4658	19.2374	0.172791	-5.78732	0.0187465
43602	1633631_at	1241.79	P	0.00094359	1247.75	P	0.000761638	2179.19	P	0.00116472	3.91488	A	0.611244	3.14845	A	0.216313	2.79801	A	0.318883	266.317	P	0.00049077	204.175	P	0.00049077	335.336	P	0.00049077	8.40428	M	0.0547106	0.405593	A	0.976005	4.50951	A	0.088557	TRUE	FALSE	TRUE	FALSE	FALSE	1556.24	3.28711	268.609	4.4398	0.172601	-5.79371	0.0148078
39771	1635736_at	155.911	P	0.00049077	212.632	P	0.00049077	162.409	P	0.00049077	4.39364	A	0.51252	2.75101	A	0.635086	7.54116	A	0.296809	34.8651	P	0.00928336	21.515	P	0.0320196	34.9716	P	0.00928336	3.37293	A	0.56237	0.677826	A	0.877253	5.55669	A	0.462489	TRUE	FALSE	TRUE	FALSE	FALSE	176.984	4.89527	30.4506	3.20248	0.172053	-5.81217	0.00136684
36235	1626144_at	233.244	P	0.000612512	148.738	P	0.00049077	163.84	P	0.000612512	60.62	P	0.000612512	55.2319	P	0.00049077	60.5872	P	0.000612512	4.04358	A	0.537511	48.7802	P	0.00094359	39.7192	P	0.00143241	67.7579	P	0.00049077	60.1101	P	0.000761638	35.4776	P	0.000761638	TRUE	TRUE	FALSE	TRUE	FALSE	181.941	58.813	30.8477	54.4485	0.169548	-5.89803	0.00678248
37544	1637928_at	105.523	P	0.00459071	95.602	P	0.00381521	108.342	P	0.00260662	16.5291	A	0.0990615	3.00625	A	0.388782	11.2313	A	0.0789057	20.5004	A	0.110449	14.0732	A	0.088557	17.1554	M	0.0620214	4.70811	A	0.364945	6.6039	A	0.364945	4.90184	A	0.388782	TRUE	FALSE	FALSE	FALSE	FALSE	103.156	10.2555	17.243	5.40462	0.167155	-5.98248	3.65608e-05
38753	1624586_a_at	81.4791	P	0.00049077	80.3341	P	0.000612512	62.0661	P	0.000612512	189.652	P	0.00049077	136.16	P	0.00049077	126.696	P	0.00049077	12.642	P	0.0421419	12.2476	P	0.00657518	12.2725	M	0.0547106	103.135	P	0.00049077	105.596	P	0.00049077	103.13	P	0.00049077	TRUE	TRUE	FALSE	TRUE	FALSE	74.6265	150.836	12.3874	103.954	0.165992	-6.02439	0.000585514
43523	1638610_at	91.8234	P	0.00049077	74.8906	P	0.00049077	52.9347	P	0.00049077	9.96563	M	0.0547106	8.85866	P	0.0129214	5.09572	P	0.0239674	9.82863	P	0.0239949	7.57488	A	0.181343	18.9476	P	0.0151637	5.10907	P	0.0239949	3.66111	P	0.036797	6.63913	P	0.00657518	TRUE	FALSE	FALSE	TRUE	FALSE	73.2162	7.97334	12.117	5.13644	0.165496	-6.04243	0.00657998
117331	1639902_at	26.3329	P	0.00049077	17.6193	P	0.00550396	19.2859	P	0.000761638	1.27098	A	0.65838	0.385295	A	0.889551	3.62036	A	0.437646	3.75955	A	0.34162	5.52188	A	0.122747	1.17807	A	0.437646	2.76881	A	0.318883	3.66106	A	0.135974	5.18823	A	0.165208	TRUE	FALSE	FALSE	FALSE	FALSE	21.0794	1.75888	3.4865	3.8727	0.165399	-6.046	0.0039864
44522	1636905_at	269.509	P	0.00094359	159.616	P	0.00094359	190.495	P	0.00049077	17.3762	M	0.0620214	12.7321	P	0.036797	9.60209	P	0.00926888	26.6271	P	0.00143241	32.5018	P	0.00143241	41.4126	P	0.000612512	4.0089	A	0.165268	5.96691	A	0.070073	5.97845	P	0.0206634	TRUE	FALSE	TRUE	FALSE	FALSE	206.54	13.2368	33.5138	5.31809	0.162263	-6.16283	0.00632844
40908	1633196_at	96.9572	P	0.00049077	80.1102	P	0.000612512	85.677	P	0.000612512	222.807	P	0.00049077	219.676	P	0.00049077	182.815	P	0.00049077	6.53581	A	0.318883	11.8608	P	0.0480985	23.9567	P	0.0109718	64.3719	P	0.00049077	64.9981	P	0.00049077	46.3285	P	0.00049077	TRUE	TRUE	FALSE	TRUE	FALSE	87.5815	208.433	14.1178	58.5662	0.161196	-6.20363	0.000505995
50082	1625026_at	1357.89	P	0.00049077	1177.36	P	0.000612512	813.016	P	0.000612512	230.473	P	0.00175518	258.988	P	0.00143241	262.116	P	0.00116472	178.799	P	0.00550396	176.128	P	0.00094359	183.707	P	0.0109718	198.174	P	0.00094359	228.323	P	0.00175518	317.643	P	0.00143241	TRUE	TRUE	TRUE	TRUE	TRUE	1116.09	250.526	179.545	248.047	0.16087	-6.21621	0.00427579
43649	1624409_a_at	106.572	P	0.00049077	107.403	P	0.000612512	98.8844	P	0.00049077	238.756	P	0.00049077	246.502	P	0.00049077	173.986	P	0.00049077	9.95599	M	0.0620214	14.7692	M	0.0547106	25.4682	P	0.0109718	56.7079	P	0.000761638	48.0041	P	0.00049077	45.1883	P	0.00094359	TRUE	TRUE	FALSE	TRUE	FALSE	104.286	219.748	16.7311	49.9668	0.160435	-6.23307	8.01734e-05
3885610	1632399_at	54.1916	P	0.00175518	48.0226	P	0.00928336	47.9477	P	0.00143241	22.7419	P	0.0320196	7.02122	A	0.122747	12.1727	M	0.0620214	7.79884	P	0.036797	9.86409	A	0.088557	6.24425	A	0.364945	19.2208	P	0.0151637	19.8777	P	0.00782677	19.7347	P	0.0151637	TRUE	FALSE	FALSE	TRUE	FALSE	50.054	13.9786	7.96906	19.6111	0.159209	-6.28104	5.42518e-05
38195	1637150_at	53.3997	P	0.0129214	42.8118	P	0.00657518	33.755	P	0.0109718	22.0496	P	0.00381521	16.2393	P	0.0177097	14.5419	P	0.0480985	6.09199	A	0.388782	6.2133	A	0.462489	8.29953	A	0.413046	5.59972	A	0.254847	5.88843	P	0.0129214	10.8569	A	0.150145	TRUE	TRUE	FALSE	FALSE	FALSE	43.3222	17.6103	6.86827	7.44835	0.15854	-6.30758	0.0031126
34822	1635937_at	106.461	P	0.000612512	70.3189	P	0.00143241	71.1794	P	0.00116472	12.7752	A	0.088557	2.91809	A	0.198363	2.90211	A	0.34162	2.0708	A	0.681117	19.4133	P	0.0320196	17.5125	A	0.0789057	8.60944	P	0.036797	0.910876	A	0.388782	6.12772	A	0.088557	TRUE	FALSE	FALSE	FALSE	FALSE	82.653	6.19847	12.9988	5.21601	0.15727	-6.35849	0.00603676
36937	1638669_at	163.823	P	0.00049077	128.106	P	0.00049077	126.855	P	0.00049077	445.049	P	0.00049077	479.296	P	0.00049077	316.49	P	0.00049077	1.73258	A	0.462489	28.495	P	0.00049077	34.5929	P	0.00380775	220.973	P	0.00049077	170.183	P	0.00049077	138.113	P	0.00049077	TRUE	TRUE	FALSE	TRUE	FALSE	139.595	413.611	21.6068	176.423	0.154782	-6.46068	0.00170691
39620	1636672_at	286.592	P	0.00315926	123.926	P	0.0177324	173.974	P	0.00550396	11.4765	A	0.135974	6.40653	A	0.122689	7.58328	A	0.122747	12.339	A	0.364945	49.783	M	0.0547106	28.0989	A	0.110449	1.19526	A	0.51252	7.99939	A	0.122747	7.9628	A	0.181343	TRUE	FALSE	FALSE	FALSE	FALSE	194.831	8.48879	30.0736	5.71915	0.154358	-6.47846	0.0288043
38509	1629394_at	72.9778	P	0.0421419	145.174	P	0.0239949	116.626	P	0.0277665	30.7914	P	0.036797	21.7616	A	0.122747	21.7016	M	0.0620214	18.544	A	0.198363	16.7085	A	0.235169	15.2895	A	0.364945	23.5052	P	0.036797	30.8114	P	0.0480985	31.2865	P	0.0239949	TRUE	FALSE	FALSE	TRUE	FALSE	111.593	24.7516	16.8474	28.5344	0.150972	-6.62374	0.0107506
33474	1626766_s_at	159.963	P	0.00049077	151.57	P	0.00049077	127.978	P	0.00049077	100.447	P	0.00049077	83.7809	P	0.00049077	89.0283	P	0.00049077	25.2517	P	0.0109718	16.9565	P	0.00381521	23.9882	P	0.0177097	29.0649	P	0.00049077	22.9788	P	0.00094359	25.4463	P	0.00214285	TRUE	TRUE	TRUE	TRUE	TRUE	146.503	91.0855	22.0654	25.83	0.150614	-6.6395	0.000232033
318563	1625272_at	47.3689	P	0.000761638	56.4062	P	0.00175518	46.2655	P	0.00315926	24.9185	P	0.0109718	28.3423	P	0.00928336	30.5781	P	0.00782677	4.95246	A	0.275462	4.82051	A	0.462489	12.5731	A	0.181343	15.1189	P	0.0277665	10.3047	A	0.0789057	16.1364	M	0.0547106	TRUE	TRUE	FALSE	FALSE	FALSE	50.0135	27.9463	7.44868	13.8534	0.148933	-6.71442	0.000490226
36703	1632550_at	88.1031	P	0.00049077	49.0198	P	0.00049077	70.0345	P	0.00049077	10.11	P	0.0129214	8.70975	P	0.000761638	8.15299	P	0.00657518	9.64281	P	0.0151637	12.0341	P	0.00315926	8.90839	P	0.0151637	9.883	P	0.00550396	10.8064	P	0.00315926	10.2405	P	0.00656392	TRUE	TRUE	TRUE	TRUE	TRUE	69.0525	8.9909	10.1951	10.31	0.147643	-6.77311	0.00654431
34809	1626989_at	20.9215	P	0.0177324	55.0386	P	0.00928336	37.9689	P	0.0151637	14.6406	P	0.0151637	6.17393	A	0.235169	6.65164	M	0.0547106	7.47689	A	0.216313	3.76221	A	0.562354	5.55307	A	0.341583	9.05039	P	0.0177324	5.9919	P	0.0129214	7.51257	P	0.0480985	TRUE	FALSE	FALSE	TRUE	FALSE	37.9763	9.1554	5.59739	7.51828	0.147392	-6.78465	0.0308385
36509	1639427_at	262.909	P	0.00049077	119.501	P	0.000761638	174.234	P	0.000761638	4.1061	A	0.296809	1.78299	A	0.48748	3.9359	A	0.537511	7.80862	A	0.586955	57.2717	P	0.000612512	16.498	P	0.0480985	0.894774	A	0.783687	1.72333	A	0.635054	9.18018	A	0.318883	TRUE	FALSE	FALSE	FALSE	FALSE	185.548	3.275	27.1928	3.93276	0.146554	-6.82345	0.0235795
246530	1635548_s_at	617.915	P	0.000612512	689.274	P	0.00049077	844.929	P	0.00049077	1368.91	P	0.00049077	1766.28	P	0.00049077	1346.12	P	0.00049077	52.076	P	0.00260662	108.946	P	0.00049077	153.383	P	0.000761638	674.116	P	0.00049077	657.518	P	0.00049077	540.798	P	0.00049077	TRUE	TRUE	TRUE	TRUE	TRUE	717.373	1493.77	104.802	624.144	0.146091	-6.84503	0.00111246
---	1634623_a_at	204.467	P	0.00049077	215.75	P	0.00049077	202.325	P	0.000612512	27.9844	P	0.00175518	21.9669	P	0.000612512	19.937	P	0.00315926	28.4854	P	0.0129214	21.0089	P	0.00459071	39.4694	P	0.00782677	15.3092	P	0.00928336	17.5068	P	0.00782677	24.7959	P	0.00928336	TRUE	TRUE	TRUE	TRUE	TRUE	207.514	23.2961	29.6546	19.204	0.142904	-6.9977	1.26098e-05
53557	1632679_s_at	29.2294	P	0.000612512	22.2505	P	0.00094359	28.5896	P	0.00049077	6.12713	P	0.036797	6.08724	P	0.0177324	5.92453	P	0.0206384	0.956561	A	0.48748	4.03795	A	0.0990615	6.4325	A	0.0789057	3.65975	P	0.0421419	1.57255	A	0.413024	5.46038	A	0.135974	TRUE	TRUE	FALSE	FALSE	FALSE	26.6898	6.0463	3.809	3.56423	0.142714	-7.00704	0.00111434
36471	1628963_at	1455.44	P	0.00049077	1252.51	P	0.00049077	1213.2	P	0.00049077	2300.04	P	0.00049077	2461.62	P	0.00049077	2212.74	P	0.00049077	51.7774	P	0.0109718	212.813	P	0.00049077	281.812	P	0.000612512	1076.09	P	0.00049077	957.263	P	0.00049077	662.471	P	0.00049077	TRUE	TRUE	TRUE	TRUE	TRUE	1307.05	2324.8	182.134	898.608	0.139347	-7.17631	0.000375316
38774	1641393_at	35.2655	P	0.0129214	54.18	P	0.00315926	32.6112	P	0.0320196	1.69246	A	0.586955	0.894765	A	0.65838	1.10863	A	0.724538	9.28486	A	0.198363	3.61468	A	0.48748	3.97904	A	0.388782	2.26634	A	0.51252	0.787768	A	0.611218	4.92555	A	0.586976	TRUE	FALSE	FALSE	FALSE	FALSE	40.6856	1.23195	5.62619	2.65989	0.138285	-7.23145	0.00757223
---	1637867_at	24.8108	P	0.00315926	28.4094	P	0.00214285	39.5144	P	0.00214285	25.9902	P	0.00049077	39.7823	P	0.00214285	35.3267	P	0.00049077	5.55771	A	0.198363	6.8075	P	0.036797	0.345622	A	0.611244	11.7236	P	0.00782677	14.4252	P	0.00550396	15.6466	P	0.00381521	TRUE	TRUE	FALSE	TRUE	FALSE	30.9115	33.6997	4.23694	13.9318	0.137067	-7.29571	0.00531815
318890	1625153_at	62.9486	P	0.000761638	50.6252	P	0.00049077	43.8081	P	0.00049077	23.0455	P	0.00116472	22.0789	P	0.000761638	21.0606	P	0.00143241	2.32371	A	0.48748	7.04836	A	0.0789057	12.0804	A	0.110393	2.65132	A	0.388782	3.46665	A	0.110449	9.20283	A	0.0990615	TRUE	TRUE	FALSE	FALSE	FALSE	52.4607	22.0617	7.15083	5.10693	0.136308	-7.33631	0.00194461
34570	1638000_at	940.494	P	0.00049077	547.495	P	0.00049077	658.512	P	0.00049077	0.84776	A	0.801637	4.50338	A	0.275462	3.88657	A	0.216313	9.44955	A	0.110449	164.474	P	0.00116472	107.178	P	0.00214285	3.99477	A	0.150145	5.188	A	0.110449	11.878	P	0.0239949	TRUE	FALSE	FALSE	FALSE	FALSE	715.5	3.07924	93.7005	7.02025	0.130958	-7.63604	0.00771896
37889	1641677_at	78.2315	P	0.00049077	93.4923	P	0.00049077	29.0793	P	0.00116472	17.0871	P	0.00315926	13.448	P	0.00094359	20.2713	P	0.00049077	5.11132	A	0.181343	11.0568	A	0.070073	9.83962	A	0.070073	13.1388	P	0.000612512	14.4893	P	0.00094359	21.9035	P	0.00175114	TRUE	TRUE	FALSE	TRUE	FALSE	66.9344	16.9354	8.66924	16.5105	0.129518	-7.72091	0.040529
33942	1635442_a_at	63.0507	P	0.000612512	35.5997	P	0.00175518	54.7627	P	0.000761638	132.698	P	0.00049077	146.719	P	0.00049077	115.636	P	0.00049077	2.78643	A	0.181343	9.09161	P	0.00928336	7.85887	P	0.0480985	18.6957	P	0.000761638	20.5546	P	0.00116472	10.6923	P	0.00143241	TRUE	TRUE	FALSE	TRUE	FALSE	51.1377	131.684	6.57897	16.6475	0.128652	-7.7729	0.00595218
31782	1635987_at	457.44	P	0.00094359	412.573	P	0.00143241	452.675	P	0.000612512	1189.65	P	0.00094359	1127.1	P	0.000612512	1106.01	P	0.000612512	26.0787	P	0.0239949	83.3988	P	0.00260662	58.5814	P	0.00928336	408.189	P	0.000612512	368.806	P	0.00049077	241.657	P	0.00049077	TRUE	TRUE	TRUE	TRUE	TRUE	440.896	1140.92	56.0196	339.551	0.127059	-7.87038	6.11251e-05
30979	1637077_s_at	70.9891	P	0.00315926	136.832	P	0.00214285	88.3741	P	0.00175518	9.40922	A	0.122747	5.79156	A	0.318883	5.38258	A	0.198363	12.0204	A	0.216313	12.4262	A	0.0990615	13.147	A	0.275462	6.91143	A	0.254899	0.607148	A	0.562354	7.56266	A	0.150145	TRUE	FALSE	FALSE	FALSE	FALSE	98.7318	6.86112	12.5312	5.02708	0.126922	-7.87887	0.0119212
38409	1627327_at	277.646	P	0.00094359	223.977	P	0.000761638	280.863	P	0.000761638	239.801	P	0.000761638	238.829	P	0.000761638	234.592	P	0.000761638	18.5333	P	0.0177324	17.6414	P	0.0129214	62.9877	P	0.00143241	237.321	P	0.00049077	169.397	P	0.00049077	188.374	P	0.00049077	TRUE	TRUE	TRUE	TRUE	TRUE	260.829	237.741	33.0542	198.364	0.126727	-7.89095	0.000661461
41117	1637971_a_at	211.932	P	0.00782677	227.673	P	0.00381521	207.902	P	0.00657518	100.24	P	0.0109718	99.6997	P	0.00928336	63.836	P	0.0151637	28.204	A	0.198363	17.79	A	0.070073	34.919	P	0.0206634	13.5655	A	0.135974	20.2488	A	0.135974	11.3157	A	0.150145	TRUE	TRUE	FALSE	FALSE	FALSE	215.835	87.9254	26.971	15.0434	0.124961	-8.00251	1.74698e-05
38906	1632155_at	16.6353	P	0.0320196	28.1924	P	0.000612512	21.025	P	0.00260662	10.121	P	0.0480985	6.71724	P	0.0054941	7.03681	P	0.0239949	6.22874	A	0.537511	0.780556	A	0.703191	1.15836	A	0.537511	3.89911	A	0.0789057	5.946	P	0.0151637	6.69113	A	0.181343	TRUE	TRUE	FALSE	FALSE	FALSE	21.9509	7.95835	2.72255	5.51208	0.124029	-8.06262	0.00717134
42810	1636510_a_at	831.312	P	0.00049077	783.02	P	0.000612512	734.336	P	0.000612512	369.014	P	0.000612512	369.496	P	0.000612512	363.924	P	0.000612512	87.1721	P	0.0206634	74.7442	P	0.00459071	126.25	P	0.00550396	174.477	P	0.000612512	174.962	P	0.000761638	185.595	P	0.000761638	TRUE	TRUE	TRUE	TRUE	TRUE	782.889	367.478	96.0554	178.345	0.122694	-8.15039	2.7894e-05
38169	1641652_a_at	28.979	P	0.000761638	73.2841	P	0.00049077	92.9046	P	0.00049077	355.738	P	0.000612512	352.256	P	0.00049077	363.894	P	0.00049077	10.0934	P	0.0151637	5.44071	M	0.0620214	8.1169	P	0.0239949	9.5018	P	0.0177324	5.55585	A	0.070073	10.1282	P	0.00214285	TRUE	TRUE	FALSE	FALSE	FALSE	65.0559	357.296	7.88367	8.3953	0.121183	-8.25198	0.0393082
41609	1636055_at	24.6215	P	0.00782677	16.8234	P	0.0109718	22.4821	P	0.00928336	25.4148	P	0.00782677	23.8621	P	0.0109718	29.5257	P	0.00094359	1.65569	A	0.818657	0.920272	A	0.937979	5.12068	A	0.801637	0.78893	A	0.818657	0.562212	A	0.921094	4.5047	A	0.437646	TRUE	TRUE	FALSE	FALSE	FALSE	21.309	26.2675	2.56555	1.95195	0.120397	-8.30584	0.002146
---	1626966_s_at	23.5873	P	0.00116472	15.4864	P	0.00315282	25.8578	P	0.00175114	13.4323	P	0.00260662	26.9708	P	0.00094359	18.357	P	0.000761638	2.83835	A	0.254899	4.34991	A	0.181343	0.627867	A	0.724538	10.002	P	0.00926888	6.2106	P	0.00550396	6.99746	P	0.0320196	TRUE	TRUE	FALSE	TRUE	FALSE	21.6438	19.5867	2.60538	7.73667	0.120375	-8.30737	0.00462089
---	1633313_at	24.272	P	0.000761638	19.6475	P	0.00657518	28.874	P	0.00116472	23.533	P	0.0109718	32.8534	P	0.00116472	15.7063	P	0.00175518	3.04325	A	0.437646	0.293702	A	0.681158	5.20575	A	0.254899	17.4375	P	0.00260662	10.5297	P	0.00782677	13.7291	P	0.00175518	TRUE	TRUE	FALSE	TRUE	FALSE	24.2645	24.0309	2.84757	13.8988	0.117355	-8.52113	0.00208508
40104	1637043_at	20.0659	P	0.0129214	27.4292	P	0.0109718	27.6047	P	0.00928336	0.385374	A	0.65838	2.19383	A	0.437646	0.502977	A	0.864026	0.585998	A	0.635054	0.544465	A	0.801637	7.54999	P	0.0239949	1.93311	A	0.388782	0.672828	A	0.611218	0.152706	A	0.703191	TRUE	FALSE	FALSE	FALSE	FALSE	25.0332	1.02739	2.89348	0.919549	0.115586	-8.65159	0.00288562
37089	1636091_at	46.9545	P	0.00094359	24.8269	P	0.00214285	35.1831	P	0.00381521	1.45889	A	0.681158	5.06653	A	0.48748	1.05116	A	0.703191	1.30493	A	0.801637	1.76961	A	0.487477	9.2858	A	0.254899	2.87581	A	0.413046	0.861018	A	0.635054	7.819	A	0.364914	TRUE	FALSE	FALSE	FALSE	FALSE	35.6548	2.52552	4.12011	3.85194	0.115555	-8.65385	0.0102356
37652	1625833_at	1251.35	P	0.00049077	964.822	P	0.00049077	970.269	P	0.00049077	232.037	P	0.00049077	242.906	P	0.00049077	244.051	P	0.00049077	167.157	P	0.00049077	90.7008	P	0.000612512	109.277	P	0.00049077	54.6134	P	0.00049077	55.6411	P	0.000612512	54.4331	P	0.000612512	TRUE	TRUE	TRUE	TRUE	TRUE	1062.15	239.665	122.378	54.8958	0.115218	-8.67919	0.000644725
38047	1626667_at	26.861	P	0.00049077	23.723	P	0.00094359	18.3484	P	0.00049077	13.1718	P	0.0151637	21.5267	P	0.00094359	13.8164	P	0.000761638	0.670342	A	0.681117	4.063	P	0.0277665	3.05382	A	0.364945	13.1579	P	0.00381521	14.9799	P	0.00094359	15.232	P	0.000761638	TRUE	TRUE	FALSE	TRUE	FALSE	22.9775	16.1716	2.59572	14.4566	0.112968	-8.85205	0.00160711
32598	1626619_at	23.1259	P	0.00214285	26.2825	P	0.000761638	13.7061	P	0.00049077	19.9725	P	0.00782677	8.39002	P	0.0206634	8.51959	P	0.0151637	3.74147	A	0.275462	0.83797	A	0.745153	2.53294	A	0.135974	8.08212	P	0.0421419	7.84494	A	0.122747	4.81745	P	0.036797	TRUE	TRUE	FALSE	FALSE	FALSE	21.0381	12.294	2.37079	6.91484	0.11269	-8.87388	0.00850308
38634	1639376_at	89.4919	P	0.00657518	129.602	P	0.00175518	85.9529	P	0.0129214	14.1906	A	0.181343	5.63577	A	0.296809	7.19217	A	0.0789057	12.2137	A	0.254899	9.47725	M	0.0547106	12.4057	A	0.388782	8.05059	A	0.110449	8.80859	A	0.216313	11.3512	A	0.198363	TRUE	FALSE	FALSE	FALSE	FALSE	101.682	9.00617	11.3655	9.40345	0.111775	-8.94654	0.00299488
39500	1635686_at	46.0371	P	0.0129214	56.6785	P	0.00459071	46.3843	P	0.0206634	1.04591	A	0.929976	3.32005	A	0.681117	4.76748	A	0.318883	9.68416	A	0.364945	1.26973	A	0.834732	5.61789	A	0.437646	6.62492	A	0.122747	4.55395	A	0.296809	4.65639	A	0.388782	TRUE	FALSE	FALSE	FALSE	FALSE	49.7	3.04448	5.52393	5.27842	0.111145	-8.99722	0.000485055
33022	1640107_at	56.1552	P	0.00049077	76.8567	P	0.00049077	54.9102	P	0.00049077	30.4561	P	0.00094359	21.4904	P	0.000612512	16.9292	P	0.00049077	3.73511	A	0.198363	5.93902	M	0.0546669	10.4185	P	0.00381521	13.7001	P	0.000612512	13.6141	P	0.00214285	18.2168	P	0.00143241	TRUE	TRUE	FALSE	TRUE	FALSE	62.6407	22.9586	6.69754	15.177	0.10692	-9.35279	0.00162717
50205	1625583_at	900.486	P	0.00049077	726.488	P	0.000612512	615.19	P	0.000612512	1221.32	P	0.00049077	1184.72	P	0.00049077	1024.05	P	0.00049077	13.2032	A	0.254899	65.8492	P	0.00214285	160.459	P	0.00116472	187.28	P	0.00094359	230.989	P	0.000612512	116.026	P	0.00116472	TRUE	TRUE	FALSE	TRUE	FALSE	747.388	1143.36	79.8373	178.098	0.106822	-9.36139	0.0020381
45524	1638053_at	777.288	P	0.00049077	808.453	P	0.00049077	707.34	P	0.00049077	231.177	P	0.00049077	232.653	P	0.00049077	189.105	P	0.00049077	90.7366	P	0.000761638	65.1092	P	0.00049077	85.8659	P	0.00049077	4.85527	P	0.0480985	3.45393	A	0.122747	4.48378	A	0.150145	TRUE	TRUE	TRUE	FALSE	FALSE	764.36	217.645	80.5706	4.26433	0.105409	-9.48684	2.47197e-05
31539	1636429_at	19.9925	P	0.0480985	33.1917	P	0.00381521	20.2445	P	0.00782677	13.2452	A	0.275462	1.83865	A	0.537511	5.90051	M	0.0547106	2.15112	A	0.658417	0.67192	A	0.834792	4.91316	A	0.48748	4.87547	A	0.150145	3.59226	A	0.296809	7.10108	A	0.296809	TRUE	FALSE	FALSE	FALSE	FALSE	24.4762	6.99477	2.57873	5.1896	0.105357	-9.49157	0.00845122
53511	1641191_s_at	684.408	P	0.00049077	724.456	P	0.00049077	671.33	P	0.00049077	40.7036	P	0.00459071	40.3594	P	0.00116472	26.9246	P	0.00143241	88.0444	P	0.00381521	55.3154	P	0.00657518	74.9305	P	0.00381521	10.3641	A	0.181343	10.3063	M	0.0547106	10.2425	A	0.235169	TRUE	TRUE	TRUE	FALSE	FALSE	693.398	35.9959	72.7634	10.3043	0.104937	-9.52949	4.80805e-06
170878	1637914_at	63.4325	P	0.0421419	109.28	P	0.0109718	91.5448	P	0.0239949	4.13352	A	0.681117	0.45435	A	0.849855	1.35422	A	0.745101	9.34349	A	0.437646	5.1017	A	0.703191	13.1392	A	0.388782	7.284	A	0.586955	8.74492	A	0.462489	14.0196	A	0.364945	TRUE	FALSE	FALSE	FALSE	FALSE	88.0858	1.9807	9.1948	10.0162	0.104385	-9.57996	0.00433144
38545	1637321_at	18.1042	P	0.0177324	13.565	P	0.0206634	16.5872	P	0.036797	8.53181	P	0.036797	14.4678	P	0.00380775	10.4731	P	0.0109718	1.49696	A	0.611218	0.739996	A	0.864026	2.78417	A	0.275462	15.9627	P	0.0151637	11.1267	P	0.0177324	12.9038	P	0.00928336	TRUE	TRUE	FALSE	TRUE	FALSE	16.0855	11.1575	1.67371	13.3311	0.104051	-9.61069	0.000593299
36372	1624663_a_at	19.1125	P	0.0206634	19.5931	P	0.0151433	21.4671	P	0.00550396	40.9674	P	0.00175518	43.1851	P	0.00214285	43.1855	P	0.00214285	2.28939	A	0.611218	1.73561	A	0.611218	1.80193	A	0.724538	5.38121	A	0.364945	0.855715	A	0.658417	0.211859	A	0.681117	TRUE	TRUE	FALSE	FALSE	FALSE	20.0576	42.446	1.94231	2.14959	0.0968368	-10.3266	1.64518e-05
35022	1632808_at	146.736	P	0.00049077	134.964	P	0.00175518	122.416	P	0.00049077	17.037	M	0.0547106	10.5041	P	0.00315926	7.49874	P	0.0239949	20.3559	P	0.036797	8.38141	P	0.0480985	10.204	P	0.00782677	0.382842	A	0.703191	0.328946	A	0.864026	2.98532	A	0.437646	TRUE	FALSE	TRUE	FALSE	FALSE	134.705	11.6799	12.9804	1.23237	0.0963616	-10.3776	0.000106071
36411	1636998_at	41.8357	P	0.000761638	14.3261	P	0.00782677	28.7761	P	0.00260662	0.339182	A	0.51252	2.61855	M	0.0620214	0.770401	A	0.562354	0.248811	A	0.818716	7.0393	P	0.00175518	0.735451	A	0.658417	3.93079	A	0.110449	0.342471	A	0.635054	1.33483	A	0.611218	TRUE	FALSE	FALSE	FALSE	FALSE	28.3126	1.24271	2.67452	1.86936	0.0944638	-10.5861	0.0358251
32194	1640910_at	46.3287	P	0.00315282	87.7737	P	0.00214285	35.2697	P	0.0109718	2.36639	A	0.586955	0.510214	A	0.681117	2.01712	A	0.413046	5.43375	A	0.34162	9.70939	P	0.0320196	0.839223	A	0.937979	2.00934	A	0.586955	0.378513	A	0.681117	2.97189	A	0.46248	TRUE	FALSE	FALSE	FALSE	FALSE	56.4573	1.63124	5.32745	1.78658	0.0943624	-10.5974	0.0342089
43488	1633305_at	1412.96	P	0.000612512	1196.35	P	0.000612512	1224.98	P	0.000612512	943.71	P	0.000612512	998.53	P	0.00049077	621.589	P	0.000612512	36.5359	P	0.0239949	87.0012	P	0.00550396	238.06	P	0.00175518	487.609	P	0.00116472	443.354	P	0.00214285	503.286	P	0.00214285	TRUE	TRUE	TRUE	TRUE	TRUE	1278.1	854.61	120.532	478.083	0.0943063	-10.6037	0.000220019
38702	1640975_at	43.8209	P	0.000612512	100.282	P	0.00049077	464.864	P	0.00049077	5.63219	A	0.275462	5.94408	P	0.0421419	4.83385	A	0.437646	25.0687	P	0.000612512	11.1313	P	0.00656392	20.5153	P	0.00260662	5.88529	A	0.235169	12.3033	P	0.0109718	6.84579	A	0.198363	TRUE	FALSE	TRUE	FALSE	FALSE	202.989	5.47004	18.9051	8.34479	0.0931337	-10.7373	0.235641
45041	1637939_at	65.02	P	0.000612512	75.5533	P	0.00049077	53.1411	P	0.00094359	1.78966	A	0.745101	1.27093	A	0.562354	0.806322	A	0.929927	1.01466	A	0.764831	4.79915	P	0.036797	12.0809	A	0.135915	0.761122	A	0.889551	0.996232	A	0.877253	2.17522	A	0.611218	TRUE	FALSE	FALSE	FALSE	FALSE	64.5715	1.28897	5.96492	1.31086	0.092377	-10.8252	0.00126751
44018	1641344_a_at	35.153	P	0.00381521	19.9701	P	0.0206634	17.3644	P	0.0177324	1.48812	A	0.681117	1.84344	A	0.364914	4.65031	A	0.122747	0.388068	A	0.972233	3.69071	A	0.318883	2.48571	A	0.53752	5.48606	A	0.235169	4.55784	A	0.216313	6.74256	P	0.0480985	TRUE	FALSE	FALSE	FALSE	FALSE	24.1625	2.66062	2.18816	5.59549	0.0905605	-11.0423	0.0174938
33627	1624125_at	177.459	P	0.00049077	92.6476	P	0.00049077	128.943	P	0.00049077	2.69966	A	0.198363	7.27527	P	0.0151637	5.26086	P	0.00782677	6.09675	P	0.036797	7.04014	P	0.00928336	22.656	P	0.00175518	4.30985	P	0.0206634	0.224652	A	0.979362	5.3126	P	0.0206634	TRUE	FALSE	TRUE	FALSE	FALSE	133.016	5.0786	11.931	3.28237	0.0896955	-11.1488	0.00855387
41314	1639704_at	29.7923	P	0.00116472	27.9227	P	0.00381521	30.1571	P	0.00381521	11.6038	A	0.0789057	4.63115	A	0.235169	3.48875	A	0.235169	0.623125	A	0.818657	5.7415	A	0.181343	1.24242	A	0.801637	0.507281	A	0.65838	4.31953	A	0.254899	4.01489	A	0.181343	TRUE	FALSE	FALSE	FALSE	FALSE	29.2907	6.57456	2.53568	2.94724	0.0865696	-11.5514	0.000107977
43074	1629996_at	7.45672	P	0.0277665	11.8861	P	0.00926888	10.3891	P	0.00657518	9.13937	P	0.0320196	12.0229	P	0.00782677	8.32853	P	0.00260662	0.383587	A	0.849855	1.54633	A	0.724538	0.633495	A	0.911443	12.0671	P	0.00381521	8.76157	P	0.00116472	11.5102	P	0.00928336	TRUE	TRUE	FALSE	TRUE	FALSE	9.91063	9.83025	0.854472	10.7796	0.0862177	-11.5985	0.00255586
36471	1629046_a_at	864.807	P	0.00049077	652.04	P	0.00049077	619.666	P	0.00049077	2090.93	P	0.00049077	2152.76	P	0.00049077	1828.53	P	0.00049077	17.1872	A	0.296809	76.1474	P	0.00381521	86.7771	P	0.0129214	585.435	P	0.00049077	502.03	P	0.000612512	349.753	P	0.000612512	TRUE	TRUE	FALSE	TRUE	FALSE	712.171	2024.07	60.0372	479.073	0.0843017	-11.8622	0.00122529
33262	1624864_s_at	115.996	P	0.00143241	64.7088	P	0.000612512	96.2427	P	0.000761638	75.023	P	0.00175518	84.6689	P	0.000761638	97.6001	P	0.000761638	8.94746	P	0.00315282	3.53462	P	0.0239949	10.2077	P	0.00782677	3.72749	P	0.0277665	3.1872	A	0.0990615	3.04221	P	0.0151637	TRUE	TRUE	TRUE	FALSE	FALSE	92.3159	85.764	7.56325	3.31897	0.0819278	-12.2059	0.00492116
32245	1633852_at	72.4715	P	0.000761638	86.4131	P	0.00049077	65.7939	P	0.00094359	10.8813	P	0.00782677	15.2387	P	0.00315926	12.7244	P	0.00175518	1.73318	A	0.537511	2.8291	A	0.198363	13.4226	P	0.0277665	9.03539	P	0.0109718	7.14798	P	0.00657518	13.4736	P	0.00094359	TRUE	TRUE	FALSE	TRUE	FALSE	74.8928	12.9481	5.99497	9.88566	0.0800473	-12.4926	0.000640444
43158	1639741_at	93.8294	P	0.00175518	42.5307	P	0.00928336	53.5786	P	0.00315926	1.4104	A	0.864026	0.738598	A	0.889551	0.453063	A	0.945289	3.85068	A	0.635054	8.7996	A	0.181343	2.10423	A	0.764831	0.438294	A	0.929927	3.34062	A	0.586955	3.49274	A	0.635054	TRUE	FALSE	FALSE	FALSE	FALSE	63.3129	0.867355	4.91817	2.42388	0.0776804	-12.8733	0.0205547
33144	1636046_at	14.7694	P	0.0480985	45.5664	P	0.0129214	26.6648	P	0.0277665	0.540452	A	0.818657	0.441862	A	0.945289	0.335275	A	0.951901	2.12199	A	0.764831	1.6694	A	0.745153	2.81818	A	0.911443	2.5263	A	0.462489	0.366568	A	0.849855	0.527193	A	0.877253	TRUE	FALSE	FALSE	FALSE	FALSE	29.0002	0.439196	2.20319	1.14002	0.0759715	-13.1628	0.0404805
38952	1625538_at	3186.85	P	0.00049077	3214.56	P	0.00049077	2854.07	P	0.00049077	6.57364	A	0.275462	9.70302	A	0.122747	11.5357	P	0.0480985	291.223	P	0.00049077	152.268	P	0.00049077	250.948	P	0.00049077	9.88487	A	0.0885037	10.5408	A	0.110449	5.69385	A	0.318883	TRUE	FALSE	TRUE	FALSE	FALSE	3085.16	9.27079	231.48	8.7065	0.07503	-13.328	2.04254e-05
33681	1636248_at	42.3614	P	0.00094359	10.9353	P	0.00381521	20.7373	P	0.00094359	63.5686	P	0.000761638	78.8669	P	0.000612512	59.6814	P	0.000612512	1.10733	A	0.51252	3.93123	A	0.216086	0.356207	A	0.783687	1.69627	A	0.296809	4.47967	A	0.122747	2.3465	A	0.254899	TRUE	TRUE	FALSE	FALSE	FALSE	24.678	67.3723	1.79826	2.84081	0.0728687	-13.7233	0.0706111
39808	1624573_at	140.848	P	0.00049077	176.215	P	0.000489353	102.776	P	0.00049077	23.6849	P	0.00049077	15.8665	P	0.00049077	23.4771	P	0.00049077	5.43482	A	0.254899	16.8133	P	0.000761638	6.49598	A	0.235169	72.386	P	0.00049077	31.7961	P	0.00116472	32.821	P	0.00049077	TRUE	TRUE	FALSE	TRUE	FALSE	139.946	21.0095	9.58136	45.6677	0.0684645	-14.6061	0.00374372
35651	1636635_at	51.6867	P	0.0109718	111.349	P	0.00094359	63.6269	P	0.00459071	8.42033	A	0.296809	1.87285	A	0.48748	6.42789	A	0.364945	9.07313	A	0.611218	3.45942	A	0.562354	1.98215	A	0.724538	4.7897	A	0.318883	9.05738	A	0.254899	5.88546	A	0.586955	TRUE	FALSE	FALSE	FALSE	FALSE	75.5543	5.57369	4.83823	6.57752	0.0640365	-15.6161	0.0182572
43708	1636165_at	102.079	P	0.00094359	78.9335	P	0.00143241	72.421	P	0.00094359	5.93539	A	0.611218	0.89695	A	0.818657	5.54768	A	0.635054	1.69118	A	0.877253	6.39029	P	0.0480985	7.71577	A	0.122747	1.22832	A	0.849855	1.95766	A	0.562354	4.89076	A	0.51252	TRUE	FALSE	FALSE	FALSE	FALSE	84.4779	4.12667	5.26575	2.69225	0.0623328	-16.0429	0.000993067
42367	1634786_at	31.4454	P	0.00175518	23.4727	P	0.00550396	28.044	P	0.00657518	78.8954	P	0.00175518	95.9037	P	0.00175518	76.3124	P	0.00315926	0.41294	A	0.681117	1.62753	A	0.364945	2.97145	A	0.364914	8.65399	P	0.0177324	6.36846	P	0.0151433	5.69422	P	0.036797	TRUE	TRUE	FALSE	TRUE	FALSE	27.654	83.7038	1.67064	6.90556	0.0604122	-16.553	0.000429997
38122	1632720_at	388.385	P	0.00049077	607.266	P	0.00049077	487.288	P	0.00049077	46.4134	P	0.00657518	4.30385	A	0.413046	2.10608	A	0.724538	33.1848	P	0.0129214	19.5313	P	0.0421419	35.2071	P	0.0277665	1.45958	A	0.537511	0.996729	A	0.783687	0.474406	A	0.801637	TRUE	FALSE	TRUE	FALSE	FALSE	494.313	17.6078	29.3078	0.976905	0.0592898	-16.8663	0.00184755
39065	1633218_a_at	94.6688	P	0.00116472	98.7125	P	0.00214285	97.5208	P	0.00143241	108.034	P	0.000612512	129.042	P	0.000761638	77.2973	P	0.00175518	1.92919	A	0.388782	6.56015	P	0.0421419	8.23969	A	0.0789057	3.58803	A	0.150145	4.76699	A	0.122747	6.69576	A	0.110449	TRUE	TRUE	FALSE	FALSE	FALSE	96.9674	104.791	5.57634	5.01693	0.0575074	-17.3891	2.14136e-06
43745	1636676_at	69.664	P	0.00175518	118.507	P	0.000761638	82.0147	P	0.00094359	9.72295	A	0.364945	4.69118	A	0.070073	7.92063	P	0.0480985	4.19445	A	0.388782	5.84844	A	0.413046	4.15131	A	0.462489	5.06498	A	0.165268	6.2946	A	0.135974	9.31278	A	0.150145	TRUE	FALSE	FALSE	FALSE	FALSE	90.0618	7.44492	4.7314	6.89079	0.052535	-19.0349	0.0043524
36950	1639466_s_at	22.1118	P	0.00094359	43.1039	P	0.00049077	31.5013	P	0.00143241	5.94884	A	0.122747	4.96397	M	0.0547106	7.33966	P	0.00928336	2.94281	A	0.462489	1.04501	A	0.462489	0.995207	A	0.681117	6.34234	P	0.0320196	4.12395	A	0.198363	7.74296	P	0.0109718	TRUE	FALSE	FALSE	FALSE	FALSE	32.239	6.08416	1.66101	6.06975	0.0515218	-19.4093	0.00744395
34385	1636914_at	20.3835	P	0.00928336	26.4675	P	0.00260662	13.8957	P	0.0206634	5.56899	A	0.318883	10.3745	P	0.00782677	9.32427	A	0.070073	1.26975	A	0.562354	0.447687	A	0.724538	1.24106	A	0.611218	6.01035	A	0.165268	7.96823	A	0.088557	7.4761	P	0.0320196	TRUE	FALSE	FALSE	FALSE	FALSE	20.2489	8.4226	0.986163	7.15156	0.0487021	-20.533	0.00611897
43786	1626088_at	205.447	P	0.00049077	192.192	P	0.000612512	186.612	P	0.00049077	119.555	P	0.000612512	117.78	P	0.000612512	120.006	P	0.00049077	15.0771	A	0.198363	7.4387	P	0.0239949	2.95175	A	0.413046	11.7991	A	0.165268	6.53158	A	0.254899	8.96831	A	0.198363	TRUE	TRUE	FALSE	FALSE	FALSE	194.751	119.114	8.48919	9.09965	0.0435901	-22.941	9.45092e-06
43715	1624990_at	73.2581	P	0.00049077	34.9252	P	0.00049077	29.3505	P	0.00094359	33.5793	P	0.000612512	25.6582	P	0.000612512	23.4677	P	0.00094359	2.10723	A	0.537511	0.505334	A	0.65838	3.28395	A	0.413046	3.33833	A	0.150145	3.3063	A	0.216313	0.753948	A	0.388782	TRUE	TRUE	FALSE	FALSE	FALSE	45.8446	27.5684	1.9655	2.46619	0.0428732	-23.3246	0.033727
35946	1640566_at	21.9025	P	0.0320196	69.8719	P	0.00381521	49.7737	P	0.00459071	3.99864	A	0.388782	4.03916	A	0.216313	4.59638	A	0.275462	1.19976	A	0.900939	1.28094	A	0.611218	3.53722	A	0.537511	4.09848	A	0.275413	5.0914	A	0.088557	3.50185	A	0.437646	TRUE	FALSE	FALSE	FALSE	FALSE	47.1827	4.21139	2.00597	4.23058	0.042515	-23.5211	0.0315742
41820	1630065_at	89.9528	P	0.00094359	76.9104	P	0.00116472	71.719	P	0.00049077	93.6107	P	0.00116472	81.1048	P	0.00116472	51.9969	P	0.00094359	1.77875	A	0.562354	4.98735	A	0.364945	3.03186	A	0.413046	9.23658	A	0.198363	8.32553	A	0.122747	9.93189	A	0.165268	TRUE	TRUE	FALSE	FALSE	FALSE	79.5274	75.5708	3.26599	9.16467	0.0410674	-24.3502	0.000157252
38241	1638896_at	26.5339	P	0.00049077	37.072	P	0.000612512	49.2799	P	0.00049077	7.29213	A	0.364945	20.5878	P	0.00143241	13.7258	P	0.00782677	2.66137	A	0.562354	1.41614	A	0.611218	0.502008	A	0.834732	3.80547	A	0.318883	4.08313	A	0.635054	5.77077	A	0.413046	TRUE	FALSE	FALSE	FALSE	FALSE	37.6286	13.8686	1.52651	4.55312	0.0405677	-24.6501	0.00543962
36486	1626319_a_at	318.4	P	0.00049077	292.376	P	0.00049077	323.114	P	0.00049077	515.563	P	0.00049077	850.936	P	0.00049077	521.493	P	0.00049077	7.05385	A	0.110449	11.8239	P	0.000761638	16.5943	P	0.00928336	49.4153	P	0.00049077	22.6401	P	0.000612512	21.4718	P	0.00550396	TRUE	TRUE	FALSE	TRUE	FALSE	311.297	629.331	11.824	31.1757	0.0379831	-26.3275	7.24838e-06
43552	1639317_at	48.5377	P	0.00657518	67.9741	P	0.00214285	46.2099	P	0.00143241	2.96469	A	0.235114	1.93131	A	0.165268	1.38586	A	0.462489	0.6588	A	0.46248	0.581535	A	0.611218	4.27797	A	0.318883	0.902508	A	0.537511	2.03906	A	0.275462	0.331537	A	0.745101	TRUE	FALSE	FALSE	FALSE	FALSE	54.2406	2.09395	1.83944	1.09103	0.0339125	-29.4876	0.00170895
31154	1637602_at	71.52	P	0.000612512	66.6069	P	0.00143241	73.5272	P	0.00049077	96.9094	P	0.00049077	104.165	P	0.000612512	90.6285	P	0.00049077	0.585804	A	0.801637	5.58426	A	0.150145	0.498161	A	0.53752	8.01887	A	0.165268	3.56543	A	0.165268	6.59558	A	0.110449	TRUE	TRUE	FALSE	FALSE	FALSE	70.5514	97.2342	2.22274	6.05996	0.0315053	-31.7407	1.35483e-05
38370	1639636_at	41.3488	P	0.000761638	52.9167	P	0.00049077	34.5537	P	0.000612512	6.26126	P	0.036797	6.80722	A	0.122747	3.0002	A	0.0990615	0.589307	A	0.864026	0.612871	A	0.929976	2.6337	A	0.413024	6.0639	P	0.0421419	3.82206	A	0.413046	0.48016	A	0.635054	TRUE	FALSE	FALSE	FALSE	FALSE	42.9398	5.35623	1.27863	3.45537	0.0297772	-33.5827	0.0015225
42075	1637568_at	43.3615	P	0.036797	83.8961	P	0.00782677	72.1067	P	0.00782677	4.47502	A	0.65838	0.27913	A	0.945289	0.313517	A	0.783687	1.72917	A	0.65838	0.270632	A	0.957858	3.30719	A	0.65838	1.06298	A	0.703191	1.04561	A	0.562354	4.59942	A	0.562354	TRUE	FALSE	FALSE	FALSE	FALSE	66.4548	1.68922	1.769	2.23601	0.0266196	-37.5663	0.00584878
40776	1628555_at	114.815	P	0.00260662	188.469	P	0.00116472	84.4469	P	0.00381521	1.71541	A	0.462489	4.18076	A	0.413046	2.97083	A	0.388782	2.53446	A	0.635054	2.27124	A	0.51252	5.32678	A	0.537511	22.7257	P	0.00260662	34.4058	P	0.00143241	26.8594	P	0.00550396	TRUE	FALSE	FALSE	TRUE	FALSE	129.244	2.95567	3.37749	27.9969	0.0261327	-38.2662	0.0151788
41786	1636973_at	84.9326	P	0.00143241	81.8553	P	0.00143241	105.149	P	0.00094359	10.6637	P	0.00381521	17.7248	P	0.00260662	9.96851	P	0.0129214	5.20228	A	0.0990062	0.667456	A	0.413046	0.567331	A	0.51252	2.2944	A	0.364914	0.52839	A	0.635054	0.456405	A	0.745101	TRUE	TRUE	FALSE	FALSE	FALSE	90.6457	12.7857	2.14569	1.09306	0.0236712	-42.2455	0.000289726
318935	1634409_at	526.536	P	0.00049077	533.532	P	0.000761638	552.719	P	0.00049077	44.0155	P	0.00175518	171.786	P	0.00214285	141.787	P	0.00094359	7.0706	A	0.341583	8.66177	P	0.00657518	21.0833	P	0.00459071	10.4461	P	0.00928336	3.70852	M	0.0620214	6.70423	P	0.0151637	TRUE	TRUE	FALSE	FALSE	FALSE	537.596	119.196	12.2719	6.95296	0.0228274	-43.807	5.14366e-07
41233	1640045_at	150.058	P	0.00214285	110.152	P	0.00459071	131.873	P	0.00214285	1.59323	A	0.849855	7.22817	A	0.703191	1.34198	A	0.849855	1.02307	A	0.929927	0.865614	A	0.987078	6.45848	A	0.611218	1.35663	A	0.864026	0.710085	A	0.963203	1.1502	A	0.929927	TRUE	FALSE	FALSE	FALSE	FALSE	130.694	3.38779	2.78239	1.0723	0.0212893	-46.972	0.000394983
38684	1641190_at	6421.05	P	0.00315926	7033.38	P	0.00459071	5510.95	P	0.00657518	13.5815	A	0.135974	15.4535	P	0.00214285	18.0565	P	0.00116472	155.469	P	0.00175518	101.064	P	0.00782677	118.605	P	0.00381521	4.2683	A	0.165268	9.25216	P	0.0320196	8.05027	A	0.0990615	TRUE	FALSE	TRUE	FALSE	FALSE	6321.79	15.6972	125.046	7.19024	0.0197801	-50.5558	0.000150941
35798	1641133_at	163.988	P	0.00049077	188.113	P	0.00049077	121.769	P	0.00049077	3.34212	A	0.562354	0.830005	A	0.889551	2.35062	A	0.745101	5.48112	A	0.745101	1.20169	A	0.801637	2.45034	A	0.818716	0.921648	A	0.834732	0.554237	A	0.993425	1.47024	A	0.783687	TRUE	FALSE	FALSE	FALSE	FALSE	157.957	2.17425	3.04438	0.982043	0.0192735	-51.8847	0.00134103
318957	1636184_at	756.832	P	0.00049077	1109.39	P	0.00049077	722.329	P	0.00049077	13.8866	A	0.150145	2.28007	A	0.611218	6.51835	A	0.235169	5.81025	A	0.254899	7.9791	A	0.122747	36.074	P	0.00928336	6.8701	A	0.318883	0.911548	A	0.764831	13.2643	A	0.165268	TRUE	FALSE	FALSE	FALSE	FALSE	862.849	7.56169	16.6211	7.01532	0.019263	-51.9129	0.00241462
36344	1639474_at	995.963	P	0.00175518	1405.56	P	0.000612512	794.586	P	0.00175518	11.0261	A	0.462489	12.997	A	0.364945	5.59568	A	0.53752	11.9535	A	0.216256	4.78491	A	0.51252	32.0013	P	0.0239949	5.69987	A	0.635054	9.09397	A	0.586955	21.0332	A	0.235169	TRUE	FALSE	FALSE	FALSE	FALSE	1065.37	9.87294	16.2466	11.9423	0.0152497	-65.575	0.00431157
37392	1631446_at	1449.79	P	0.00049077	1160.28	P	0.00049077	1262.84	P	0.00049077	27.0098	P	0.0109718	23.0215	P	0.00928336	13.0068	P	0.0277665	23.8515	A	0.165268	9.19381	A	0.296809	24.769	A	0.165268	5.96598	A	0.51252	2.94041	A	0.437646	1.2239	A	0.65838	TRUE	TRUE	FALSE	FALSE	FALSE	1290.97	21.0127	19.2714	3.37676	0.0149279	-66.9887	0.000115726
43056	1635512_at	338.772	P	0.00049077	323.387	P	0.00049077	317.951	P	0.00049077	18.6071	P	0.00094359	20.6524	P	0.00094359	16.9354	P	0.00214285	5.39798	P	0.0480985	2.24862	A	0.437646	2.94652	A	0.198363	0.5365	A	0.65838	1.58694	A	0.275462	4.73192	A	0.216313	TRUE	TRUE	FALSE	FALSE	FALSE	326.704	18.7316	3.53104	2.28512	0.0108081	-92.5233	8.68577e-07
---	1637275_a_at	1648.45	P	0.00094359	2834.2	P	0.000612512	2792.18	P	0.000612512	171.511	P	0.00049077	99.6041	P	0.00049077	83.4188	P	0.00049077	19.8784	P	0.0206634	16.3575	P	0.00782677	22.088	P	0.00928336	32.0501	P	0.000612512	23.6674	P	0.000761638	27.8572	P	0.00094359	TRUE	TRUE	TRUE	TRUE	TRUE	2424.94	118.178	19.4413	27.8582	0.00801723	-124.731	0.00345673
40771	1638376_at	422.663	P	0.00143241	726.893	P	0.00094359	266.921	P	0.00175518	0.851518	A	0.900939	0.209448	A	0.929927	0.213864	A	0.984836	0.341091	A	0.921094	0.668892	A	0.937979	0.735926	A	0.911443	0.581361	A	0.945289	0.352753	A	0.989028	0.238601	A	0.993425	TRUE	FALSE	FALSE	FALSE	FALSE	472.159	0.424943	0.581969	0.390905	0.00123257	-811.313	0.0250916
36636	1625124_at	1281.97	P	0.00049077	487.732	P	0.00049077	669.619	P	0.00049077	143.213	P	0.00049077	298.385	P	0.00049077	272.38	P	0.00049077	0.335161	A	0.818657	0.231762	A	0.745101	1.931	A	0.611218	0.785584	A	0.818657	3.1943	A	0.462489	0.788462	A	0.413024	TRUE	TRUE	FALSE	FALSE	FALSE	813.109	237.993	0.832639	1.58945	0.00102402	-976.544	0.0277578
[truncated: 49 more columns]

## Sheet: GSEA_p0.01
	>10		<-10
	5 to 10		-10 to -5
	<5		>-5
Description	carbohydrate metabolic process				amine metabolic process				oxidation reduction				aminoglycan metabolic process				chitin metabolic process				response to other organism				polysaccharide metabolic process				multi-organism process				defense response				response to biotic stimulus				response to stimulus				metabolic process
GO ID	5975				9308				55114				6022				6030				51707				5976				51704				6952				9607				50896				8152
p-value	5.4873e-11				3.4695e-09				1.2061e-07				5.4834e-07				1.5913e-06				1.8224e-06				2.7766e-06				2.9939e-06				3.7215e-06				4.7582e-06				1.3276e-05				4.0134e-05
Corrected p-value	1.1271e-07				3.5632e-06				8.2575e-05				0.00028157				0.00062386				0.00062386				0.00076868				0.00076868				0.00084933				0.00097734				0.0024789				0.0068696
Cluster frequency	58/610 9.5%				48/610 7.8%				60/610 9.8%				24/610 3.9%				20/610 3.2%				24/610 3.9%				24/610 3.9%				38/610 6.2%				27/610 4.4%				24/610 3.9%				112/610 18.3%				313/610 51.3%
Total frequency	366/9601 3.8%				305/9601 3.1%				470/9601 4.8%				122/9601 1.2%				95/9601 0.9%				130/9601 1.3%				133/9601 1.3%				271/9601 2.8%				163/9601 1.6%				137/9601 1.4%				1205/9601 12.5%				4180/9601 43.5%
Genes	Entrez Gene ID	Symbol	Fold Change	p-value	Entrez Gene ID	Symbol	Fold Change	p-value	Entrez Gene ID	Symbol	Fold Change	p-value	Entrez Gene ID	Symbol	Fold Change	p-value	Entrez Gene ID	Symbol	Fold Change	p-value	Entrez Gene ID	Symbol	Fold Change	p-value	Entrez Gene ID	Symbol	Fold Change	p-value	Entrez Gene ID	Symbol	Fold Change	p-value	Entrez Gene ID	Symbol	Fold Change	p-value	Entrez Gene ID	Symbol	Fold Change	p-value	Entrez Gene ID	Symbol	Fold Change	p-value	Entrez Gene ID	Symbol	Fold Change	p-value
	36863	Amyrel	51.3781	0.00711661	40213	CG7017	6.06081	0.0197469	41536	desat2	17.9358	0.00787973	40213	CG7017	6.06081	0.0197469	40213	CG7017	6.06081	0.0197469	43595	Anp	154.139	0.133428	40213	CG7017	6.06081	0.0197469	43595	Anp	154.139	0.133428	43595	Anp	154.139	0.133428	43595	Anp	154.139	0.133428	43595	Anp	154.139	0.133428	33074	CG1304	296.447	0.00234318
	35829	CG11669 /// DsecCG11669	25.4448	2.1705e-06	34060	Uro	5.39568	0.000245157	32444	Cyp4s3	12.2548	0.000862027	39509	CG10154	4.21851	0.0672921	39509	CG10154	4.21851	0.0672921	36484	AttC	13.6595	0.100407	39509	CG10154	4.21851	0.0672921	36484	AttC	13.6595	0.100407	36484	AttC	13.6595	0.100407	36484	AttC	13.6595	0.100407	31248	sgg	18.3636	0.000989268	33406	Ser12	295.539	0.000481755
	35827	CG8693 /// DsimCG8693	11.9151	0.00263653	39509	CG10154	4.21851	0.0672921	246648	Cyp12d1-d /// Cyp12d1-p	6.69583	0.00670976	39063	PGRP-LC	2.93121	0.00341617	39756	CG13075	2.86163	0.0234871	44548	lola	5.94107	0.0055564	39063	PGRP-LC	2.93121	0.00341617	31463	SPR	7.271	0.00366245	33576	Sr-CIV	11.1741	0.000398242	44548	lola	5.94107	0.0055564	36484	AttC	13.6595	0.100407	41643	Lip3	64.7568	0.000469786
	246565	CG30360	11.3702	0.000835908	38031	CG13876	3.96015	0.00955557	31824	CG10962	6.09118	3.03806e-06	39756	CG13075	2.86163	0.0234871	39510	CG10725	2.62087	0.0856431	37468	pirk	4.29507	0.000830488	39756	CG13075	2.86163	0.0234871	34036	Cyp4d21	6.22905	0.0300777	38408	dro2	4.11463	0.0423578	37468	pirk	4.29507	0.000830488	33576	Sr-CIV	11.1741	0.000398242	36863	Amyrel	51.3781	0.00711661
	42796	CG31148	11.2825	0.00176153	37166	CG15093	3.66834	0.00104989	31726	CG2254 /// DsecGM11216	5.46802	0.00592941	39510	CG10725	2.62087	0.0856431	38619	CG4835	2.47004	0.0717734	38408	dro2	4.11463	0.0423578	39510	CG10725	2.62087	0.0856431	44548	lola	5.94107	0.0055564	37099	IM23	3.52314	0.0638861	38408	dro2	4.11463	0.0423578	36692	scb	7.49295	0.000398766	35829	CG11669 /// DsecCG11669	25.4448	2.1705e-06
	35824	LvpH	7.0536	0.000744761	39063	PGRP-LC	2.93121	0.00341617	33421	CG3609	5.45046	0.00166342	38619	CG4835	2.47004	0.0717734	40214	CG6933	2.23606	0.102589	37099	IM23	3.52314	0.0638861	38619	CG4835	2.47004	0.0717734	37468	pirk	4.29507	0.000830488	35216	Lectin-galC1	2.94559	0.0138077	37099	IM23	3.52314	0.0638861	31463	SPR	7.271	0.00366245	34664	CG17024	22.8871	0.000204921
	35830	CG8690	6.3262	0.000115515	39756	CG13075	2.86163	0.0234871	34060	Uro	5.39568	0.000245157	37198	botv	2.30318	2.46722e-05	32912	Mur18B	2.2268	0.00387201	35216	Lectin-galC1	2.94559	0.0138077	37198	botv	2.30318	2.46722e-05	38408	dro2	4.11463	0.0423578	39063	PGRP-LC	2.93121	0.00341617	35216	Lectin-galC1	2.94559	0.0138077	318053	CG32495 /// GS	7.27005	0.00322183	42558	CG42335	20.0609	0.0024665
	40213	CG7017	6.06081	0.0197469	39878	CG9674	2.8211	0.000181874	43936	Mdh	4.94378	0.00338656	41379	PGRP-LB	2.25953	8.27703e-05	40210	CG7298	2.00704	0.0397167	39063	PGRP-LC	2.93121	0.00341617	41379	PGRP-LB	2.25953	8.27703e-05	39392	Est-6	3.53513	0.181322	41379	PGRP-LB	2.25953	8.27703e-05	39063	PGRP-LC	2.93121	0.00341617	44548	lola	5.94107	0.0055564	53507	Ugt86Dd	19.9802	0.000140097
	35826	LvpL	5.53751	0.00513256	41625	Ace	2.75756	0.0236285	43244	CG31075 /// DsecCG31075	4.0808	0.000809471	40214	CG6933	2.23606	0.102589	34336	obst-B	-2.4582	0.00861738	41379	PGRP-LB	2.25953	8.27703e-05	40214	CG6933	2.23606	0.102589	37099	IM23	3.52314	0.0638861	317955	dro3	2.18598	0.0777623	41379	PGRP-LB	2.25953	8.27703e-05	32007	lcs /// sesB	5.38222	0.374158	31248	sgg	18.3636	0.000989268
	34607	CG16965	5.27776	0.00571781	43092	Ssadh	2.68001	0.00188245	38031	CG13876	3.96015	0.00955557	32912	Mur18B	2.2268	0.00387201	33158	Cda5	-2.94607	0.0189773	317955	dro3	2.18598	0.0777623	32912	Mur18B	2.2268	0.00387201	35216	Lectin-galC1	2.94559	0.0138077	32821	Tsf1	2.09456	0.0331864	317955	dro3	2.18598	0.0777623	37468	pirk	4.29507	0.000830488	41536	desat2	17.9358	0.00787973
	39509	CG10154	4.21851	0.0672921	39510	CG10725	2.62087	0.0856431	33755	Cyp4ac2	3.77523	0.0350521	40210	CG7298	2.00704	0.0397167	39048	Tequila	-3.02506	0.00914207	317954	dro4	-2.20446	0.00751688	40210	CG7298	2.00704	0.0397167	39063	PGRP-LC	2.93121	0.00341617	35211	fon	-2.08609	0.0087943	317954	dro4	-2.20446	0.00751688	36384	Galpha49B	4.17276	0.00376551	43612	CG15533	16.3354	0.00128944
	33839	Gal	3.75943	0.013963	38619	CG4835	2.47004	0.0717734	36666	Cyp6a8	3.70749	9.96969e-06	34336	obst-B	-2.4582	0.00861738	37104	Idgf5	-3.1323	0.0241623	36800	Tsf3	-2.21445	0.0325584	34336	obst-B	-2.4582	0.00861738	45976	retn	2.2713	0.00193668	38000	CG3829	-2.11555	0.00288943	36800	Tsf3	-2.21445	0.0325584	38408	dro2	4.11463	0.0423578	36962	CG10764	14.6995	0.000102992
	37166	CG15093	3.66834	0.00104989	33911	CG9547	2.32616	0.0019057	37166	CG15093	3.66834	0.00104989	33158	Cda5	-2.94607	0.0189773	40745	Gasp	-3.89706	0.00498237	36636	AttA /// AttB	-2.35115	0.226387	33158	Cda5	-2.94607	0.0189773	32846	Bx	2.27126	0.0817172	317954	dro4	-2.20446	0.00751688	36636	AttA /// AttB	-2.35115	0.226387	33530	gkt	3.90227	0.0412557	32444	Cyp4s3	12.2548	0.000862027
	34203	CG9463	3.52704	0.0308823	40263	CG11796 /// DsecCG11796	2.30625	0.0780156	37446	Acox57D-d	3.45169	0.00327473	39048	Tequila	-3.02506	0.00914207	45884	kkv	-5.53051	0.00825325	37997	Phk-3	-2.49446	0.018188	39048	Tequila	-3.02506	0.00914207	41379	PGRP-LB	2.25953	8.27703e-05	36636	AttA /// AttB	-2.35115	0.226387	37997	Phk-3	-2.49446	0.018188	33755	Cyp4ac2	3.77523	0.0350521	35806	CG30371	12.1937	0.000825617
	35825	LvpD	3.22303	0.00254406	37198	botv	2.30318	2.46722e-05	41313	Sodh-2	3.24346	0.00361281	37104	Idgf5	-3.1323	0.0241623	50082	CG3348	-6.21621	0.00427579	31293	N	-2.51107	0.0119126	37104	Idgf5	-3.1323	0.0241623	317955	dro3	2.18598	0.0777623	33638	Traf4	-2.53755	0.0218046	31293	N	-2.51107	0.0119126	36666	Cyp6a8	3.70749	9.96969e-06	35827	CG8693 /// DsimCG8693	11.9151	0.00263653
	34835	CG33090	3.05925	0.000221194	41379	PGRP-LB	2.25953	8.27703e-05	40059	CG3902	2.94471	0.00060807	39869	PGRP-SB2	-3.67255	0.010741	38906	CG13676	-8.06262	0.00717134	34652	vir-1	-2.69251	0.00149405	39869	PGRP-SB2	-3.67255	0.010741	46194	Spn	2.05205	0.00727136	37998	CG2736	-2.65099	0.00489925	34652	vir-1	-2.69251	0.00149405	36171	shn	3.57625	0.000174338	246565	CG30360	11.3702	0.000835908
	39063	PGRP-LC	2.93121	0.00341617	40214	CG6933	2.23606	0.102589	43304	Cyp6a18	2.92336	0.00599464	40745	Gasp	-3.89706	0.00498237	33022	obst-A	-9.35279	0.00162717	37277	18w	-3.10402	0.00954149	40745	Gasp	-3.89706	0.00498237	317954	dro4	-2.20446	0.00751688	34652	vir-1	-2.69251	0.00149405	37277	18w	-3.10402	0.00954149	39392	Est-6	3.53513	0.181322	42796	CG31148	11.2825	0.00176153
	38364	CG1271	2.89165	0.000179604	32912	Mur18B	2.2268	0.00387201	39878	CG9674	2.8211	0.000181874	45884	kkv	-5.53051	0.00825325	33144	Cda4	-13.1628	0.0404805	32832	psh	-3.30056	0.00641605	45884	kkv	-5.53051	0.00825325	36800	Tsf3	-2.21445	0.0325584	37277	18w	-3.10402	0.00954149	32832	psh	-3.30056	0.00641605	37099	IM23	3.52314	0.0638861	32328	CG9940	10.7965	0.00248458
	39756	CG13075	2.86163	0.0234871	41605	ry	2.138	0.0189328	37445	Acox57D-p	2.78758	0.0060455	50082	CG3348	-6.21621	0.00427579	38370	Cht7	-33.5827	0.0015225	31460	CG16756	-3.44	0.00279896	50082	CG3348	-6.21621	0.00427579	42018	npf	-2.25839	0.0173404	32832	psh	-3.30056	0.00641605	31460	CG16756	-3.44	0.00279896	41836	Caf1	3.45927	0.016611	32147	CG10352	10.3761	0.00159226
	3355171	FucTC	2.6679	0.0293807	37867	Dat	2.04057	0.0277957	3771779	CG11919 /// CG18003	2.7107	0.000256535	38906	CG13676	-8.06262	0.00717134	37392	Cht9	-66.9887	0.000115726	39020	GNBP3	-3.89376	0.0214919	38906	CG13676	-8.06262	0.00717134	38091	emc	-2.29664	6.68578e-05	44038	Hf	-3.57531	0.000779496	39020	GNBP3	-3.89376	0.0214919	35216	Lectin-galC1	2.94559	0.0138077	34188	CG13091	10.352	0.00785405
	38697	CG10467	2.66046	0.00835122	40210	CG7298	2.00704	0.0397167	34064	LKR	2.68731	0.0103777	33022	obst-A	-9.35279	0.00162717					45318	kn	-3.99814	0.00110876	33022	obst-A	-9.35279	0.00162717	32228	ade5	-2.2972	0.00423357	39869	PGRP-SB2	-3.67255	0.010741	45318	kn	-3.99814	0.00110876	39063	PGRP-LC	2.93121	0.00341617	36686	CG8093	9.87727	0.00218135
	39510	CG10725	2.62087	0.0856431	38871	Hn	-2.02852	0.00955529	43092	Ssadh	2.68001	0.00188245	33144	Cda4	-13.1628	0.0404805					38409	dro5	-7.89095	0.000661461	33144	Cda4	-13.1628	0.0404805	36636	AttA /// AttB	-2.35115	0.226387	39020	GNBP3	-3.89376	0.0214919	38409	dro5	-7.89095	0.000661461	41743	pr-set7	2.91516	0.0185313	32708	CG18258	7.87128	0.0132142
	36585	beta4GalNAcTA	2.51615	0.00461259	39675	Eip71CD	-2.02877	0.000498549	42682	Cyp6d4	2.48103	0.00468156	38370	Cht7	-33.5827	0.0015225					38122	LysX	-16.8663	0.00184755	38370	Cht7	-33.5827	0.0015225	32603	nonA	-2.3678	0.0254204	45318	kn	-3.99814	0.00110876	38122	LysX	-16.8663	0.00184755	117460	TotX	2.88757	0.336386	42351	CG11407 /// CG11659 /// CG6300	7.7171	0.000410619
	38619	CG4835	2.47004	0.0717734	3772559	CG14681	-2.20337	0.00559341	3355111	CG17374	2.46267	0.0292452	37392	Cht9	-66.9887	0.000115726					36486	IM10	-26.3275	7.24838e-06	37392	Cht9	-66.9887	0.000115726	38504	tipE	-2.40406	0.0764083	34088	CG7227	-4.20968	0.00298425	36486	IM10	-26.3275	7.24838e-06	41625	Ace	2.75756	0.0236285	318053	CG32495 /// GS	7.27005	0.00322183
	37198	botv	2.30318	2.46722e-05	34396	SamDC	-2.23033	0.000169567	41894	CG18522 /// DsecCG18522	2.43976	0.00568602																	35523	mle	-2.45284	0.00249401	38409	dro5	-7.89095	0.000661461					32378	Fbxl4	2.74253	0.00211603	33073	Ser6	7.1463	0.00134072
	33824	Gpdh	2.28154	0.0160041	326113	CG31016	-2.28644	0.0875644	33911	CG9547	2.32616	0.0019057																	37997	Phk-3	-2.49446	0.018188	38122	LysX	-16.8663	0.00184755					32020	Ork1	2.72598	0.0120587	35824	LvpH	7.0536	0.000744761
	35671	Inos	2.27017	0.18447	41253	CG3999 /// DsecCG3999	-2.29247	0.0109324	33824	Gpdh	2.28154	0.0160041																	31293	N	-2.51107	0.0119126	36486	IM10	-26.3275	7.24838e-06					31764	Corp	2.56752	0.149276	32419	CG9512	6.99399	0.0102195
	41379	PGRP-LB	2.25953	8.27703e-05	41561	CG6188	-2.37017	0.0672693	44839	mud	2.25213	0.141443																	34652	vir-1	-2.69251	0.00149405									36595	Arc1 /// CG10102	2.56081	0.0275618	246648	Cyp12d1-d /// Cyp12d1-p	6.69583	0.00670976
	40214	CG6933	2.23606	0.102589	34336	obst-B	-2.4582	0.00861738	36105	Cyp49a1	2.17753	0.0131663																	31228	tko	-2.93958	0.000509675									36585	beta4GalNAcTA	2.51615	0.00461259	35830	CG8690	6.3262	0.000115515
	32912	Mur18B	2.2268	0.00387201	41132	CG9362	-2.61747	0.000387761	41605	ry	2.138	0.0189328																	37277	18w	-3.10402	0.00954149									42846	spas	2.45461	0.0123569	31824	CG10962	6.09118	3.03806e-06
	43689	CG1544	2.10188	0.014326	34474	CG6415	-2.63232	0.00515441	33438	Cyp309a1	2.08541	0.0257126																	32832	psh	-3.30056	0.00641605									39151	Ilp3	2.45448	0.0483645	40213	CG7017	6.06081	0.0197469
	31957	alpha-Man-I	2.09041	0.00182546	45577	Faa	-2.76401	0.00685656	31046	CG3699	2.01018	0.0104792																	31460	CG16756	-3.44	0.00279896									40659	Hcs	2.44155	0.00271639	33407	CG17012	5.93963	0.00387177
	40210	CG7298	2.00704	0.0397167	46717	arg	-2.80105	0.00617488	33749	Cyp28d1	-2.0194	0.00462283																	38723	LanA	-3.5442	0.000229356									33324	NLaz	2.3906	0.00488987	35826	LvpL	5.53751	0.00513256
	38561	CG11357	-2.00059	0.0120728	33158	Cda5	-2.94607	0.0189773	38871	Hn	-2.02852	0.00955529																	39020	GNBP3	-3.89376	0.0214919									3771872	Hsp22 /// Hsp67Bb	2.37589	0.00553644	39124	CG18179	5.49943	0.0243073
	47611	Gpo-1	-2.08092	2.53337e-05	39048	Tequila	-3.02506	0.00914207	39675	Eip71CD	-2.02877	0.000498549																	45318	kn	-3.99814	0.00110876									33824	Gpdh	2.28154	0.0160041	31726	CG2254 /// DsecGM11216	5.46802	0.00592941
	34598	CG14935 /// DsecCG14935	-2.19678	0.00101397	37104	Idgf5	-3.1323	0.0241623	47611	Gpo-1	-2.08092	2.53337e-05																	38409	dro5	-7.89095	0.000661461									35398	Hr39	2.27853	0.00377939	59225	CG17234	5.46723	0.0431237
	37130	CG10924 /// Pepck	-2.20246	0.0020282	39869	PGRP-SB2	-3.67255	0.010741	35587	Cyp6a2	-2.16377	0.000409439																	38122	LysX	-16.8663	0.00184755									39694	CG7650	2.27587	0.0438937	39008	CG13311	5.45338	0.00252702
	41457	Ect3	-2.20917	0.00455161	40745	Gasp	-3.89706	0.00498237	36778	Asph	-2.1687	0.0184785																	36486	IM10	-26.3275	7.24838e-06									45976	retn	2.2713	0.00193668	33421	CG3609	5.45046	0.00166342
	35265	fbp	-2.24801	9.37662e-05	35766	Odc1	-4.4253	0.00716849	326113	CG31016	-2.28644	0.0875644																													32846	Bx	2.27126	0.0817172	34060	Uro	5.39568	0.000245157
	34355	CG5731	-2.2574	0.0563487	32026	v	-4.62605	0.00101715	41253	CG3999 /// DsecCG3999	-2.29247	0.0109324																													41379	PGRP-LB	2.25953	8.27703e-05	34607	CG16965	5.27776	0.00571781
	34336	obst-B	-2.4582	0.00861738	42421	CG4335	-5.27685	0.00158401	33439	Cyp309a2	-2.32809	0.0869327																													31376	norpA	2.25515	0.0387939	32651	CG9672	5.03069	0.00225469
	5740876	CG34452	-2.67331	0.0137809	45884	kkv	-5.53051	0.00825325	318954	CG31809	-2.36835	9.89063e-05																													33944	homer	2.25449	0.0151318	43936	Mdh	4.94378	0.00338656
	33158	Cda5	-2.94607	0.0189773	50082	CG3348	-6.21621	0.00427579	32858	Cyp18a1	-2.37313	0.0553896																													33764	TotM	2.22575	0.408786	34836	CG18125	4.85234	0.029629
	47895	Nmdmc	-2.98013	0.00110919	38906	CG13676	-8.06262	0.00717134	3771877	Adh /// Adhr	-2.47665	0.0229113																													317955	dro3	2.18598	0.0777623	39509	CG10154	4.21851	0.0672921
	39048	Tequila	-3.02506	0.00914207	33022	obst-A	-9.35279	0.00162717	42211	CG7675	-2.67089	0.0145508																													36118	psq	2.1794	0.0973672	36384	Galpha49B	4.17276	0.00376551
	37104	Idgf5	-3.1323	0.0241623	33144	Cda4	-13.1628	0.0404805	33127	Cyp6t1	-2.80725	0.000814715																													32821	Tsf1	2.09456	0.0331864	43244	CG31075 /// DsecCG31075	4.0808	0.000809471
	34016	CG5171	-3.60962	2.62004e-06	38370	Cht7	-33.5827	0.0015225	35008	Cyt-b5-r	-2.81107	0.00206901																													36927	GstS1	2.09047	0.0212823	32230	CG3812	4.01897	0.0184748
	39869	PGRP-SB2	-3.67255	0.010741	37392	Cht9	-66.9887	0.000115726	39592	shd	-2.99829	5.23177e-05																													37106	GstE1	2.08938	0.00561507	38031	CG13876	3.96015	0.00955557
	39020	GNBP3	-3.89376	0.0214919					39265	CG6199	-3.30892	0.00367405																													34284	Pka-C1	2.07024	0.00474119	33530	gkt	3.90227	0.0412557
	40745	Gasp	-3.89706	0.00498237					36665	Cyp6a21	-3.6747	0.000423215																													46194	Spn	2.05205	0.00727136	33755	Cyp4ac2	3.77523	0.0350521
	45884	kkv	-5.53051	0.00825325					36663	Cyp6a9	-3.6991	8.21635e-05																													37867	Dat	2.04057	0.0277957	33839	Gal	3.75943	0.013963
	50082	CG3348	-6.21621	0.00427579					35543	Cyp6w1	-3.82715	0.00180766																													35552	bin3	2.00202	0.0487132	36666	Cyp6a8	3.70749	9.96969e-06
	38906	CG13676	-8.06262	0.00717134					35821	Cyp4ad1	-3.89466	0.000391813																													37744	l(2)efl	-2.06398	0.0156161	42625	CG5379	3.69074	0.085359
	40104	pip	-8.65159	0.00288562					42586	CG6439	-4.013	7.69172e-06																													47611	Gpo-1	-2.08092	2.53337e-05	37166	CG15093	3.66834	0.00104989
	33022	obst-A	-9.35279	0.00162717					32026	v	-4.62605	0.00101715																													43291	mrt	-2.08598	0.0124832	39392	Est-6	3.53513	0.181322
	33144	Cda4	-13.1628	0.0404805					42421	CG4335	-5.27685	0.00158401																													35211	fon	-2.08609	0.0087943	34203	CG9463	3.52704	0.0308823
	38370	Cht7	-33.5827	0.0015225					45524	Cyp4p1	-9.48684	2.47197e-05																													38000	CG3829	-2.11555	0.00288943	41836	Caf1	3.45927	0.016611
	37392	Cht9	-66.9887	0.000115726					35022	CG6012	-10.3776	0.000106071																													35587	Cyp6a2	-2.16377	0.000409439	37446	Acox57D-d	3.45169	0.00327473
									35651	CG12164	-15.6161	0.0182572																													38013	mthl8	-2.18578	0.0180968	42320	CG3739	3.44172	2.65282e-05
									35946	Cyp4p2	-23.5211	0.0315742																													40863	lap	-2.19384	0.147713	34938	CG31821	3.37923	0.00698312
																																									317954	dro4	-2.20446	0.00751688	41313	Sodh-2	3.24346	0.00361281
																																									36800	Tsf3	-2.21445	0.0325584	35825	LvpD	3.22303	0.00254406
																																									32400	NetB	-2.23337	0.00725119	41670	B52	3.21249	0.0873559
																																									42018	npf	-2.25839	0.0173404	59224	CG17239	3.1769	0.00435658
																																									38091	emc	-2.29664	6.68578e-05	2768847	CG33459	3.12659	0.00481682
																																									44448	scrib	-2.29715	0.000803809	34835	CG33090	3.05925	0.000221194
																																									32228	ade5	-2.2972	0.00423357	40059	CG3902	2.94471	0.00060807
																																									36636	AttA /// AttB	-2.35115	0.226387	39063	PGRP-LC	2.93121	0.00341617
																																									37888	betaTub60D	-2.36178	0.000583004	43304	Cyp6a18	2.92336	0.00599464
																																									32603	nonA	-2.3678	0.0254204	41743	pr-set7	2.91516	0.0185313
																																									33062	shakB	-2.39015	0.00403299	35086	CG17681	2.90678	0.0132179
																																									38504	tipE	-2.40406	0.0764083	43250	CG6283	2.90575	0.00790867
																																									35523	mle	-2.45284	0.00249401	38364	CG1271	2.89165	0.000179604
																																									3771877	Adh /// Adhr	-2.47665	0.0229113	32442	rab3-GEF	2.88692	0.0283558
																																									37997	Phk-3	-2.49446	0.018188	38393	CG32277	2.88279	0.00763849
																																									38007	CG16778	-2.50874	0.0196642	31522	CG4020	2.86674	0.0260376
																																									31293	N	-2.51107	0.0119126	39756	CG13075	2.86163	0.0234871
																																									33638	Traf4	-2.53755	0.0218046	39878	CG9674	2.8211	0.000181874
																																									33916	eya	-2.58794	0.119616	34316	CG4594	2.81286	0.000499927
																																									37998	CG2736	-2.65099	0.00489925	42022	CG17560	2.80844	0.0259348
																																									34652	vir-1	-2.69251	0.00149405	37445	Acox57D-p	2.78758	0.0060455
																																									31002	Appl	-2.72296	0.00074963	41625	Ace	2.75756	0.0236285
																																									45382	ogre	-2.76287	0.00169315	43613	CG15534	2.73991	0.0013901
																																									31228	tko	-2.93958	0.000509675	3771779	CG11919 /// CG18003	2.7107	0.000256535
																																									38168	rho	-3.01544	0.00258789	34064	LKR	2.68731	0.0103777
																																									39048	Tequila	-3.02506	0.00914207	44058	Dot	2.68638	0.00567778
																																									31220	Ilp6	-3.08134	0.0567574	43092	Ssadh	2.68001	0.00188245
																																									38056	mthl9	-3.10239	0.00212527	3355171	FucTC	2.6679	0.0293807
																																									37277	18w	-3.10402	0.00954149	38697	CG10467	2.66046	0.00835122
																																									32832	psh	-3.30056	0.00641605	39510	CG10725	2.62087	0.0856431
																																									43481	alph	-3.40437	0.00657767	32152	wisp	2.60299	0.0528305
																																									31460	CG16756	-3.44	0.00279896	36032	Mef2	2.58888	0.0157179
																																									38723	LanA	-3.5442	0.000229356	36922	CG6967	2.56374	0.000860203
																																									38590	Con	-3.54469	0.0132015	38696	CG10469	2.53242	0.00888449
																																									44038	Hf	-3.57531	0.000779496	36356	CG8834	2.52392	0.000770367
																																									39869	PGRP-SB2	-3.67255	0.010741	36585	beta4GalNAcTA	2.51615	0.00461259
																																									36663	Cyp6a9	-3.6991	8.21635e-05	42682	Cyp6d4	2.48103	0.00468156
																																									40009	W	-3.73466	7.22227e-05	38619	CG4835	2.47004	0.0717734
																																									44355	drl	-3.79119	0.00243071	3355111	CG17374	2.46267	0.0292452
																																									39020	GNBP3	-3.89376	0.0214919	40659	Hcs	2.44155	0.00271639
																																									45318	kn	-3.99814	0.00110876	41894	CG18522 /// DsecCG18522	2.43976	0.00568602
																																									32579	disco	-4.08043	0.015824	35853	Jon44E	2.43928	0.0248857
																																									34088	CG7227	-4.20968	0.00298425	31695	CG10932	2.4047	0.00183114
																																									35735	phr	-4.90707	0.000700135	45707	CG18031	2.38804	0.0849541
																																									38409	dro5	-7.89095	0.000661461	40472	CG11425	2.37883	0.0037461
																																									41609	Hsc70-2	-8.30584	0.002146	39034	smg	2.37078	0.0356243
																																									43488	Obp99a	-10.6037	0.000220019	36530	CG6337	2.3386	0.00939958
																																									33262	dock	-12.2059	0.00492116	33911	CG9547	2.32616	0.0019057
																																									42367	lectin-28C /// ninaE	-16.553	0.000429997	40263	CG11796 /// DsecCG11796	2.30625	0.0780156
																																									38122	LysX	-16.8663	0.00184755	42354	CG11407	2.30359	0.0196533
																																									34385	Cdk5alpha	-20.533	0.00611897	37198	botv	2.30318	2.46722e-05
																																									36486	IM10	-26.3275	7.24838e-06	318626	CG31205	2.28251	0.213973
																																													33824	Gpdh	2.28154	0.0160041
																																													35671	Inos	2.27017	0.18447
																																													41379	PGRP-LB	2.25953	8.27703e-05
																																													31376	norpA	2.25515	0.0387939
																																													44839	mud	2.25213	0.141443
																																													40214	CG6933	2.23606	0.102589
																																													32912	Mur18B	2.2268	0.00387201
																																													42505	CG5793	2.2266	0.00388675
																																													31899	CG32699	2.19505	0.0258627
																																													47769	Dip-C	2.18696	0.00482816
																																													36105	Cyp49a1	2.17753	0.0131663
																																													41306	CG4570	2.15637	0.153422
																																													41605	ry	2.138	0.0189328
																																													31399	torp4a	2.12335	0.000196683
																																													34638	CG16997	2.12289	0.00657124
																																													43689	CG1544	2.10188	0.014326
																																													35197	brat	2.09643	0.109569
																																													38679	CG10477	2.09471	0.0049519
																																													31957	alpha-Man-I	2.09041	0.00182546
																																													33438	Cyp309a1	2.08541	0.0257126
																																													34284	Pka-C1	2.07024	0.00474119
																																													34637	CG16996	2.0567	0.0325618
																																													34954	twe	2.04375	0.134161
																																													38658	CG5568	2.04208	0.201443
																																													37867	Dat	2.04057	0.0277957
																																													44227	Fatp	2.0193	0.0150314
																																													31046	CG3699	2.01018	0.0104792
																																													40210	CG7298	2.00704	0.0397167
																																													35552	bin3	2.00202	0.0487132
																																													35218	CG16771	2.00186	0.00186342
																																													38561	CG11357	-2.00059	0.0120728
																																													318700	CG31373	-2.00117	0.00132979
																																													38632	CG10592 /// DanaCG10592 /// DereCG10592 /// DperCG10592 /// DpseGA10422 /// DsecCG10592 /// DsimCG10592 /// DyakCG10592	-2.01389	0.00851179
																																													40960	CG9667	-2.01898	0.00440778
																																													33749	Cyp28d1	-2.0194	0.00462283
																																													38871	Hn	-2.02852	0.00955529
																																													39675	Eip71CD	-2.02877	0.000498549
																																													43973	Lip1	-2.04648	0.00143067
																																													47611	Gpo-1	-2.08092	2.53337e-05
																																													37873	Nop60B	-2.08605	0.018413
																																													31763	CG1632	-2.08932	0.0255645
																																													32339	Yp3	-2.09179	0.0303408
																																													318725	Takl1	-2.11498	0.00330366
																																													41294	Rbp1	-2.11822	0.0295597
																																													246414	CG30047	-2.15083	0.00472071
																																													41477	CG4830	-2.15195	0.0256611
																																													35587	Cyp6a2	-2.16377	0.000409439
																																													36778	Asph	-2.1687	0.0184785
																																													42203	PKD	-2.1913	0.016931
																																													34598	CG14935 /// DsecCG14935	-2.19678	0.00101397
																																													38754	CG14820	-2.2023	0.0043199
																																													37130	CG10924 /// Pepck	-2.20246	0.0020282
																																													3772559	CG14681	-2.20337	0.00559341
																																													41457	Ect3	-2.20917	0.00455161
																																													40035	Sgf11	-2.21911	0.0228823
																																													41728	CG31326	-2.22538	0.00602374
																																													34396	SamDC	-2.23033	0.000169567
																																													34226	Try29F	-2.23036	0.0138936
																																													37206	wbl	-2.2369	0.0119833
																																													35265	fbp	-2.24801	9.37662e-05
																																													34355	CG5731	-2.2574	0.0563487
																																													42071	CG31266	-2.26049	0.00137437
																																													326113	CG31016	-2.28644	0.0875644
																																													41253	CG3999 /// DsecCG3999	-2.29247	0.0109324
																																													32228	ade5	-2.2972	0.00423357
																																													31666	Atg5	-2.30389	0.00418239
																																													39108	RpS9	-2.30925	0.00245272
																																													33439	Cyp309a2	-2.32809	0.0869327
																																													32603	nonA	-2.3678	0.0254204
																																													318954	CG31809	-2.36835	9.89063e-05
																																													41561	CG6188	-2.37017	0.0672693
																																													32858	Cyp18a1	-2.37313	0.0553896
																																													36089	Ndg	-2.38138	0.0029975
																																													43293	bigmax	-2.43174	0.000396048
																																													43714	CG11333	-2.44688	0.00176663
																																													40741	CG11459 /// DsimGD19566	-2.45389	0.0225938
																																													34336	obst-B	-2.4582	0.00861738
																																													39727	CG32150	-2.46056	0.0506867
																																													326120	HdacX	-2.47016	0.00191055
																																													3771877	Adh /// Adhr	-2.47665	0.0229113
																																													37997	Phk-3	-2.49446	0.018188
																																													48228	DNaseII	-2.49516	0.0164133
																																													32293	Rbp1-like	-2.53196	0.0269963
																																													33916	eya	-2.58794	0.119616
																																													44750	Ady43A	-2.60069	0.0221135
																																													42068	CG31265	-2.61005	0.00118781
																																													42067	CG17477	-2.61487	0.000859254
																																													41132	CG9362	-2.61747	0.000387761
																																													43431	CG11842	-2.62622	0.0143371
																																													33467	aph-1	-2.63186	0.000416186
																																													34474	CG6415	-2.63232	0.00515441
																																													33245	ds	-2.63528	0.00351096
																																													45268	cathD	-2.64703	0.000115597
																																													246656	CG30503 /// kappaB-Ras	-2.65352	0.00447229
																																													37539	CG3290	-2.65824	0.00140792
																																													43671	Aph-4	-2.66977	6.43678e-05
																																													42211	CG7675	-2.67089	0.0145508
																																													5740876	CG34452	-2.67331	0.0137809
																																													40540	CG9780	-2.68621	0.0805055
																																													53503	Ugt86Dh	-2.6864	0.00149443
																																													40667	mia	-2.71674	0.00353315
																																													35099	ncm	-2.72253	0.00768898
																																													246412	CG30043	-2.73212	0.00165754
																																													41282	CG31278	-2.75467	0.00031094
																																													45577	Faa	-2.76401	0.00685656
																																													192528	CG31381	-2.76757	0.0426121
																																													42266	CG14291 /// DpseGA12883 /// DvirGJ14185	-2.7853	0.00233786
																																													44317	CanB	-2.79582	0.00666515
																																													38075	Reg-2	-2.79954	0.000479043
																																													46717	arg	-2.80105	0.00617488
																																													33127	Cyp6t1	-2.80725	0.000814715
																																													35008	Cyt-b5-r	-2.81107	0.00206901
																																													37222	CG10051	-2.83543	0.00832681
																																													42070	CG4053	-2.86781	0.000161345
																																													34916	CG15253	-2.90381	0.00111458
																																													33626	CG3714	-2.91438	5.9394e-05
																																													34189	Acer	-2.92744	0.000126159
																																													40143	wnd	-2.93268	0.000656611
																																													31228	tko	-2.93958	0.000509675
																																													33158	Cda5	-2.94607	0.0189773
																																													47895	Nmdmc	-2.98013	0.00110919
																																													246384	CG1773 /// CG30002	-2.98138	0.015589
																																													39592	shd	-2.99829	5.23177e-05
																																													38972	CG6776	-3.01085	6.6362e-05
																																													38168	rho	-3.01544	0.00258789
																																													39048	Tequila	-3.02506	0.00914207
																																													36223	iotaTry	-3.08397	0.000165435
																																													37104	Idgf5	-3.1323	0.0241623
																																													32234	CG3775	-3.14601	0.00952697
																																													32832	psh	-3.30056	0.00641605
																																													39265	CG6199	-3.30892	0.00367405
																																													42944	tok	-3.32559	0.024955
																																													38521	VhaM9.7-a	-3.33395	0.0101085
																																													43481	alph	-3.40437	0.00657767
																																													41361	KP78a /// KP78b	-3.40918	0.0347917
																																													33964	Rat1	-3.4443	0.00307346
																																													40708	CG1236 /// DsimCG1236	-3.52203	0.000395631
																																													42162	sr	-3.54321	0.00203482
																																													34016	CG5171	-3.60962	2.62004e-06
																																													39869	PGRP-SB2	-3.67255	0.010741
																																													36665	Cyp6a21	-3.6747	0.000423215
																																													36663	Cyp6a9	-3.6991	8.21635e-05
																																													318653	CG31269	-3.72976	0.000192902
																																													40009	W	-3.73466	7.22227e-05
																																													44355	drl	-3.79119	0.00243071
																																													35543	Cyp6w1	-3.82715	0.00180766
																																													33874	CG9486	-3.84848	0.000503087
																																													39020	GNBP3	-3.89376	0.0214919
																																													35821	Cyp4ad1	-3.89466	0.000391813
																																													40745	Gasp	-3.89706	0.00498237
																																													39717	comm	-3.90256	0.0253417
																																													41574	CG5999	-3.91649	0.00610016
																																													37372	CG9344	-3.94148	0.00101762
																																													42586	CG6439	-4.013	7.69172e-06
																																													35909	Ance-4	-4.11611	0.0167362
																																													41135	CG8147	-4.19419	0.0308177
																																													31000	elav	-4.23663	0.0092028
																																													38486	CG14990 /// DsecCG14990	-4.32088	0.000294441
																																													33385	CG4259	-4.41944	0.00728087
																																													35766	Odc1	-4.4253	0.00716849
																																													36751	CG8299	-4.51977	9.88865e-05
																																													42072	CG5246	-4.5324	0.000326916
																																													32026	v	-4.62605	0.00101715
																																													31464	CG3239	-4.69075	0.000210989
																																													44001	Sucb	-4.77393	0.0481355
																																													35735	phr	-4.90707	0.000700135
																																													318591	CG31091	-5.10514	0.0820012
																																													34450	Lip4	-5.1266	4.6616e-05
																																													42421	CG4335	-5.27685	0.00158401
																																													45884	kkv	-5.53051	0.00825325
																																													318189	CG32751	-5.72679	0.000555437
																																													38753	Prat2	-6.02439	0.000585514
																																													50082	CG3348	-6.21621	0.00427579
																																													34822	CG4500 /// DsecCG4500	-6.35849	0.00603676
																																													318563	CG31030	-6.71442	0.000490226
																																													246530	CG30287 /// CG34166	-6.84503	0.00111246
																																													33942	GRHR	-7.7729	0.00595218
																																													31782	CG12116 /// DsecCG12116	-7.87038	6.11251e-05
																																													41117	CG8129	-8.00251	1.74698e-05
																																													38906	CG13676	-8.06262	0.00717134
																																													41609	Hsc70-2	-8.30584	0.002146
																																													40104	pip	-8.65159	0.00288562
																																													33022	obst-A	-9.35279	0.00162717
																																													45524	Cyp4p1	-9.48684	2.47197e-05
																																													53511	Ugt36Bc	-9.52949	4.80805e-06
																																													35022	CG6012	-10.3776	0.000106071
																																													33627	ft	-11.1488	0.00855387
																																													33144	Cda4	-13.1628	0.0404805
																																													38952	Jon66Ci	-13.328	2.04254e-05
																																													33681	CG15628	-13.7233	0.0706111
																																													39808	CG4998	-14.6061	0.00374372
																																													35651	CG12164	-15.6161	0.0182572
																																													43708	CG31002	-16.0429	0.000993067
																																													38122	LysX	-16.8663	0.00184755
																																													39065	UGP	-17.3891	2.14136e-06
																																													34385	Cdk5alpha	-20.533	0.00611897
																																													35946	Cyp4p2	-23.5211	0.0315742
																																													31154	Edem1	-31.7407	1.35483e-05
																																													38370	Cht7	-33.5827	0.0015225
																																													38684	Jon65Aii	-50.5558	0.000150941
																																													37392	Cht9	-66.9887	0.000115726

## Sheet: GSEA_p0.05
	>10		<-10
	5 to 10		-10 to -5
	<5		>-5
	carbohydrate metabolic process				amine metabolic process				oxidation reduction				aminoglycan metabolic process				chitin metabolic process				response to other organism				polysaccharide metabolic process				multi-organism process				defense response				response to biotic stimulus				response to stimulus				metabolic process				nervous system development
GO ID	5975				9308				55114				6022				6030				51707				5976				51704				6952				9607				50896				8152				7399
p-value	5.4873e-11				3.4695e-09				1.2061e-07				5.4834e-07				1.5913e-06				1.8224e-06				2.7766e-06				2.9939e-06				3.7215e-06				4.7582e-06				1.3276e-05				4.0134e-05				6.745e-05
corr. P-value	1.1271e-07				3.5632e-06				8.2575e-05				0.00028157				0.00062386				0.00062386				0.00076868				0.00076868				0.00084933				0.00097734				0.0024789				0.0068696				0.010657
cluster freq.	58/610 9.5%				48/610 7.8%				60/610 9.8%				24/610 3.9%				20/610 3.2%				24/610 3.9%				24/610 3.9%				38/610 6.2%				27/610 4.4%				24/610 3.9%				112/610 18.3%				313/610 51.3%				73/610 11.9%
total freq.	366/9601 3.8%				305/9601 3.1%				470/9601 4.8%				122/9601 1.2%				95/9601 0.9%				130/9601 1.3%				133/9601 1.3%				271/9601 2.8%				163/9601 1.6%				137/9601 1.4%				1205/9601 12.5%				4180/9601 43.5%				735/9601 7.6%
Genes	Entrez Gene ID	Symbol	Fold Change	p-value	Entrez Gene ID	Symbol	Fold Change	p-value	Entrez Gene ID	Symbol	Fold Change	p-value	Entrez Gene ID	Symbol	Fold Change	p-value	Entrez Gene ID	Symbol	Fold Change	p-value	Entrez Gene ID	Symbol	Fold Change	p-value	Entrez Gene ID	Symbol	Fold Change	p-value	Entrez Gene ID	Symbol	Fold Change	p-value	Entrez Gene ID	Symbol	Fold Change	p-value	Entrez Gene ID	Symbol	Fold Change	p-value	Entrez Gene ID	Symbol	Fold Change	p-value	Entrez Gene ID	Symbol	Fold Change	p-value	Entrez Gene ID
	36863	Amyrel	51.3781	0.00711661	40213	CG7017	6.06081	0.0197469	41536	desat2	17.9358	0.00787973	40213	CG7017	6.06081	0.0197469	40213	CG7017	6.06081	0.0197469	43595	Anp	154.139	0.133428	40213	CG7017	6.06081	0.0197469	43595	Anp	154.139	0.133428	43595	Anp	154.139	0.133428	43595	Anp	154.139	0.133428	43595	Anp	154.139	0.133428	33074	CG1304	296.447	0.00234318	31248
	35829	CG11669 /// DsecCG11669	25.4448	2.1705e-06	34060	Uro	5.39568	0.000245157	32444	Cyp4s3	12.2548	0.000862027	39509	CG10154	4.21851	0.0672921	39509	CG10154	4.21851	0.0672921	36484	AttC	13.6595	0.100407	39509	CG10154	4.21851	0.0672921	36484	AttC	13.6595	0.100407	36484	AttC	13.6595	0.100407	36484	AttC	13.6595	0.100407	31248	sgg	18.3636	0.000989268	33406	Ser12	295.539	0.000481755	36692
	35827	CG8693 /// DsimCG8693	11.9151	0.00263653	39509	CG10154	4.21851	0.0672921	246648	Cyp12d1-d /// Cyp12d1-p	6.69583	0.00670976	39063	PGRP-LC	2.93121	0.00341617	39756	CG13075	2.86163	0.0234871	44548	lola	5.94107	0.0055564	39063	PGRP-LC	2.93121	0.00341617	31463	SPR	7.271	0.00366245	33576	Sr-CIV	11.1741	0.000398242	44548	lola	5.94107	0.0055564	36484	AttC	13.6595	0.100407	41643	Lip3	64.7568	0.000469786	44548
	246565	CG30360	11.3702	0.000835908	38031	CG13876	3.96015	0.00955557	31824	CG10962	6.09118	3.03806e-06	39756	CG13075	2.86163	0.0234871	39510	CG10725	2.62087	0.0856431	37468	pirk	4.29507	0.000830488	39756	CG13075	2.86163	0.0234871	34036	Cyp4d21	6.22905	0.0300777	38408	dro2	4.11463	0.0423578	37468	pirk	4.29507	0.000830488	33576	Sr-CIV	11.1741	0.000398242	36863	Amyrel	51.3781	0.00711661	32007
	42796	CG31148	11.2825	0.00176153	37166	CG15093	3.66834	0.00104989	31726	CG2254 /// DsecGM11216	5.46802	0.00592941	39510	CG10725	2.62087	0.0856431	38619	CG4835	2.47004	0.0717734	38408	dro2	4.11463	0.0423578	39510	CG10725	2.62087	0.0856431	44548	lola	5.94107	0.0055564	37099	IM23	3.52314	0.0638861	38408	dro2	4.11463	0.0423578	36692	scb	7.49295	0.000398766	35829	CG11669 /// DsecCG11669	25.4448	2.1705e-06	36384
	35824	LvpH	7.0536	0.000744761	39063	PGRP-LC	2.93121	0.00341617	33421	CG3609	5.45046	0.00166342	38619	CG4835	2.47004	0.0717734	40214	CG6933	2.23606	0.102589	37099	IM23	3.52314	0.0638861	38619	CG4835	2.47004	0.0717734	37468	pirk	4.29507	0.000830488	35216	Lectin-galC1	2.94559	0.0138077	37099	IM23	3.52314	0.0638861	31463	SPR	7.271	0.00366245	34664	CG17024	22.8871	0.000204921	33530
	35830	CG8690	6.3262	0.000115515	39756	CG13075	2.86163	0.0234871	34060	Uro	5.39568	0.000245157	37198	botv	2.30318	2.46722e-05	32912	Mur18B	2.2268	0.00387201	35216	Lectin-galC1	2.94559	0.0138077	37198	botv	2.30318	2.46722e-05	38408	dro2	4.11463	0.0423578	39063	PGRP-LC	2.93121	0.00341617	35216	Lectin-galC1	2.94559	0.0138077	318053	CG32495 /// GS	7.27005	0.00322183	42558	CG42335	20.0609	0.0024665	36171
	40213	CG7017	6.06081	0.0197469	39878	CG9674	2.8211	0.000181874	43936	Mdh	4.94378	0.00338656	41379	PGRP-LB	2.25953	8.27703e-05	40210	CG7298	2.00704	0.0397167	39063	PGRP-LC	2.93121	0.00341617	41379	PGRP-LB	2.25953	8.27703e-05	39392	Est-6	3.53513	0.181322	41379	PGRP-LB	2.25953	8.27703e-05	39063	PGRP-LC	2.93121	0.00341617	44548	lola	5.94107	0.0055564	53507	Ugt86Dd	19.9802	0.000140097	41836
	35826	LvpL	5.53751	0.00513256	41625	Ace	2.75756	0.0236285	43244	CG31075 /// DsecCG31075	4.0808	0.000809471	40214	CG6933	2.23606	0.102589	34336	obst-B	-2.4582	0.00861738	41379	PGRP-LB	2.25953	8.27703e-05	40214	CG6933	2.23606	0.102589	37099	IM23	3.52314	0.0638861	317955	dro3	2.18598	0.0777623	41379	PGRP-LB	2.25953	8.27703e-05	32007	lcs /// sesB	5.38222	0.374158	31248	sgg	18.3636	0.000989268	34793
	34607	CG16965	5.27776	0.00571781	43092	Ssadh	2.68001	0.00188245	38031	CG13876	3.96015	0.00955557	32912	Mur18B	2.2268	0.00387201	33158	Cda5	-2.94607	0.0189773	317955	dro3	2.18598	0.0777623	32912	Mur18B	2.2268	0.00387201	35216	Lectin-galC1	2.94559	0.0138077	32821	Tsf1	2.09456	0.0331864	317955	dro3	2.18598	0.0777623	37468	pirk	4.29507	0.000830488	41536	desat2	17.9358	0.00787973	41225
	39509	CG10154	4.21851	0.0672921	39510	CG10725	2.62087	0.0856431	33755	Cyp4ac2	3.77523	0.0350521	40210	CG7298	2.00704	0.0397167	39048	Tequila	-3.02506	0.00914207	317954	dro4	-2.20446	0.00751688	40210	CG7298	2.00704	0.0397167	39063	PGRP-LC	2.93121	0.00341617	35211	fon	-2.08609	0.0087943	317954	dro4	-2.20446	0.00751688	36384	Galpha49B	4.17276	0.00376551	43612	CG15533	16.3354	0.00128944	41168
	33839	Gal	3.75943	0.013963	38619	CG4835	2.47004	0.0717734	36666	Cyp6a8	3.70749	9.96969e-06	34336	obst-B	-2.4582	0.00861738	37104	Idgf5	-3.1323	0.0241623	36800	Tsf3	-2.21445	0.0325584	34336	obst-B	-2.4582	0.00861738	45976	retn	2.2713	0.00193668	38000	CG3829	-2.11555	0.00288943	36800	Tsf3	-2.21445	0.0325584	38408	dro2	4.11463	0.0423578	36962	CG10764	14.6995	0.000102992	37040
	37166	CG15093	3.66834	0.00104989	33911	CG9547	2.32616	0.0019057	37166	CG15093	3.66834	0.00104989	33158	Cda5	-2.94607	0.0189773	40745	Gasp	-3.89706	0.00498237	36636	AttA /// AttB	-2.35115	0.226387	33158	Cda5	-2.94607	0.0189773	32846	Bx	2.27126	0.0817172	317954	dro4	-2.20446	0.00751688	36636	AttA /// AttB	-2.35115	0.226387	33530	gkt	3.90227	0.0412557	32444	Cyp4s3	12.2548	0.000862027	33863
	34203	CG9463	3.52704	0.0308823	40263	CG11796 /// DsecCG11796	2.30625	0.0780156	37446	Acox57D-d	3.45169	0.00327473	39048	Tequila	-3.02506	0.00914207	45884	kkv	-5.53051	0.00825325	37997	Phk-3	-2.49446	0.018188	39048	Tequila	-3.02506	0.00914207	41379	PGRP-LB	2.25953	8.27703e-05	36636	AttA /// AttB	-2.35115	0.226387	37997	Phk-3	-2.49446	0.018188	33755	Cyp4ac2	3.77523	0.0350521	35806	CG30371	12.1937	0.000825617	45976
	35825	LvpD	3.22303	0.00254406	37198	botv	2.30318	2.46722e-05	41313	Sodh-2	3.24346	0.00361281	37104	Idgf5	-3.1323	0.0241623	50082	CG3348	-6.21621	0.00427579	31293	N	-2.51107	0.0119126	37104	Idgf5	-3.1323	0.0241623	317955	dro3	2.18598	0.0777623	33638	Traf4	-2.53755	0.0218046	31293	N	-2.51107	0.0119126	36666	Cyp6a8	3.70749	9.96969e-06	35827	CG8693 /// DsimCG8693	11.9151	0.00263653	44839
	34835	CG33090	3.05925	0.000221194	41379	PGRP-LB	2.25953	8.27703e-05	40059	CG3902	2.94471	0.00060807	39869	PGRP-SB2	-3.67255	0.010741	38906	CG13676	-8.06262	0.00717134	34652	vir-1	-2.69251	0.00149405	39869	PGRP-SB2	-3.67255	0.010741	46194	Spn	2.05205	0.00727136	37998	CG2736	-2.65099	0.00489925	34652	vir-1	-2.69251	0.00149405	36171	shn	3.57625	0.000174338	246565	CG30360	11.3702	0.000835908	35197
	39063	PGRP-LC	2.93121	0.00341617	40214	CG6933	2.23606	0.102589	43304	Cyp6a18	2.92336	0.00599464	40745	Gasp	-3.89706	0.00498237	33022	obst-A	-9.35279	0.00162717	37277	18w	-3.10402	0.00954149	40745	Gasp	-3.89706	0.00498237	317954	dro4	-2.20446	0.00751688	34652	vir-1	-2.69251	0.00149405	37277	18w	-3.10402	0.00954149	39392	Est-6	3.53513	0.181322	42796	CG31148	11.2825	0.00176153	36791
	38364	CG1271	2.89165	0.000179604	32912	Mur18B	2.2268	0.00387201	39878	CG9674	2.8211	0.000181874	45884	kkv	-5.53051	0.00825325	33144	Cda4	-13.1628	0.0404805	32832	psh	-3.30056	0.00641605	45884	kkv	-5.53051	0.00825325	36800	Tsf3	-2.21445	0.0325584	37277	18w	-3.10402	0.00954149	32832	psh	-3.30056	0.00641605	37099	IM23	3.52314	0.0638861	32328	CG9940	10.7965	0.00248458	37149
	39756	CG13075	2.86163	0.0234871	41605	ry	2.138	0.0189328	37445	Acox57D-p	2.78758	0.0060455	50082	CG3348	-6.21621	0.00427579	38370	Cht7	-33.5827	0.0015225	31460	CG16756	-3.44	0.00279896	50082	CG3348	-6.21621	0.00427579	42018	npf	-2.25839	0.0173404	32832	psh	-3.30056	0.00641605	31460	CG16756	-3.44	0.00279896	41836	Caf1	3.45927	0.016611	32147	CG10352	10.3761	0.00159226	39441
	3355171	FucTC	2.6679	0.0293807	37867	Dat	2.04057	0.0277957	3771779	CG11919 /// CG18003	2.7107	0.000256535	38906	CG13676	-8.06262	0.00717134	37392	Cht9	-66.9887	0.000115726	39020	GNBP3	-3.89376	0.0214919	38906	CG13676	-8.06262	0.00717134	38091	emc	-2.29664	6.68578e-05	44038	Hf	-3.57531	0.000779496	39020	GNBP3	-3.89376	0.0214919	35216	Lectin-galC1	2.94559	0.0138077	34188	CG13091	10.352	0.00785405	38657
	38697	CG10467	2.66046	0.00835122	40210	CG7298	2.00704	0.0397167	34064	LKR	2.68731	0.0103777	33022	obst-A	-9.35279	0.00162717					45318	kn	-3.99814	0.00110876	33022	obst-A	-9.35279	0.00162717	32228	ade5	-2.2972	0.00423357	39869	PGRP-SB2	-3.67255	0.010741	45318	kn	-3.99814	0.00110876	39063	PGRP-LC	2.93121	0.00341617	36686	CG8093	9.87727	0.00218135	46187
	39510	CG10725	2.62087	0.0856431	38871	Hn	-2.02852	0.00955529	43092	Ssadh	2.68001	0.00188245	33144	Cda4	-13.1628	0.0404805					38409	dro5	-7.89095	0.000661461	33144	Cda4	-13.1628	0.0404805	36636	AttA /// AttB	-2.35115	0.226387	39020	GNBP3	-3.89376	0.0214919	38409	dro5	-7.89095	0.000661461	41743	pr-set7	2.91516	0.0185313	32708	CG18258	7.87128	0.0132142	40035
	36585	beta4GalNAcTA	2.51615	0.00461259	39675	Eip71CD	-2.02877	0.000498549	42682	Cyp6d4	2.48103	0.00468156	38370	Cht7	-33.5827	0.0015225					38122	LysX	-16.8663	0.00184755	38370	Cht7	-33.5827	0.0015225	32603	nonA	-2.3678	0.0254204	45318	kn	-3.99814	0.00110876	38122	LysX	-16.8663	0.00184755	117460	TotX	2.88757	0.336386	42351	CG11407 /// CG11659 /// CG6300	7.7171	0.000410619	32400
	38619	CG4835	2.47004	0.0717734	3772559	CG14681	-2.20337	0.00559341	3355111	CG17374	2.46267	0.0292452	37392	Cht9	-66.9887	0.000115726					36486	IM10	-26.3275	7.24838e-06	37392	Cht9	-66.9887	0.000115726	38504	tipE	-2.40406	0.0764083	34088	CG7227	-4.20968	0.00298425	36486	IM10	-26.3275	7.24838e-06	41625	Ace	2.75756	0.0236285	318053	CG32495 /// GS	7.27005	0.00322183	45285
	37198	botv	2.30318	2.46722e-05	34396	SamDC	-2.23033	0.000169567	41894	CG18522 /// DsecCG18522	2.43976	0.00568602																	35523	mle	-2.45284	0.00249401	38409	dro5	-7.89095	0.000661461					32378	Fbxl4	2.74253	0.00211603	33073	Ser6	7.1463	0.00134072	38091
	33824	Gpdh	2.28154	0.0160041	326113	CG31016	-2.28644	0.0875644	33911	CG9547	2.32616	0.0019057																	37997	Phk-3	-2.49446	0.018188	38122	LysX	-16.8663	0.00184755					32020	Ork1	2.72598	0.0120587	35824	LvpH	7.0536	0.000744761	44448
	35671	Inos	2.27017	0.18447	41253	CG3999 /// DsecCG3999	-2.29247	0.0109324	33824	Gpdh	2.28154	0.0160041																	31293	N	-2.51107	0.0119126	36486	IM10	-26.3275	7.24838e-06					31764	Corp	2.56752	0.149276	32419	CG9512	6.99399	0.0102195	37888
	41379	PGRP-LB	2.25953	8.27703e-05	41561	CG6188	-2.37017	0.0672693	44839	mud	2.25213	0.141443																	34652	vir-1	-2.69251	0.00149405									36595	Arc1 /// CG10102	2.56081	0.0275618	246648	Cyp12d1-d /// Cyp12d1-p	6.69583	0.00670976	39833
	40214	CG6933	2.23606	0.102589	34336	obst-B	-2.4582	0.00861738	36105	Cyp49a1	2.17753	0.0131663																	31228	tko	-2.93958	0.000509675									36585	beta4GalNAcTA	2.51615	0.00461259	35830	CG8690	6.3262	0.000115515	43293
	32912	Mur18B	2.2268	0.00387201	41132	CG9362	-2.61747	0.000387761	41605	ry	2.138	0.0189328																	37277	18w	-3.10402	0.00954149									42846	spas	2.45461	0.0123569	31824	CG10962	6.09118	3.03806e-06	37886
	43689	CG1544	2.10188	0.014326	34474	CG6415	-2.63232	0.00515441	33438	Cyp309a1	2.08541	0.0257126																	32832	psh	-3.30056	0.00641605									39151	Ilp3	2.45448	0.0483645	40213	CG7017	6.06081	0.0197469	35523
	31957	alpha-Man-I	2.09041	0.00182546	45577	Faa	-2.76401	0.00685656	31046	CG3699	2.01018	0.0104792																	31460	CG16756	-3.44	0.00279896									40659	Hcs	2.44155	0.00271639	33407	CG17012	5.93963	0.00387177	34673
	40210	CG7298	2.00704	0.0397167	46717	arg	-2.80105	0.00617488	33749	Cyp28d1	-2.0194	0.00462283																	38723	LanA	-3.5442	0.000229356									33324	NLaz	2.3906	0.00488987	35826	LvpL	5.53751	0.00513256	31293
	38561	CG11357	-2.00059	0.0120728	33158	Cda5	-2.94607	0.0189773	38871	Hn	-2.02852	0.00955529																	39020	GNBP3	-3.89376	0.0214919									3771872	Hsp22 /// Hsp67Bb	2.37589	0.00553644	39124	CG18179	5.49943	0.0243073	47285
	47611	Gpo-1	-2.08092	2.53337e-05	39048	Tequila	-3.02506	0.00914207	39675	Eip71CD	-2.02877	0.000498549																	45318	kn	-3.99814	0.00110876									33824	Gpdh	2.28154	0.0160041	31726	CG2254 /// DsecGM11216	5.46802	0.00592941	33916
	34598	CG14935 /// DsecCG14935	-2.19678	0.00101397	37104	Idgf5	-3.1323	0.0241623	47611	Gpo-1	-2.08092	2.53337e-05																	38409	dro5	-7.89095	0.000661461									35398	Hr39	2.27853	0.00377939	59225	CG17234	5.46723	0.0431237	38752
	37130	CG10924 /// Pepck	-2.20246	0.0020282	39869	PGRP-SB2	-3.67255	0.010741	35587	Cyp6a2	-2.16377	0.000409439																	38122	LysX	-16.8663	0.00184755									39694	CG7650	2.27587	0.0438937	39008	CG13311	5.45338	0.00252702	44843
	41457	Ect3	-2.20917	0.00455161	40745	Gasp	-3.89706	0.00498237	36778	Asph	-2.1687	0.0184785																	36486	IM10	-26.3275	7.24838e-06									45976	retn	2.2713	0.00193668	33421	CG3609	5.45046	0.00166342	39570
	35265	fbp	-2.24801	9.37662e-05	35766	Odc1	-4.4253	0.00716849	326113	CG31016	-2.28644	0.0875644																													32846	Bx	2.27126	0.0817172	34060	Uro	5.39568	0.000245157	39873
	34355	CG5731	-2.2574	0.0563487	32026	v	-4.62605	0.00101715	41253	CG3999 /// DsecCG3999	-2.29247	0.0109324																													41379	PGRP-LB	2.25953	8.27703e-05	34607	CG16965	5.27776	0.00571781	30975
	34336	obst-B	-2.4582	0.00861738	42421	CG4335	-5.27685	0.00158401	33439	Cyp309a2	-2.32809	0.0869327																													31376	norpA	2.25515	0.0387939	32651	CG9672	5.03069	0.00225469	43671
	5740876	CG34452	-2.67331	0.0137809	45884	kkv	-5.53051	0.00825325	318954	CG31809	-2.36835	9.89063e-05																													33944	homer	2.25449	0.0151318	43936	Mdh	4.94378	0.00338656	43767
	33158	Cda5	-2.94607	0.0189773	50082	CG3348	-6.21621	0.00427579	32858	Cyp18a1	-2.37313	0.0553896																													33764	TotM	2.22575	0.408786	34836	CG18125	4.85234	0.029629	31002
	47895	Nmdmc	-2.98013	0.00110919	38906	CG13676	-8.06262	0.00717134	3771877	Adh /// Adhr	-2.47665	0.0229113																													317955	dro3	2.18598	0.0777623	39509	CG10154	4.21851	0.0672921	37038
	39048	Tequila	-3.02506	0.00914207	33022	obst-A	-9.35279	0.00162717	42211	CG7675	-2.67089	0.0145508																													36118	psq	2.1794	0.0973672	36384	Galpha49B	4.17276	0.00376551	42379
	37104	Idgf5	-3.1323	0.0241623	33144	Cda4	-13.1628	0.0404805	33127	Cyp6t1	-2.80725	0.000814715																													32821	Tsf1	2.09456	0.0331864	43244	CG31075 /// DsecCG31075	4.0808	0.000809471	45382
	34016	CG5171	-3.60962	2.62004e-06	38370	Cht7	-33.5827	0.0015225	35008	Cyt-b5-r	-2.81107	0.00206901																													36927	GstS1	2.09047	0.0212823	32230	CG3812	4.01897	0.0184748	318559
	39869	PGRP-SB2	-3.67255	0.010741	37392	Cht9	-66.9887	0.000115726	39592	shd	-2.99829	5.23177e-05																													37106	GstE1	2.08938	0.00561507	38031	CG13876	3.96015	0.00955557	42313
	39020	GNBP3	-3.89376	0.0214919					39265	CG6199	-3.30892	0.00367405																													34284	Pka-C1	2.07024	0.00474119	33530	gkt	3.90227	0.0412557	32872
	40745	Gasp	-3.89706	0.00498237					36665	Cyp6a21	-3.6747	0.000423215																													46194	Spn	2.05205	0.00727136	33755	Cyp4ac2	3.77523	0.0350521	39592
	45884	kkv	-5.53051	0.00825325					36663	Cyp6a9	-3.6991	8.21635e-05																													37867	Dat	2.04057	0.0277957	33839	Gal	3.75943	0.013963	38168
	50082	CG3348	-6.21621	0.00427579					35543	Cyp6w1	-3.82715	0.00180766																													35552	bin3	2.00202	0.0487132	36666	Cyp6a8	3.70749	9.96969e-06	39826
	38906	CG13676	-8.06262	0.00717134					35821	Cyp4ad1	-3.89466	0.000391813																													37744	l(2)efl	-2.06398	0.0156161	42625	CG5379	3.69074	0.085359	42944
[truncated: 260 more rows]
[truncated: 135 more columns]
